# Supplementary material for: Dissecting flowering time and flower color in Carum carvi utilizing a long-read draft genome and a GBS-based QTL mapping
Source: Sci Rep. 2026 Jul 14;16:22067. doi: 10.1038/s41598-026-61767-1 (PMC13370025; doi:10.1038/s41598-026-61767-1)
Supplement: Supplementary file 6 — Supplementary Information 6. [file 41598_2026_61767_MOESM6_ESM.xlsx]

## Sheet: A) phenotypic_data
Phenotypic data from the field trial, definitions in the manuscript
ID1_JKI_Field_Trial	ID2_GBS	died_before_winter	died_during_winter	sowing_date	date_flowering	flowering type	BOF1	BOF2	FT1	COL	BOF3
VCc23/319/34/001	F001			2023-05-31	2023-10-09	annual	131	131	0	0	0.210548
VCc23/319/34/002	F002			2023-05-31	2024-04-13	biennial	318	173	2	2	-0.603436
VCc23/319/34/003	F003			2023-05-31	2023-10-02	annual	124	124	0	0	-0.253711
VCc23/319/34/004	F004			2023-05-31	2024-04-26	biennial	331	186	2	2	0.520442
VCc23/319/34/005	F005			2023-05-31	2024-04-24	biennial	329	184	2	2	0.347538
VCc23/319/34/006	F006			2023-05-31	2023-10-11	annual	133	133	0	2	0.343194
VCc23/319/34/007	F007			2023-05-31	2024-05-10	biennial	345	200	2	0	1.73077
VCc23/319/34/008	F008			2023-05-31	2023-11-08	annual	161	161	0	2	2.20023
VCc23/319/34/009	F009			2023-05-31	2024-05-11	biennial	346	201	2	2	1.81722
VCc23/319/34/010	F010			2023-05-31	2023-10-02	annual	124	124	0	0	-0.253711
VCc23/319/34/011	F011			2023-05-31	2023-11-08	annual	161	161	0	2	2.20023
VCc23/319/34/012	F012		Yes	2023-05-31	NA	biennial	NA	NA	2	NA	NA
VCc23/319/34/013	F013			2023-05-31	2023-09-29	annual	121	121	0	0	-0.452679
VCc23/319/34/014	F014			2023-05-31	2023-09-18	annual	110	110	0	0	-1.18223
VCc23/319/34/015	F015		Yes	2023-05-31	NA	biennial	NA	NA	2	NA	NA
VCc23/319/34/016	F016			2023-05-31	2023-09-14	annual	106	106	0	0	-1.44752
VCc23/319/34/017	F017			2023-05-31	2024-04-12	biennial	317	172	2	2	-0.689888
VCc23/319/34/018	F018			2023-05-31	2024-04-25	biennial	330	185	2	0	0.43399
VCc23/319/34/019	F019			2023-05-31	2023-10-03	annual	125	125	0	0	-0.187388
VCc23/319/34/020	F020			2023-05-31	2024-04-27	biennial	332	187	2	2	0.606894
VCc23/319/34/021	F021			2023-05-31	2023-10-10	annual	132	132	0	0	0.276871
VCc23/319/34/022	F022			2023-05-31	2024-05-11	biennial	346	201	2	0	1.81722
VCc23/319/34/023	F023			2023-05-31	2023-10-12	annual	134	134	0	0	0.409516
VCc23/319/34/024	F024			2023-05-31	2023-10-03	annual	125	125	0	2	-0.187388
VCc23/319/34/025	F025			2023-05-31	2023-09-25	annual	117	117	0	0	-0.717969
VCc23/319/34/026	F026			2023-05-31	2024-04-26	biennial	331	186	2	2	0.520442
VCc23/319/34/027	F027			2023-05-31	2023-10-19	annual	141	141	0	2	0.873775
VCc23/319/34/028	F028			2023-05-31	2023-09-26	annual	118	118	0	2	-0.651647
VCc23/319/34/029	F029		Yes	2023-05-31	NA	biennial	NA	NA	2	NA	NA
VCc23/319/34/030	F030			2023-05-31	2024-04-15	biennial	320	175	2	2	-0.430532
VCc23/319/34/031	F031			2023-05-31	2023-10-09	annual	131	131	0	0	0.210548
VCc23/319/34/032	F032			2023-05-31	2024-05-02	biennial	337	192	2	0	1.03916
VCc23/319/34/033	F033			2023-05-31	2023-09-26	annual	118	118	0	0	-0.651647
VCc23/319/34/034	F034			2023-05-31	2023-10-09	annual	131	131	0	2	0.210548
VCc23/319/34/035	F035			2023-05-31	2024-05-15	biennial	350	205	2	0	2.16303
VCc23/319/34/036	F036			2023-05-31	2024-04-10	biennial	315	170	2	2	-0.862793
VCc23/319/34/037	F037			2023-05-31	2024-05-03	biennial	338	193	2	2	1.12561
VCc23/319/34/038	F038			2023-05-31	2024-04-13	biennial	318	173	2	2	-0.603436
VCc23/319/34/039	F039			2023-05-31	2023-11-08	annual	161	161	0	2	2.20023
VCc23/319/34/040	F040			2023-05-31	2023-09-25	annual	117	117	0	0	-0.717969
VCc23/319/34/041	F041			2023-05-31	2023-09-22	annual	114	114	0	0	-0.916937
VCc23/319/34/042	F042			2023-05-31	2023-11-01	annual	154	154	0	2	1.73597
VCc23/319/34/043	F043			2023-05-31	2024-05-09	biennial	344	199	2	0	1.64432
VCc23/319/34/044	F044			2023-05-31	2024-04-15	biennial	320	175	2	2	-0.430532
VCc23/319/34/045	F045			2023-05-31	2023-09-24	annual	116	116	0	0	-0.784292
VCc23/319/34/046	F046			2023-05-31	2023-11-08	annual	161	161	0	0	2.20023
VCc23/319/34/047	F047			2023-05-31	2024-04-25	biennial	330	185	2	2	0.43399
VCc23/319/34/048	F048			2023-05-31	2024-04-25	biennial	330	185	2	2	0.43399
VCc23/319/34/049	F049			2023-05-31	2023-09-21	annual	113	113	0	0	-0.98326
VCc23/319/34/050	F050			2023-05-31	2023-10-25	annual	147	147	0	2	1.27171
VCc23/319/34/051	F051	Yes		2023-05-31	NA	NA	NA	NA	NA	NA	NA
VCc23/319/34/052	F052			2023-05-31	2023-10-19	annual	141	141	0	2	0.873775
VCc23/319/34/053	F053			2023-05-31	2023-10-03	annual	125	125	0	2	-0.187388
VCc23/319/34/054	F054			2023-05-31	2023-10-02	annual	124	124	0	2	-0.253711
VCc23/319/34/055	F055	Yes		2023-05-31	NA	NA	NA	NA	NA	NA	NA
VCc23/319/34/056	F056			2023-05-31	2024-04-27	biennial	332	187	2	2	0.606894
VCc23/319/34/057	F057			2023-05-31	2023-10-03	annual	125	125	0	2	-0.187388
VCc23/319/34/058	F058			2023-05-31	2023-09-30	annual	122	122	0	0	-0.386356
VCc23/319/34/059	F059			2023-05-31	2024-04-24	biennial	329	184	2	2	0.347538
VCc23/319/34/060	F060			2023-05-31	2024-05-08	biennial	343	198	2	2	1.55787
VCc23/319/34/061	F061			2023-05-31	2023-09-24	annual	116	116	0	2	-0.784292
VCc23/319/34/062	F062			2023-05-31	2023-11-02	annual	155	155	0	0	1.80229
VCc23/319/34/063	F063		Yes	2023-05-31	NA	biennial	NA	NA	2	NA	NA
VCc23/319/34/064	F064		Yes	2023-05-31	NA	biennial	NA	NA	2	NA	NA
VCc23/319/34/065	F065			2023-05-31	2024-04-26	biennial	331	186	2	2	0.520442
VCc23/319/34/066	F066			2023-05-31	2023-10-03	annual	125	125	0	2	-0.187388
VCc23/319/34/067	F067			2023-05-31	2024-04-28	biennial	333	188	2	2	0.693346
VCc23/319/34/068	F068			2023-05-31	2024-04-27	biennial	332	187	2	2	0.606894
VCc23/319/34/069	F069			2023-05-31	2024-04-29	biennial	334	189	2	2	0.779799
VCc23/319/34/070	F070			2023-05-31	2023-09-19	annual	111	111	0	0	-1.11591
VCc23/319/34/071	F071			2023-05-31	2024-04-24	biennial	329	184	2	0	0.347538
VCc23/319/34/072	F072			2023-05-31	2023-11-01	annual	154	154	0	2	1.73597
VCc23/319/34/073	F073			2023-05-31	2024-05-21	biennial	356	211	2	2	2.68175
VCc23/319/34/074	F074			2023-05-31	2023-09-20	annual	112	112	0	2	-1.04958
VCc23/319/34/075	F075		Yes	2023-05-31	NA	biennial	NA	NA	2	NA	NA
VCc23/319/34/076	F076			2023-05-31	2023-10-03	annual	125	125	0	0	-0.187388
VCc23/319/34/077	F077			2023-05-31	2023-10-01	annual	123	123	0	0	-0.320033
VCc23/319/34/078	F078			2023-05-31	2024-04-05	biennial	310	165	2	0	-1.29505
VCc23/319/34/079	F079			2023-05-31	2023-10-14	annual	136	136	0	2	0.542162
VCc23/319/34/080	F080			2023-05-31	2024-04-12	biennial	317	172	2	2	-0.689888
VCc23/319/34/081	F081			2023-05-31	2024-04-06	biennial	311	166	2	2	-1.2086
VCc23/319/34/082	F082			2023-05-31	2024-04-11	biennial	316	171	2	2	-0.77634
VCc23/319/34/083	F083			2023-05-31	2024-04-26	biennial	331	186	2	0	0.520442
VCc23/319/34/084	F084			2023-05-31	2024-05-14	biennial	349	204	2	0	2.07658
VCc23/319/34/085	F085			2023-05-31	2024-05-08	biennial	343	198	2	0	1.55787
VCc23/319/34/086	F086		Yes	2023-05-31	NA	biennial	NA	NA	2	NA	NA
VCc23/319/34/087	F087			2023-05-31	2024-04-03	biennial	308	163	2	2	-1.46796
VCc23/319/34/088	F088			2023-05-31	2024-04-05	biennial	310	165	2	2	-1.29505
VCc23/319/34/089	F089			2023-05-31	2024-04-28	biennial	333	188	2	2	0.693346
VCc23/319/34/090	F090			2023-05-31	2024-04-13	biennial	318	173	2	2	-0.603436
VCc23/319/34/091	F091			2023-05-31	2024-04-26	biennial	331	186	2	2	0.520442
VCc23/319/34/092	F092			2023-05-31	2023-09-29	annual	121	121	0	0	-0.452679
VCc23/319/34/093	F093			2023-05-31	2023-09-20	annual	112	112	0	0	-1.04958
VCc23/319/34/094	F094			2023-05-31	2024-04-14	biennial	319	174	2	0	-0.516984
VCc23/319/34/095	F095			2023-05-31	2024-05-12	biennial	347	202	2	2	1.90368
VCc23/319/34/096	F096			2023-05-31	2024-04-06	biennial	311	166	2	0	-1.2086
VCc23/319/34/097	F097			2023-05-31	2024-04-25	biennial	330	185	2	2	0.43399
VCc23/319/34/098	F098			2023-05-31	2024-04-15	biennial	320	175	2	2	-0.430532
VCc23/319/34/099	F099			2023-05-31	2024-05-08	biennial	343	198	2	2	1.55787
VCc23/319/34/100	F100			2023-05-31	2023-09-22	annual	114	114	0	0	-0.916937
VCc23/319/34/101	F101			2023-05-31	2023-09-29	annual	121	121	0	2	-0.452679
VCc23/319/34/102	F102		Yes	2023-05-31	NA	biennial	NA	NA	2	NA	NA
VCc23/319/34/103	F103			2023-05-31	2023-10-08	annual	130	130	0	2	0.144226
VCc23/319/34/104	F104			2023-05-31	2024-04-13	biennial	318	173	2	2	-0.603436
VCc23/319/34/105	F105			2023-05-31	2024-04-27	biennial	332	187	2	0	0.606894
VCc23/319/34/106	F106			2023-05-31	2024-04-26	biennial	331	186	2	0	0.520442
VCc23/319/34/107	F107			2023-05-31	2024-04-14	biennial	319	174	2	2	-0.516984
VCc23/319/34/108	F108			2023-05-31	2024-04-14	biennial	319	174	2	2	-0.516984
VCc23/319/34/109	F109			2023-05-31	2023-09-30	annual	122	122	0	0	-0.386356
VCc23/319/34/110	F110			2023-05-31	2024-04-15	biennial	320	175	2	0	-0.430532
VCc23/319/34/111	F111			2023-05-31	2023-09-28	annual	120	120	0	2	-0.519001
VCc23/319/34/112	F112			2023-05-31	2024-04-24	biennial	329	184	2	2	0.347538
VCc23/319/34/113	F113			2023-05-31	2024-04-15	biennial	320	175	2	2	-0.430532
VCc23/319/34/114	F114	Yes		2023-05-31	NA	NA	NA	NA	NA	NA	NA
VCc23/319/34/115	F115			2023-05-31	2024-04-05	biennial	310	165	2	0	-1.29505
VCc23/319/34/116	F116			2023-05-31	2024-04-05	biennial	310	165	2	0	-1.29505
VCc23/319/34/117	F117		Yes	2023-05-31	NA	biennial	NA	NA	2	NA	NA
VCc23/319/34/118	F118			2023-05-31	2023-10-02	annual	124	124	0	0	-0.253711
VCc23/319/34/119	F119			2023-05-31	2024-04-14	biennial	319	174	2	0	-0.516984
VCc23/319/34/120	F120			2023-05-31	2024-04-08	biennial	313	168	2	2	-1.0357
VCc23/319/34/121	F121			2023-05-31	2024-04-26	biennial	331	186	2	2	0.520442
VCc23/319/34/122	F122	Yes		2023-05-31	NA	NA	NA	NA	NA	NA	NA
VCc23/319/34/123	F123			2023-05-31	2024-04-08	biennial	313	168	2	2	-1.0357
VCc23/319/34/124	F124			2023-05-31	2023-09-27	annual	119	119	0	0	-0.585324
VCc23/319/34/125	F125			2023-05-31	2023-09-21	annual	113	113	0	0	-0.98326
VCc23/319/34/126	F126			2023-05-31	2023-09-14	annual	106	106	0	0	-1.44752
VCc23/319/34/127	F127			2023-05-31	2023-10-05	annual	127	127	0	0	-0.0547425
VCc23/319/34/128	F128	Yes		2023-05-31	NA	NA	NA	NA	NA	NA	NA
VCc23/319/34/129	F129			2023-05-31	2023-10-03	annual	125	125	0	0	-0.187388
VCc23/319/34/130	F130			2023-05-31	2023-10-10	annual	132	132	0	2	0.276871
VCc23/319/34/131	F131			2023-05-31	2024-05-01	biennial	336	191	2	0	0.952703
VCc23/319/34/132	F132			2023-05-31	2024-05-08	biennial	343	198	2	2	1.55787
VCc23/319/34/133	F133			2023-05-31	2023-11-25	annual	NA	NA	0	2	NA
VCc23/319/34/134	F134			2023-05-31	2024-04-10	biennial	315	170	2	0	-0.862793
VCc23/319/34/135	F135			2023-05-31	2024-04-10	biennial	315	170	2	2	-0.862793
VCc23/319/34/136	F136			2023-05-31	2024-04-09	biennial	314	169	2	0	-0.949245
VCc23/319/34/137	F137		Yes	2023-05-31	NA	biennial	NA	NA	2	NA	NA
VCc23/319/34/138	F138			2023-05-31	2024-04-12	biennial	317	172	2	2	-0.689888
VCc23/319/34/139	F139			2023-05-31	2024-04-15	biennial	320	175	2	2	-0.430532
VCc23/319/34/140	F140		Yes	2023-05-31	NA	biennial	NA	NA	2	NA	NA
VCc23/319/34/141	F141			2023-05-31	2024-05-14	biennial	349	204	2	0	2.07658
VCc23/319/34/142	F142	Yes		2023-05-31	NA	NA	NA	NA	NA	NA	NA
VCc23/319/34/143	F143			2023-05-31	2024-04-26	biennial	331	186	2	2	0.520442
VCc23/319/34/144	F144			2023-05-31	2024-04-02	biennial	307	162	2	2	-1.55441
VCc23/319/34/145	F145			2023-05-31	2023-10-07	annual	129	129	0	2	0.0779028
VCc23/319/34/146	F146		Yes	2023-05-31	NA	biennial	NA	NA	2	NA	NA
VCc23/319/34/147	F147			2023-05-31	2024-04-12	biennial	317	172	2	2	-0.689888
VCc23/319/34/148	F148			2023-05-31	2024-04-24	biennial	329	184	2	2	0.347538
VCc23/319/34/149	F149			2023-05-31	2024-04-28	biennial	333	188	2	2	0.693346
VCc23/319/34/150	F150			2023-05-31	2024-04-02	biennial	307	162	2	0	-1.55441
VCc23/319/34/151	F151			2023-05-31	2024-04-28	biennial	333	188	2	2	0.693346
VCc23/319/34/152	F152			2023-05-31	2024-04-26	biennial	331	186	2	2	0.520442
VCc23/319/34/153	F153			2023-05-31	2024-04-16	biennial	321	176	2	2	-0.34408
VCc23/319/34/154	F154			2023-05-31	2024-04-14	biennial	319	174	2	2	-0.516984
VCc23/319/34/155	F155			2023-05-31	2024-04-25	biennial	330	185	2	2	0.43399
VCc23/319/34/156	F156		Yes	2023-05-31	NA	biennial	NA	NA	2	NA	NA
VCc23/319/34/157	F157			2023-05-31	2024-04-04	biennial	309	164	2	0	-1.38151
VCc23/319/34/158	F158		Yes	2023-05-31	NA	biennial	NA	NA	2	NA	NA
VCc23/319/34/159	F159	Yes		2023-05-31	NA	NA	NA	NA	NA	NA	NA
VCc23/319/34/160	F160		Yes	2023-05-31	NA	biennial	NA	NA	2	NA	NA
VCc23/319/34/161	F161			2023-05-31	2024-04-10	biennial	315	170	2	2	-0.862793
VCc23/319/34/162	F162			2023-05-31	2024-04-12	biennial	317	172	2	2	-0.689888
VCc23/319/34/163	F163			2023-05-31	2024-04-15	biennial	320	175	2	2	-0.430532
VCc23/319/34/164	F164			2023-05-31	2024-04-13	biennial	318	173	2	2	-0.603436
VCc23/319/34/165	F165			2023-05-31	2024-04-13	biennial	318	173	2	2	-0.603436
VCc23/319/34/166	F166			2023-05-31	2023-10-05	annual	127	127	0	2	-0.0547425
VCc23/319/34/167	F167			2023-05-31	2024-04-08	biennial	313	168	2	2	-1.0357
VCc23/319/34/168	F168			2023-05-31	2024-04-14	biennial	319	174	2	2	-0.516984
VCc23/319/34/169	F169			2023-05-31	2024-04-07	biennial	312	167	2	2	-1.12215
VCc23/319/34/170	F170			2023-05-31	2024-04-27	biennial	332	187	2	2	0.606894
VCc23/319/34/171	F171			2023-05-31	2024-04-10	biennial	315	170	2	2	-0.862793
VCc23/319/34/172	F172		Yes	2023-05-31	NA	biennial	NA	NA	2	NA	NA
VCc23/319/34/173	F173			2023-05-31	2023-11-08	annual	161	161	0	0	2.20023
VCc23/319/34/174	F174			2023-05-31	2024-04-14	biennial	319	174	2	0	-0.516984
VCc23/319/34/175	F175			2023-05-31	2024-04-14	biennial	319	174	2	0	-0.516984
VCc23/319/34/176	F176			2023-05-31	2024-04-15	biennial	320	175	2	2	-0.430532
VCc23/319/34/177	F177			2023-05-31	2023-09-21	annual	113	113	0	2	-0.98326
VCc23/319/34/178	F178			2023-05-31	2024-04-20	biennial	325	180	2	0	0.00172904
VCc23/319/34/179	F179			2023-05-31	2023-10-30	annual	152	152	0	0	1.60332
VCc23/319/34/180	F180			2023-05-31	2024-04-13	biennial	318	173	2	0	-0.603436
VCc23/319/34/181	F181			2023-05-31	2023-09-17	annual	109	109	0	0	-1.24855
VCc23/319/34/182	F182			2023-05-31	2024-04-13	biennial	318	173	2	0	-0.603436
VCc23/319/34/183	F183			2023-05-31	2023-09-23	annual	115	115	0	2	-0.850615
VCc23/319/34/184	F184			2023-05-31	2024-04-24	biennial	329	184	2	2	0.347538
VCc23/319/34/185	F185			2023-05-31	2023-10-19	annual	141	141	0	0	0.873775
VCc23/319/34/186	F186			2023-05-31	2024-04-02	biennial	307	162	2	0	-1.55441
VCc23/319/34/187	F187			2023-05-31	2024-04-06	biennial	311	166	2	2	-1.2086

## Sheet: B) SNP Matrix
Filtering pipeline of GBS data
Filtration step	Filter settings	Number of SNPs	Heterozygosity Biennial (%)	Heterozygosity Annual (%)
Raw SNP Calling	Includes various polymorphisms	approx. >1,000,000	NA	NA
Quality Filter	Minimum quality score ≥ 40, minimum read depth per SNP = 4	9757	24.81	5.92
Parental filters	Exclusion of loci with missing values in either parent	5469	24.89	5.92
	Retaining loci where parental genotypes differ (polymorphic)	3584	36.19	7.25
	Strict filtration for homozygous contrasts in parents	2027	0	0
Segegation Ratio F2	Rejection of markers with <10% missing values	1645	0	0
	Retaining markers with 35–65% heterozygosity	913	0	0
	Retaining markers with 15–35% representation of both homozygous genotypes	731	0	0
Full map	Default settings of regression mapping in Joinmap (2nd round)	634	0	0
Thinned map	Maximum density of one marker per 1 cM	259	0	0
SNP matrix as input file for Joinmap, Filter settings above
Classification	Defitition
a	represents the homozygous state of the biennial parent
b	represents the homozygous state of the annual parent
h	represents the heterozygous state
"-"	missing value
name=F2_VRN_COL_Kuemmel
popt=F2
nloc=731
nind=187
Locus	Classification	F001	F002	F003	F004	F005	F006	F007	F008	F009	F010	F011	F012	F013	F014	F015	F016	F017	F018	F019	F020	F021	F022	F023	F024	F025	F026	F027	F028	F029	F030	F031	F032	F033	F034	F035	F036	F037	F038	F039	F040	F041	F042	F043	F044	F045	F046	F047	F048
contig_1045_380861	(a,h,b)	b	h	a	h	a	b	a	a	a	b	a	h	h	h	h	h	h	h	b	a	h	a	h	a	b	h	h	h	h	h	a	a	h	h	a	b	a	h	h	h	b	h	h	a	h	a	a	a
contig_1045_5362953	(a,h,b)	b	a	a	h	a	-	a	a	h	b	a	h	h	h	h	h	h	h	b	a	h	a	h	a	h	h	h	-	-	h	a	a	h	h	a	b	a	h	h	h	-	b	h	-	h	-	a	a
contig_1045_5625443	(a,h,b)	b	a	a	h	a	b	a	a	h	b	a	h	h	h	h	h	h	h	b	a	h	a	h	a	h	h	h	h	a	h	a	a	h	h	a	b	a	h	h	h	b	h	h	a	h	a	a	a
contig_1045_5878769	(a,h,b)	b	a	a	h	a	b	a	a	h	b	a	h	h	h	h	h	h	h	b	a	h	a	h	a	h	h	h	h	a	h	a	a	h	h	a	b	a	h	h	h	b	h	h	a	h	a	a	a
contig_1045_15350647	(a,h,b)	b	a	h	h	h	b	a	h	h	b	a	h	h	h	h	a	h	h	b	h	h	a	h	a	h	h	h	h	a	h	a	a	h	b	h	b	h	h	b	h	h	b	h	a	a	a	a	h
contig_1045_15350650	(a,h,b)	b	a	h	h	h	b	a	h	h	b	a	h	h	h	h	a	h	h	b	h	h	a	h	a	h	h	h	h	a	h	a	a	h	b	h	b	h	h	b	h	h	b	h	a	a	a	a	h
contig_1045_15350895	(a,h,b)	b	a	h	h	h	b	a	h	h	b	a	h	h	h	h	a	h	h	b	h	h	a	h	a	h	h	h	h	a	h	a	a	h	b	h	b	h	h	b	h	h	b	h	a	a	a	a	h
contig_1087_1313172	(a,h,b)	h	a	h	b	h	b	b	h	h	h	h	h	h	h	h	b	b	a	h	h	h	b	b	a	a	a	a	a	a	a	h	h	h	b	h	b	h	a	h	h	a	h	a	h	b	h	a	h
contig_1087_1313174	(a,h,b)	h	a	h	b	h	b	b	h	h	h	h	h	h	h	h	b	b	a	h	h	h	b	b	a	a	a	a	a	a	a	h	h	h	b	h	b	h	a	h	h	a	h	a	h	b	h	a	h
contig_1087_1313272	(a,h,b)	h	a	h	b	a	b	b	h	a	h	h	h	h	h	a	b	b	a	h	h	h	b	b	a	a	a	a	a	a	a	h	h	h	b	h	b	h	a	h	a	a	h	a	h	b	h	a	h
contig_1087_1313304	(a,h,b)	h	a	h	b	a	b	b	h	a	h	h	h	a	h	h	b	b	a	h	h	h	b	b	a	a	a	a	a	a	a	h	h	h	b	h	b	h	a	h	a	a	h	a	h	b	h	a	h
contig_1087_1673236	(a,h,b)	h	a	h	b	h	b	b	h	h	h	h	h	h	h	h	b	b	a	h	h	h	b	b	a	a	a	a	a	a	a	h	h	h	b	h	b	h	a	h	h	a	h	h	h	b	h	a	h
contig_1087_1673306	(a,h,b)	h	a	h	b	h	b	b	h	h	h	h	h	h	h	h	b	b	a	h	h	h	b	b	a	a	a	a	a	a	a	h	h	h	b	h	b	h	a	h	h	a	h	h	h	b	h	a	h
contig_1087_1920041	(a,h,b)	h	a	h	b	h	b	b	h	h	h	h	h	h	h	h	b	b	a	h	h	h	b	b	a	a	a	a	a	a	a	h	h	h	b	h	b	a	a	h	h	a	h	h	h	b	h	a	h
contig_1087_1920130	(a,h,b)	h	a	h	b	h	b	b	h	h	h	h	h	h	h	h	b	b	a	h	h	h	b	b	a	a	a	a	-	a	a	h	h	h	b	h	b	a	a	h	h	a	h	h	h	b	h	a	h
contig_1087_1920137	(a,h,b)	h	a	h	b	h	b	b	h	h	h	h	h	h	h	h	b	b	a	h	h	h	b	b	a	a	a	a	-	a	a	h	h	h	b	h	b	a	a	h	h	a	h	h	h	b	h	a	h
contig_1087_1920139	(a,h,b)	h	a	h	b	h	b	b	h	h	h	h	h	h	h	h	b	b	a	h	h	h	b	b	a	a	a	a	a	a	a	h	h	h	b	h	b	a	a	h	h	a	h	h	h	b	h	a	h
contig_1087_1920149	(a,h,b)	h	a	h	b	h	b	b	h	h	h	h	h	h	h	h	b	b	a	h	h	h	b	b	a	a	a	a	-	a	a	h	h	h	b	h	b	a	a	h	h	a	h	h	h	b	h	a	h
contig_1087_1920156	(a,h,b)	b	a	b	b	h	b	b	b	h	h	h	h	h	h	h	b	b	h	h	h	h	b	b	a	a	a	a	a	a	a	h	b	h	b	h	b	a	a	h	h	a	h	h	h	b	h	a	b
contig_1087_1920178	(a,h,b)	b	a	b	b	h	b	b	h	h	h	h	h	h	h	h	b	b	h	h	h	h	b	b	a	a	a	a	a	a	a	h	b	h	b	h	b	a	a	h	h	a	h	h	h	b	h	a	h
contig_1087_1920185	(a,h,b)	b	a	b	b	h	b	b	h	h	h	h	h	h	h	h	b	b	h	h	h	h	b	b	a	a	a	a	a	a	a	h	b	h	b	h	b	a	a	h	h	a	h	h	h	b	h	a	h
contig_1087_1920194	(a,h,b)	b	a	b	b	h	b	b	h	h	h	h	h	h	h	h	b	b	h	h	h	h	b	b	a	a	a	a	a	a	a	h	b	h	b	h	b	a	a	h	h	a	h	h	h	b	h	a	h
contig_1096_361319	(a,h,b)	h	a	h	b	h	h	b	h	h	h	h	a	h	h	h	b	h	a	h	h	h	b	b	a	a	a	a	a	a	a	h	h	h	h	h	b	h	h	b	a	a	h	a	h	b	h	a	b
contig_1100_217693	(a,h,b)	b	a	b	a	h	h	a	a	a	b	a	h	h	a	h	h	a	h	h	a	a	a	a	h	h	h	a	b	h	h	b	h	b	h	a	h	a	h	h	h	h	h	a	h	h	b	a	a
contig_1100_217718	(a,h,b)	b	a	b	a	h	h	a	a	a	b	a	h	h	a	h	h	a	h	h	a	a	a	a	h	h	h	a	b	h	h	b	h	b	h	a	h	a	h	h	h	h	h	a	h	h	b	a	a
contig_1110_2663643	(a,h,b)	h	h	h	a	h	h	a	h	h	b	b	h	h	b	h	b	b	h	h	a	b	a	b	h	h	b	h	b	a	b	a	a	b	b	b	b	a	h	a	b	h	h	h	b	h	b	h	h
contig_1110_3368362	(a,h,b)	h	h	h	a	h	h	a	h	h	h	b	h	h	b	a	b	b	h	h	a	b	a	b	h	h	b	h	b	a	b	a	a	b	b	h	b	a	h	a	b	h	b	h	h	b	b	h	h
contig_1110_3368378	(a,h,b)	h	h	h	a	h	h	a	h	h	h	b	h	h	b	a	b	b	h	h	a	b	a	b	h	h	b	h	b	a	b	a	a	b	b	h	b	a	h	a	b	h	b	h	h	b	b	h	h
contig_1110_3368379	(a,h,b)	h	h	h	a	h	h	a	h	h	h	b	h	h	b	a	b	b	h	h	a	b	a	b	h	h	b	h	b	a	b	a	a	b	b	h	b	a	h	a	b	h	b	h	h	b	b	h	h
contig_1110_3368419	(a,h,b)	h	h	h	a	h	h	a	h	h	h	b	h	h	b	a	b	b	h	h	a	b	a	b	h	h	b	h	b	a	b	a	a	b	b	h	b	a	h	a	b	h	b	h	h	b	b	h	h
contig_1110_4541614	(a,h,b)	h	h	h	a	h	h	a	h	h	h	b	h	h	b	a	b	b	h	h	a	b	a	b	h	h	b	h	b	a	b	a	a	b	b	h	b	a	b	a	b	b	b	h	h	b	b	h	h
contig_1110_5189298	(a,h,b)	h	h	h	a	h	h	a	h	h	h	b	h	h	b	a	b	b	h	h	a	b	a	b	h	h	b	h	b	a	b	a	a	b	b	h	b	a	b	a	b	h	b	h	h	b	b	h	h
contig_1110_9295723	(a,h,b)	h	b	h	a	h	h	a	h	h	h	b	h	h	b	a	b	b	h	h	a	b	a	h	h	h	b	h	b	a	b	a	a	b	b	h	b	a	b	a	b	h	h	h	h	b	b	h	h
contig_1125_590281	(a,h,b)	b	a	b	a	h	h	a	h	a	b	a	b	h	h	h	b	h	a	h	a	h	h	h	h	b	h	a	b	h	h	b	h	b	h	a	b	a	a	b	h	b	b	a	b	h	b	a	a
contig_1125_843071	(a,h,b)	b	a	b	a	h	h	a	h	a	b	a	b	h	h	h	b	h	a	h	a	h	h	h	h	b	h	a	b	h	h	b	h	b	h	a	b	a	a	b	h	b	b	a	b	h	b	a	a
contig_1125_843103	(a,h,b)	b	a	b	a	h	h	a	h	a	b	a	b	h	h	h	b	h	a	h	a	h	h	h	h	b	h	a	b	h	h	b	h	b	h	a	b	a	a	b	h	b	b	a	b	h	b	a	a
contig_1125_843105	(a,h,b)	b	a	b	a	h	h	a	h	a	b	a	b	h	h	h	b	h	a	h	a	h	h	h	h	b	h	a	b	h	h	b	h	b	h	a	b	a	a	b	h	b	b	a	b	h	b	a	a
contig_1125_843151	(a,h,b)	b	a	b	a	h	h	a	h	a	b	a	b	h	h	h	b	h	a	h	a	h	h	h	h	b	h	a	b	h	h	b	h	b	h	a	b	a	a	b	h	b	b	a	b	h	b	a	a
contig_1125_968306	(a,h,b)	b	a	b	a	h	h	a	h	a	b	a	b	h	h	h	b	h	a	h	a	h	h	h	h	b	h	a	b	h	h	b	h	b	h	a	b	a	a	b	h	b	b	a	b	h	b	a	a
contig_1125_1896395	(a,h,b)	b	a	b	a	h	h	a	h	a	b	a	b	b	h	h	b	h	a	h	-	h	h	h	h	b	h	a	b	h	h	b	h	b	h	a	b	a	a	b	a	b	b	a	b	h	b	a	a
contig_1125_2288462	(a,h,b)	b	a	b	a	h	h	a	h	a	b	a	b	h	h	h	b	h	a	h	a	h	h	h	h	b	h	a	b	h	h	b	h	b	h	a	b	a	a	b	h	b	b	a	b	h	b	a	a
contig_1125_3221857	(a,h,b)	b	a	b	-	h	-	a	h	-	b	a	b	h	h	h	b	h	a	h	a	h	b	-	h	b	h	a	-	-	b	b	h	-	h	a	b	a	a	b	h	-	-	a	-	-	-	a	a
contig_1125_5447121	(a,h,b)	b	a	b	a	h	h	a	h	a	b	a	b	h	h	h	b	h	a	h	a	h	h	h	h	b	-	a	b	h	h	b	h	b	h	a	b	a	a	b	h	b	b	a	b	h	b	a	-
contig_1125_5960025	(a,h,b)	-	a	b	a	h	h	a	a	a	-	a	b	h	h	h	b	h	a	h	a	-	h	h	h	b	a	a	b	h	h	b	-	b	h	a	-	a	a	b	h	b	h	a	-	h	b	a	a
contig_1125_6569290	(a,h,b)	b	a	b	a	h	h	a	h	a	b	a	b	h	h	h	b	h	a	h	a	h	h	h	h	b	h	a	b	h	h	b	h	b	h	a	b	a	a	b	h	b	b	a	b	h	b	a	a
contig_1125_6959108	(a,h,b)	b	a	b	a	h	h	a	h	a	b	a	b	h	h	h	b	h	a	h	a	h	h	h	h	b	h	a	b	h	h	b	h	b	h	a	b	a	a	b	h	b	b	a	b	h	b	a	a
contig_1125_7693735	(a,h,b)	b	a	b	-	h	-	a	h	a	b	a	b	h	-	h	b	h	a	h	a	h	h	-	h	b	h	a	b	h	h	b	h	b	h	a	b	a	a	-	h	-	b	-	b	h	b	-	a
contig_1125_7693856	(a,h,b)	b	a	b	a	h	h	a	h	a	b	a	b	h	h	h	b	h	a	h	a	h	h	h	h	b	h	a	b	h	h	b	h	b	h	a	b	a	a	b	h	b	b	a	b	h	b	a	a
contig_1125_9562619	(a,h,b)	b	a	b	a	h	h	a	h	a	b	a	b	h	h	h	b	h	a	h	a	h	h	h	h	b	h	a	b	h	h	b	h	b	h	a	b	a	a	b	h	b	b	a	b	h	b	a	a
contig_1125_9562622	(a,h,b)	b	a	b	a	h	h	a	h	a	b	a	b	h	h	h	b	h	a	h	a	h	h	h	h	b	h	a	b	h	h	b	h	b	h	a	b	a	a	b	h	b	b	a	b	h	b	a	a
contig_1125_9562749	(a,h,b)	b	a	b	a	h	h	a	h	a	b	a	h	h	b	h	b	h	h	h	a	h	h	h	h	b	h	a	b	h	h	b	h	b	h	a	b	a	a	b	h	b	b	a	b	b	b	a	a
contig_1125_9562752	(a,h,b)	b	a	b	a	h	h	a	h	a	b	a	h	h	b	h	b	h	h	h	a	h	h	h	h	b	h	a	b	h	h	b	h	b	h	a	b	a	a	b	h	b	b	a	b	b	b	a	a
contig_1125_11065469	(a,h,b)	b	a	b	a	h	h	a	h	a	b	a	b	h	h	a	b	a	a	-	a	a	h	h	h	-	h	-	-	a	h	-	h	-	h	a	-	a	a	b	h	b	b	a	b	h	-	a	a
contig_1125_11065514	(a,h,b)	b	a	b	a	h	h	a	h	a	b	a	b	h	h	a	b	a	a	-	a	a	h	h	h	-	h	-	-	a	h	-	h	-	h	a	-	a	a	b	h	b	b	a	b	h	-	a	a
contig_1125_11852865	(a,h,b)	b	a	b	a	h	h	a	h	a	b	a	b	h	b	h	b	h	h	h	a	h	h	h	h	b	b	-	b	h	b	b	h	b	h	-	b	a	a	b	h	b	b	-	b	h	b	-	a
contig_1125_11853022	(a,h,b)	b	a	b	a	h	h	a	h	a	b	a	b	h	b	h	b	h	h	h	a	h	h	h	h	b	b	-	b	h	b	b	h	b	h	-	b	a	a	b	h	b	b	-	b	h	b	-	a
contig_1125_12302196	(a,h,b)	b	a	b	a	h	h	a	h	a	b	a	b	h	h	h	b	h	a	h	a	h	h	h	h	b	h	a	b	h	h	b	h	b	h	a	b	a	a	b	h	b	b	a	b	h	b	a	a
contig_1125_13435195	(a,h,b)	b	a	b	a	h	h	a	h	a	b	a	b	h	h	h	b	a	a	h	a	h	h	h	h	b	h	a	b	h	h	b	h	b	h	a	b	a	a	b	h	b	b	a	b	h	b	a	a
contig_1151_3977968	(a,h,b)	b	b	h	h	a	b	a	b	b	b	b	a	b	h	h	b	a	h	h	h	h	h	b	b	a	a	h	b	b	a	b	h	a	h	a	h	h	a	h	h	b	a	b	a	h	h	b	b
contig_1151_3977982	(a,h,b)	b	b	h	h	a	b	a	b	b	b	b	a	b	h	h	b	a	h	h	h	h	h	b	b	a	a	h	b	b	a	b	h	a	h	a	h	h	a	h	h	b	a	b	a	h	h	b	b
contig_1164_830072	(a,h,b)	b	a	a	b	b	h	h	b	h	b	h	h	h	b	a	h	b	h	h	h	b	h	h	a	h	b	b	a	a	a	b	h	b	h	b	b	b	a	h	b	h	h	h	h	h	h	a	h
contig_1164_3747709	(a,h,b)	b	a	a	b	b	h	h	b	h	b	h	a	h	b	a	h	b	h	h	h	b	h	h	a	h	b	b	a	a	a	b	h	b	h	b	b	b	a	h	b	h	h	h	h	h	h	a	h
contig_1164_3747751	(a,h,b)	b	a	a	b	b	h	h	b	h	b	h	a	h	b	a	h	b	h	h	h	b	h	h	a	h	b	b	a	a	a	b	h	b	h	b	b	b	a	h	b	h	h	h	h	h	h	a	h
contig_1164_5427145	(a,h,b)	b	a	a	b	b	h	h	b	h	b	h	a	h	b	a	h	b	h	a	h	b	h	h	a	h	-	b	a	a	-	b	h	b	h	b	b	b	a	h	b	h	h	h	h	h	h	a	h
contig_1164_5427171	(a,h,b)	b	a	a	b	b	h	h	b	h	b	h	a	h	b	a	h	b	h	a	h	b	h	h	a	h	-	b	a	a	-	b	h	b	h	b	b	b	a	h	b	h	h	h	h	h	h	a	h
contig_1186_169724	(a,h,b)	h	a	h	b	h	h	b	h	h	h	h	a	h	h	h	b	h	a	a	h	h	b	b	a	a	a	a	a	a	a	h	h	h	h	h	b	h	h	b	h	a	h	a	h	h	b	a	b
contig_1203_1506937	(a,h,b)	b	h	h	h	h	b	a	b	h	h	b	a	a	a	h	b	a	h	b	h	h	h	h	h	a	h	h	b	b	h	h	h	a	h	a	h	h	a	h	h	b	a	b	h	b	h	h	b
contig_1203_1968386	(a,h,b)	b	h	h	h	h	b	a	b	h	h	b	a	a	a	h	b	h	h	h	h	h	h	h	h	a	h	h	b	b	h	h	-	a	h	a	h	h	a	h	h	b	a	b	h	b	h	h	-
contig_1212_64973	(a,h,b)	h	a	h	b	h	h	b	h	h	h	h	a	h	h	h	b	h	a	h	h	h	b	b	a	a	a	a	a	a	a	h	h	h	h	h	b	h	h	b	h	a	h	a	h	b	h	a	b
contig_1215_7559451	(a,h,b)	h	h	h	a	h	h	a	h	h	h	b	h	h	b	a	b	b	h	h	a	b	a	b	h	h	b	h	b	a	b	a	a	b	b	h	b	a	h	a	b	h	b	h	h	b	b	h	h
contig_1236_3879737	(a,h,b)	b	a	a	b	b	h	h	b	b	b	h	h	h	b	h	h	b	h	h	b	b	h	b	h	h	b	b	a	a	a	b	b	b	h	b	b	b	a	h	b	h	h	h	b	h	h	a	h
contig_127_1016751	(a,h,b)	h	h	b	a	h	b	a	h	a	b	a	b	b	h	a	b	h	a	h	a	h	h	h	a	b	h	h	b	h	h	b	b	b	h	a	b	a	a	b	h	h	b	a	b	h	b	a	a
contig_127_1585451	(a,h,b)	h	h	b	a	h	b	a	h	a	b	a	b	b	h	a	b	h	a	h	a	h	h	h	a	b	h	h	b	h	h	b	b	b	h	a	b	a	a	b	h	h	b	a	b	h	b	a	a
contig_127_2330121	(a,h,b)	h	h	b	a	h	b	a	h	a	b	a	b	b	h	a	b	h	a	h	a	h	h	h	a	b	h	h	b	h	h	b	b	b	h	a	b	a	a	b	h	h	b	a	b	h	b	a	a
contig_127_3448381	(a,h,b)	h	h	b	a	h	b	a	h	a	b	a	b	b	h	a	b	h	a	h	a	h	h	h	a	b	h	h	b	h	h	b	b	b	h	a	b	a	a	b	h	h	b	a	b	h	b	a	a
contig_127_4783185	(a,h,b)	b	h	b	a	h	b	a	h	a	b	a	b	b	h	a	b	h	a	h	a	h	h	h	a	b	h	h	b	h	h	b	b	b	h	a	b	a	a	b	h	h	b	a	b	h	b	a	a
contig_127_5596076	(a,h,b)	b	a	b	a	h	b	a	h	a	b	a	b	b	h	a	b	h	a	h	a	h	h	h	a	b	h	h	b	h	h	b	b	b	h	a	b	a	a	b	h	b	b	a	b	h	b	a	a
contig_127_5829009	(a,h,b)	b	a	b	a	h	b	a	h	a	b	a	b	b	h	a	b	h	a	a	a	h	a	h	a	b	h	a	b	h	h	b	b	b	h	a	h	a	a	b	h	b	b	a	b	h	b	a	a
contig_127_7492168	(a,h,b)	b	a	b	a	h	b	a	h	a	b	a	b	b	h	a	b	h	a	h	a	h	h	h	a	b	h	h	b	h	h	b	b	b	h	a	b	a	a	b	h	b	b	a	b	h	b	a	a
contig_127_8284412	(a,h,b)	b	a	b	a	h	b	a	h	a	b	a	b	b	h	a	b	h	a	h	a	h	h	h	a	b	h	h	b	h	h	b	b	b	h	a	b	a	a	b	h	b	b	a	b	h	b	a	a
contig_127_8519759	(a,h,b)	b	a	b	a	h	b	a	h	a	b	a	b	h	h	a	b	h	a	h	a	h	h	h	a	b	h	h	b	h	h	b	b	b	h	a	b	a	a	b	h	b	b	a	b	h	b	a	a
contig_127_8850933	(a,h,b)	b	a	b	a	h	h	a	h	a	b	a	b	h	h	h	b	h	a	h	a	h	h	h	a	b	h	h	b	h	h	b	b	b	h	a	b	a	a	b	h	b	b	a	b	h	b	a	a
contig_127_8851061	(a,h,b)	b	a	b	a	h	h	a	h	a	b	a	b	h	h	h	b	h	h	h	a	h	h	h	a	b	h	h	b	h	h	b	b	b	a	a	b	a	a	b	h	b	b	a	b	h	b	a	a
contig_127_12411992	(a,h,b)	b	a	b	a	h	h	a	h	a	b	a	b	h	h	h	b	h	a	h	a	h	h	h	a	b	h	h	b	h	h	b	b	b	h	a	b	a	a	b	h	b	b	a	b	h	b	a	a
contig_127_12753965	(a,h,b)	b	a	b	a	h	h	a	h	a	b	a	b	h	h	h	b	h	a	h	a	h	h	h	a	b	h	h	b	h	h	b	b	b	h	a	b	a	a	b	h	b	b	a	b	h	b	a	a
contig_127_17882124	(a,h,b)	b	a	b	a	h	h	a	h	a	b	a	b	h	h	h	b	h	a	h	a	h	h	h	a	b	h	a	b	h	h	b	b	b	h	a	b	a	a	b	h	b	b	a	b	h	b	a	a
contig_127_19251915	(a,h,b)	b	a	b	a	h	h	a	h	a	b	a	b	h	h	h	b	h	a	h	a	h	h	h	h	b	h	a	b	h	h	b	b	b	h	a	b	a	a	b	h	b	b	a	b	h	b	a	a
contig_127_19627502	(a,h,b)	b	a	b	a	h	h	a	h	a	b	a	b	h	h	h	b	h	a	h	a	h	h	h	h	b	h	a	b	h	h	b	b	b	h	a	b	a	a	b	h	b	b	a	b	h	b	a	a
contig_127_19627521	(a,h,b)	b	a	b	a	h	h	a	h	a	b	a	b	h	h	h	b	h	a	h	a	h	h	h	h	b	h	a	b	h	h	b	b	b	h	a	b	a	a	b	h	b	b	a	b	h	b	a	a
contig_127_19627560	(a,h,b)	b	a	b	a	h	h	a	h	a	b	a	b	h	h	h	b	h	a	h	a	h	h	h	h	b	h	a	b	h	h	b	b	b	h	a	b	a	a	b	h	b	b	a	b	h	b	a	a
contig_127_19627593	(a,h,b)	b	a	b	a	h	h	a	h	a	b	a	b	h	h	h	b	h	a	h	a	h	h	h	h	b	h	a	b	h	h	b	b	b	h	a	b	a	a	b	h	b	b	a	b	h	b	a	a
contig_127_19627673	(a,h,b)	b	a	b	a	h	h	a	h	a	b	a	b	h	h	h	b	h	h	h	a	h	h	h	h	b	h	a	b	h	h	b	b	b	h	a	b	a	a	b	h	b	b	a	b	h	b	a	a
contig_1276_4450628	(a,h,b)	b	a	a	b	b	h	h	b	h	b	h	h	h	b	a	h	b	h	h	h	b	h	h	a	h	b	b	a	a	a	b	h	b	h	b	b	b	a	h	b	h	h	h	h	h	h	a	h
contig_1305_6508660	(a,h,b)	a	h	h	h	a	a	a	h	a	h	h	b	h	h	a	h	h	a	h	h	h	h	a	h	h	b	b	b	b	b	b	a	h	h	b	h	b	b	h	b	b	b	h	a	h	a	b	h
contig_1383_2201778	(a,h,b)	b	h	a	h	a	b	a	a	a	b	a	h	h	h	h	h	h	h	b	a	h	a	h	a	b	h	h	h	h	h	a	a	h	h	a	b	a	h	h	a	b	h	h	a	h	a	a	a
contig_1383_2201834	(a,h,b)	b	h	a	h	a	b	a	a	a	b	a	h	h	h	h	h	h	h	b	a	h	a	h	a	b	h	h	h	h	h	a	a	h	h	a	b	a	h	h	a	b	h	h	a	h	a	a	a
contig_1383_2201871	(a,h,b)	b	h	a	h	a	b	a	a	a	b	a	h	h	h	h	h	h	h	b	a	h	a	h	a	b	h	h	h	h	h	a	a	h	h	a	b	a	h	h	a	b	h	h	a	h	a	a	a
contig_1383_2282553	(a,h,b)	b	h	a	-	a	-	a	a	-	-	a	h	h	a	h	h	h	h	b	a	h	-	-	a	b	h	h	-	-	h	-	a	-	h	a	b	a	-	-	a	-	-	-	-	-	-	a	a
contig_1426_3808544	(a,h,b)	b	b	h	h	h	h	a	a	h	h	h	a	b	h	h	h	h	h	h	h	h	a	h	h	h	a	a	b	h	a	a	h	b	h	a	h	h	h	a	h	h	h	a	h	h	b	h	h
contig_1470_1921752	(a,h,b)	b	b	h	h	h	b	a	b	b	b	b	a	b	h	h	b	a	h	h	b	h	h	h	b	a	a	h	b	b	h	h	h	a	h	a	h	h	a	h	h	b	a	b	h	h	h	b	b
contig_1470_1921758	(a,h,b)	b	b	h	h	h	b	a	b	b	b	b	a	b	h	h	b	a	h	h	b	h	h	h	b	a	a	h	b	b	h	h	h	a	h	a	h	h	a	h	h	b	a	b	h	h	h	b	b
contig_1470_3060549	(a,h,b)	b	b	h	h	h	b	a	b	b	b	b	a	b	h	h	b	a	h	h	b	h	h	h	b	a	a	h	b	b	h	h	h	a	h	a	h	h	a	h	h	b	a	b	h	h	h	b	b
contig_1492_938512	(a,h,b)	h	a	h	b	h	h	b	h	h	h	h	-	h	h	h	b	h	a	h	h	h	b	b	a	a	a	a	a	a	a	h	h	h	h	h	b	h	h	b	a	a	h	a	h	b	h	a	b
contig_1514_1706860	(a,h,b)	b	b	h	h	a	b	a	b	b	b	b	a	b	h	h	b	a	h	h	h	h	h	b	b	a	a	h	b	b	a	b	h	a	h	a	h	h	a	h	h	b	a	b	a	h	h	b	b
contig_1543_6634360	(a,h,b)	b	a	a	b	b	h	h	b	h	b	h	a	h	b	a	h	b	h	h	h	b	h	h	a	h	b	b	a	a	a	b	h	b	h	b	b	b	a	h	b	h	h	h	h	h	h	a	a
contig_1588_2068153	(a,h,b)	h	a	h	b	h	h	b	h	h	h	b	a	h	h	h	b	h	a	a	h	h	b	b	a	a	h	a	-	a	h	h	h	b	h	b	h	h	h	b	b	a	h	a	h	h	b	a	h
contig_1588_6817223	(a,h,b)	h	a	h	b	b	h	b	h	h	h	b	a	h	h	h	b	h	a	a	h	h	b	b	a	a	h	a	a	a	h	h	h	b	h	b	h	h	h	b	h	a	h	a	h	h	b	a	h
contig_1600_55338	(a,h,b)	b	b	h	h	a	b	a	b	b	b	b	a	b	h	h	b	a	h	h	h	h	h	b	b	a	a	h	b	b	a	b	h	a	h	a	h	h	a	h	h	b	a	b	a	h	h	b	b
contig_1601_3406688	(a,h,b)	h	a	h	b	h	b	b	h	h	h	h	a	h	h	h	b	b	a	h	b	h	b	b	a	a	a	a	a	a	a	h	h	h	h	h	b	h	a	h	a	a	h	a	h	b	h	a	h
contig_1601_3406719	(a,h,b)	h	a	h	b	h	b	b	h	h	h	h	a	h	h	h	b	b	a	h	h	h	b	b	a	a	a	a	a	a	a	h	h	h	h	h	b	h	a	h	a	a	h	a	h	b	h	a	h
contig_161_1018895	(a,h,b)	a	b	a	h	h	b	a	h	a	b	h	h	h	h	a	b	b	h	a	a	h	h	h	h	h	h	h	b	a	h	h	a	b	b	h	b	a	b	h	b	a	h	b	h	b	h	h	h
contig_161_1018902	(a,h,b)	a	b	a	h	h	b	a	h	a	b	h	h	h	h	a	b	b	h	a	a	h	h	h	h	h	h	h	b	a	h	h	a	b	b	h	b	a	b	h	b	a	h	b	h	b	h	h	h
contig_161_1019125	(a,h,b)	a	b	a	h	h	b	a	h	a	b	h	h	h	h	a	b	b	h	a	a	h	h	h	h	h	h	h	b	a	h	h	a	b	b	h	b	a	b	h	b	a	h	b	h	b	h	h	h
contig_161_2577568	(a,h,b)	h	b	a	h	h	h	a	h	a	b	h	h	b	b	a	b	b	h	a	a	h	h	h	h	h	h	h	b	a	h	h	a	b	b	h	b	a	b	a	b	a	h	b	h	b	h	h	h
contig_161_2577569	(a,h,b)	h	b	a	h	h	h	a	h	a	b	h	h	b	b	a	b	b	h	a	a	h	h	h	h	h	h	h	b	a	h	h	a	b	b	h	b	a	b	a	b	a	h	b	h	b	h	h	h
contig_1611_108936	(a,h,b)	b	b	h	h	a	b	a	b	b	b	b	a	b	h	h	b	a	h	h	h	h	h	b	b	a	a	h	b	b	a	b	h	a	h	a	h	h	a	h	h	b	a	b	a	h	h	b	b
contig_1648_1122690	(a,h,b)	h	h	b	h	h	-	h	h	a	h	h	h	h	h	h	h	b	h	h	a	h	a	h	h	b	h	b	b	a	h	b	h	b	b	h	h	h	h	h	h	a	b	a	-	h	h	h	h
contig_1648_1476586	(a,h,b)	h	h	b	h	h	a	h	h	a	h	a	h	h	h	h	h	b	h	h	a	h	a	h	h	b	h	b	b	a	h	b	h	b	b	h	h	h	h	h	h	a	b	a	h	h	h	h	h
contig_1648_1476714	(a,h,b)	h	h	b	h	h	a	h	h	a	h	a	h	h	h	h	h	b	h	h	a	h	a	h	h	b	h	b	b	a	h	b	h	b	b	h	h	h	h	h	h	a	b	a	h	h	h	h	h
contig_1648_2981840	(a,h,b)	h	h	b	-	h	-	h	h	-	-	a	h	h	h	h	h	b	h	h	a	h	a	-	h	b	h	b	-	-	h	h	h	-	b	h	h	h	h	-	h	-	-	a	-	-	-	h	h
contig_1648_2981906	(a,h,b)	h	h	b	-	h	-	h	h	-	-	a	h	h	h	h	h	b	h	h	a	h	a	-	h	b	h	b	-	-	h	h	h	-	b	h	h	h	h	-	h	-	-	a	-	-	-	h	h
contig_1648_2981925	(a,h,b)	h	h	b	-	h	-	h	h	-	-	a	h	h	h	h	h	b	h	h	a	h	a	-	h	b	h	b	-	-	h	h	h	-	b	h	h	h	h	-	h	-	-	a	-	-	-	h	h
contig_1648_3053254	(a,h,b)	h	h	b	h	h	a	h	h	a	h	a	h	h	h	h	h	b	h	h	a	h	a	h	h	b	h	b	b	a	h	h	h	b	b	h	h	h	h	h	h	a	b	a	h	h	h	h	h
contig_1648_3173376	(a,h,b)	h	h	b	h	h	a	h	h	a	h	a	h	h	h	h	h	b	h	h	a	h	a	h	h	b	h	b	b	a	h	h	h	b	b	h	h	h	h	h	h	a	b	a	h	h	h	h	h
contig_1648_3173422	(a,h,b)	h	h	b	h	h	a	h	h	a	h	a	h	h	h	h	h	b	h	h	a	h	a	h	h	b	h	b	b	a	h	h	h	b	b	h	h	h	h	h	h	a	b	a	h	h	h	h	h
contig_1648_3173485	(a,h,b)	h	h	b	h	h	a	h	h	a	h	a	h	h	h	h	h	b	h	h	a	h	a	h	h	b	h	b	b	a	h	h	h	b	b	h	h	h	h	h	h	a	b	a	h	h	h	h	h
contig_1649_660825	(a,h,b)	h	h	b	h	h	a	h	h	a	h	a	h	a	h	h	h	b	h	h	a	h	a	h	h	b	h	b	b	a	h	h	h	b	b	h	h	h	h	h	h	a	b	a	h	h	h	h	h
contig_1654_849138	(a,h,b)	h	h	b	h	h	a	h	h	a	a	a	h	a	h	h	h	b	h	h	a	h	a	h	h	b	h	b	b	a	h	h	h	b	b	h	h	b	h	h	h	a	b	a	h	h	h	h	h
contig_1654_849157	(a,h,b)	h	h	b	h	h	a	h	h	a	a	a	h	a	h	h	h	b	h	h	a	h	a	h	h	b	h	b	b	a	h	h	h	b	b	h	h	b	h	h	h	a	b	a	h	h	h	h	h
contig_1656_464418	(a,h,b)	h	h	b	h	h	a	h	h	a	a	a	h	a	h	h	h	h	h	h	a	h	a	h	h	b	h	b	b	a	h	h	h	b	b	h	h	b	h	h	h	a	b	a	h	h	h	h	h
contig_1656_464424	(a,h,b)	h	h	b	h	h	a	h	h	a	a	a	h	a	h	h	h	h	h	h	a	h	a	h	h	b	h	b	b	a	h	h	h	b	b	h	h	b	h	h	h	a	b	a	h	h	h	h	h
contig_1656_1231356	(a,h,b)	h	h	b	h	h	h	h	h	a	a	a	h	a	h	h	h	h	h	h	a	h	a	h	h	b	h	b	b	a	h	h	h	b	b	h	h	b	h	h	h	a	b	a	h	h	h	h	h
contig_1666_452556	(a,h,b)	a	h	h	a	a	a	a	h	a	h	h	h	h	h	a	h	h	a	h	h	h	h	a	h	h	h	b	b	b	b	b	a	h	h	h	h	b	b	h	b	h	b	h	a	h	a	b	h
contig_1666_452600	(a,h,b)	a	h	h	a	a	a	a	h	a	h	a	h	-	a	a	h	h	a	h	h	a	h	a	h	h	h	b	b	b	b	b	a	h	h	h	h	b	b	h	b	a	b	h	a	a	a	b	h
contig_1677_1272382	(a,h,b)	a	h	h	h	a	a	a	h	a	h	h	h	h	h	a	h	h	a	h	h	h	h	a	h	h	b	b	b	b	b	b	a	h	h	h	h	b	h	h	b	h	b	h	a	h	a	b	h
contig_1677_1272394	(a,h,b)	a	h	h	h	a	a	a	h	a	h	h	h	h	h	a	h	h	a	h	h	h	h	a	h	h	b	b	b	b	b	b	a	h	h	h	h	b	h	h	b	h	b	h	a	h	a	b	h
contig_1677_1272575	(a,h,b)	a	h	h	h	a	a	a	h	a	h	h	h	h	h	a	h	h	a	h	h	h	h	a	h	h	b	b	b	b	b	b	a	h	h	h	h	b	h	h	b	h	b	h	a	h	a	b	h
contig_1678_620078	(a,h,b)	a	h	h	h	a	a	a	h	a	h	h	h	h	h	a	h	h	a	h	h	h	h	a	h	h	h	b	b	b	b	b	a	h	h	h	h	b	h	h	b	h	b	h	a	h	a	b	h
contig_1678_620084	(a,h,b)	a	h	h	h	a	a	a	h	a	h	h	h	h	h	a	h	h	a	h	h	h	h	a	h	h	h	b	b	b	b	b	a	h	h	h	h	b	h	h	b	h	b	h	a	h	a	b	h
contig_1678_2549202	(a,h,b)	a	h	h	h	a	a	a	h	a	h	h	h	h	h	a	h	h	a	h	h	h	h	a	h	h	h	b	b	b	b	b	a	h	h	h	h	b	h	h	b	h	b	h	a	h	a	b	h
contig_1678_2549309	(a,h,b)	a	h	h	h	a	a	a	h	a	h	h	h	h	h	a	h	h	a	h	h	h	h	a	h	h	h	b	b	b	b	b	a	h	h	h	h	b	h	h	b	h	b	h	a	h	a	-	h
contig_1688_1706981	(a,h,b)	h	h	b	a	h	h	a	h	h	h	b	h	h	b	a	b	b	h	h	a	b	a	b	h	h	b	h	b	a	b	a	a	b	b	h	b	a	h	a	b	h	b	h	h	b	b	h	h
contig_1688_6338118	(a,h,b)	h	h	h	a	h	h	a	h	h	h	b	h	h	b	a	b	b	h	h	a	b	a	b	h	h	b	h	b	a	b	a	a	b	b	h	b	a	h	a	b	h	b	h	h	b	b	h	h
contig_1688_8376254	(a,h,b)	h	h	h	a	h	h	a	h	h	h	b	h	-	b	h	b	b	h	h	a	b	a	b	h	h	b	h	b	a	b	a	a	b	b	h	b	a	h	a	b	h	b	h	h	b	b	h	h
contig_1688_9875208	(a,h,b)	h	h	h	a	h	h	a	h	h	h	b	h	h	b	a	b	b	h	h	a	b	a	b	h	h	b	h	-	a	b	a	a	b	b	h	b	a	h	a	b	h	b	h	h	b	b	h	h
contig_1688_9875227	(a,h,b)	h	h	b	a	h	h	a	h	h	h	b	h	h	b	-	b	-	h	h	a	b	a	b	h	h	b	h	-	a	b	a	a	b	b	b	b	a	h	a	b	h	b	h	b	b	b	h	h
contig_1688_9875281	(a,h,b)	h	h	b	a	h	h	a	h	h	h	b	h	h	b	h	b	b	h	h	a	b	a	b	h	h	b	h	-	a	b	a	a	b	b	b	b	a	h	a	b	h	b	h	b	b	b	h	h
contig_1688_9875310	(a,h,b)	h	h	h	a	h	h	a	h	h	h	b	h	h	b	h	b	b	h	h	a	b	a	b	h	h	b	h	-	a	b	a	a	b	b	b	b	a	h	a	b	h	b	h	h	b	b	h	h
contig_1688_9875341	(a,h,b)	h	h	h	a	h	h	a	h	h	h	b	h	h	b	h	b	b	h	h	a	b	a	b	h	h	b	h	-	a	b	a	a	b	b	b	b	a	h	a	b	h	b	h	h	b	b	h	h
contig_1688_11086041	(a,h,b)	h	h	h	a	h	h	a	h	h	h	b	h	h	b	-	b	b	h	h	a	b	a	b	h	h	b	h	b	a	b	a	a	b	b	h	b	a	h	a	b	h	b	h	h	b	b	h	h
contig_1799_677696	(a,h,b)	b	b	h	h	a	b	a	b	b	b	b	a	b	h	h	b	a	h	h	h	h	h	h	b	a	a	h	b	b	a	b	h	a	h	a	h	h	a	h	h	b	a	b	a	h	h	b	b
contig_1799_1135593	(a,h,b)	b	b	h	h	a	b	a	b	b	b	b	a	b	h	h	b	a	h	h	h	h	h	h	b	a	a	h	b	b	a	b	h	a	h	a	h	h	a	h	h	b	a	b	a	h	h	b	b
contig_1799_1135655	(a,h,b)	b	b	h	h	a	b	a	b	b	b	b	a	b	h	h	b	a	h	h	h	h	h	h	b	a	a	h	b	b	a	b	h	a	h	a	h	h	a	h	h	b	a	b	a	h	h	b	b
contig_1838_356598	(a,h,b)	b	a	h	-	h	-	a	h	-	-	a	h	h	h	h	a	a	h	h	h	h	-	-	a	h	h	h	-	-	b	a	-	-	b	h	h	h	h	-	h	-	-	-	-	-	-	a	h
contig_1838_356703	(a,h,b)	b	a	h	-	h	-	a	h	-	-	a	h	h	h	h	a	a	h	h	h	h	-	-	a	h	h	h	-	-	b	a	-	-	b	h	h	h	h	-	h	-	-	-	-	-	-	a	h
contig_1838_593666	(a,h,b)	b	a	h	h	h	b	a	h	h	b	a	h	h	h	h	a	a	h	h	h	h	h	a	a	h	-	h	h	a	b	a	a	h	b	h	h	h	h	b	h	h	b	h	a	a	h	a	h
contig_1838_2376285	(a,h,b)	b	a	h	-	h	-	a	h	h	h	a	h	h	h	h	a	a	h	h	h	h	h	a	h	h	h	h	-	-	b	a	h	h	b	h	h	h	h	b	h	-	-	h	-	-	-	a	b
contig_1838_2571568	(a,h,b)	b	a	h	h	h	b	a	h	h	h	a	h	h	h	h	a	a	h	a	h	h	h	a	b	h	h	h	h	a	b	a	h	h	b	h	h	b	h	b	h	a	b	h	a	a	h	a	b
contig_1838_2897644	(a,h,b)	b	a	h	h	h	b	a	h	h	h	a	h	h	h	a	a	a	a	a	h	h	h	a	-	h	h	h	h	a	b	a	h	h	b	h	h	b	h	b	h	a	b	h	a	a	h	a	b
contig_1838_3588680	(a,h,b)	b	a	h	h	h	b	a	h	h	b	a	h	h	h	a	a	a	a	a	h	h	h	a	h	a	h	h	h	a	b	a	b	a	b	b	h	b	b	b	h	a	b	h	a	a	h	h	b
contig_1838_4741836	(a,h,b)	b	a	b	b	h	-	a	b	h	b	a	h	h	h	a	a	a	a	a	h	h	h	a	h	a	h	h	b	-	b	-	b	-	b	b	b	b	b	b	h	-	b	h	-	-	-	h	b
contig_1838_4750736	(a,h,b)	b	a	b	h	h	h	a	b	h	b	a	h	h	h	a	a	a	a	a	h	h	h	a	h	a	h	h	h	a	b	a	b	a	b	b	b	b	b	b	h	a	b	h	b	a	h	h	b
contig_1838_5024250	(a,h,b)	b	a	b	h	h	-	a	b	-	b	a	h	h	h	a	a	a	a	-	h	h	h	h	h	a	-	h	h	a	b	a	-	-	b	b	b	b	b	-	h	-	-	-	-	a	-	b	b
contig_1838_5024265	(a,h,b)	b	a	b	h	h	-	a	b	-	b	a	h	h	h	a	a	a	a	-	h	h	h	h	h	a	-	h	h	a	b	a	-	-	b	b	b	b	b	-	h	-	-	-	-	a	-	b	b
contig_1838_5024372	(a,h,b)	b	a	b	h	h	h	a	b	h	b	a	h	h	h	a	a	a	a	-	h	h	h	h	h	a	h	h	h	a	b	a	b	a	b	b	b	b	b	b	h	a	b	b	b	a	h	b	b
contig_1838_5248153	(a,h,b)	b	a	b	h	h	h	h	b	h	b	a	h	h	h	a	a	a	a	a	h	h	h	h	h	a	h	h	h	a	b	a	b	a	b	b	b	b	b	b	h	a	b	h	b	a	h	b	b
contig_1838_5248159	(a,h,b)	b	a	b	h	h	h	h	b	h	b	a	h	h	h	a	a	a	a	a	h	h	h	h	h	a	h	h	h	a	b	a	b	a	b	b	b	b	b	b	h	a	b	h	b	a	h	b	b
contig_1838_5248160	(a,h,b)	b	a	b	h	h	h	h	b	h	b	a	h	h	h	a	a	a	a	a	h	h	h	h	h	a	h	h	h	a	b	a	b	a	b	b	b	b	b	b	h	a	b	h	b	a	h	b	b
contig_1838_5248216	(a,h,b)	b	a	b	h	h	h	h	b	h	b	a	h	h	h	a	a	a	a	a	h	h	h	h	h	a	h	h	h	a	b	a	b	a	b	b	b	b	b	b	h	a	b	h	b	a	h	b	b
contig_1838_5248218	(a,h,b)	b	a	b	h	h	h	h	b	h	b	a	h	h	h	a	a	a	a	a	h	h	h	h	h	a	h	h	h	a	b	a	b	a	b	b	b	b	b	b	h	a	b	h	b	a	h	b	b
contig_1838_5621225	(a,h,b)	b	a	b	h	h	h	h	b	h	b	a	h	h	h	a	a	a	a	a	h	h	h	h	h	a	h	h	h	a	b	a	b	a	b	b	b	b	b	b	h	a	b	h	b	a	h	b	b
contig_1838_5621245	(a,h,b)	b	a	b	h	h	h	h	b	h	b	a	h	h	h	a	a	a	a	a	h	h	h	h	h	a	h	h	h	a	b	a	b	a	b	b	b	b	b	b	h	a	b	h	b	a	h	b	b
contig_1838_5621304	(a,h,b)	b	a	b	h	h	h	h	b	h	b	a	h	h	h	a	a	a	a	a	h	h	h	h	h	a	h	h	h	a	b	a	b	a	b	b	b	b	b	b	h	a	b	h	b	a	h	b	b
contig_1838_5621347	(a,h,b)	b	a	b	h	h	h	h	b	h	b	a	h	h	h	a	a	a	a	a	h	h	h	h	h	a	h	h	h	a	b	a	b	a	b	b	b	b	b	b	h	a	b	h	b	a	h	b	b
contig_1838_5654290	(a,h,b)	b	a	b	h	h	h	h	b	h	b	a	h	h	h	a	a	a	a	a	h	h	h	h	h	a	h	h	h	a	b	a	b	a	b	b	b	b	b	b	h	a	b	h	b	a	h	b	b
contig_1838_5654377	(a,h,b)	b	a	b	h	h	h	h	b	h	b	a	h	h	h	-	a	a	a	a	h	h	h	h	h	a	h	h	h	a	b	a	b	a	b	b	b	b	b	b	h	a	b	h	b	a	h	-	b
contig_1838_5839403	(a,h,b)	b	a	b	h	h	h	h	b	h	b	a	h	h	h	a	a	a	a	a	h	h	h	h	h	a	h	h	h	a	b	a	b	a	b	b	b	b	b	b	h	a	b	h	b	a	h	b	b
contig_1838_5839508	(a,h,b)	b	a	b	h	h	h	h	b	h	b	a	h	h	h	a	a	a	a	a	h	h	h	h	h	a	h	h	h	a	b	a	b	a	b	b	b	b	b	b	-	a	b	h	b	a	h	b	b
contig_193_270559	(a,h,b)	h	a	h	h	a	a	a	h	h	h	h	a	h	b	h	b	h	a	b	h	h	h	h	h	h	b	b	b	b	b	h	a	h	b	h	h	h	h	h	b	h	h	b	a	h	a	b	a
contig_193_1220450	(a,h,b)	-	a	h	h	a	a	a	b	-	h	h	a	h	b	-	b	b	a	b	h	h	h	h	h	h	b	b	b	b	b	h	a	h	b	h	h	h	h	h	b	h	h	b	a	h	a	b	a
contig_193_4398972	(a,h,b)	h	a	h	h	a	a	a	h	h	h	h	a	h	b	h	b	h	a	b	h	h	h	h	h	h	b	b	b	b	b	h	a	h	b	h	h	h	h	h	b	h	h	b	a	h	a	b	a
contig_193_4399123	(a,h,b)	h	a	h	h	a	a	a	h	h	h	h	a	h	b	h	b	h	a	b	h	h	h	h	h	h	b	b	b	b	b	h	a	h	b	h	h	h	h	h	b	h	h	b	a	h	a	b	a
contig_193_9705238	(a,h,b)	h	h	h	h	a	a	a	h	a	h	h	a	h	b	h	b	h	a	b	h	h	h	h	h	h	b	b	b	b	b	h	a	h	b	h	h	b	h	h	b	h	b	b	a	h	a	b	a
contig_193_9705252	(a,h,b)	h	h	h	h	a	a	a	h	a	h	h	a	h	b	h	b	h	a	b	h	h	h	h	h	h	b	b	b	b	b	h	a	h	b	h	h	b	h	h	b	h	b	b	-	-	a	b	a
contig_193_10260910	(a,h,b)	h	h	h	h	a	a	a	h	a	h	h	a	h	b	h	b	h	a	b	h	h	h	h	h	h	b	b	b	b	b	h	a	h	b	h	h	b	h	h	b	h	b	b	a	h	a	b	a
contig_193_12815054	(a,h,b)	h	h	h	h	a	a	a	h	a	h	h	a	h	h	h	b	h	a	b	h	h	h	h	h	h	b	b	b	b	b	h	a	h	b	h	h	b	h	h	b	h	b	b	a	h	a	b	a
contig_193_12991883	(a,h,b)	h	h	h	h	a	a	a	h	a	h	h	a	h	h	h	b	h	a	b	h	h	h	h	h	h	b	b	b	b	b	h	a	h	b	h	h	b	h	h	b	h	b	b	a	h	a	b	a
contig_193_14270907	(a,h,b)	h	h	h	h	a	a	a	h	a	h	h	h	h	h	h	b	h	a	b	h	h	h	h	h	h	b	b	b	b	b	h	a	h	b	h	h	b	h	h	b	h	b	b	a	h	a	b	a
contig_193_14270938	(a,h,b)	h	h	h	h	a	a	a	h	a	h	h	h	h	h	h	b	h	a	b	h	h	h	h	h	h	b	b	b	b	b	h	a	h	b	h	h	b	h	h	b	h	b	b	a	h	a	b	a
contig_193_14270939	(a,h,b)	h	h	h	h	a	a	a	h	a	h	h	h	h	h	h	b	h	a	b	h	h	h	h	h	h	b	b	b	b	b	h	a	h	b	h	h	b	h	h	b	h	b	b	a	h	a	b	a
contig_193_15903104	(a,h,b)	h	h	h	h	a	a	a	h	a	h	h	h	h	h	h	b	h	a	b	h	h	h	h	h	h	b	b	b	b	b	h	a	h	b	h	h	b	h	h	b	h	b	b	a	h	a	b	a
contig_193_16081328	(a,h,b)	h	h	h	h	a	a	a	h	a	h	h	h	h	h	h	b	h	a	b	h	h	h	h	h	h	b	b	b	b	b	h	a	h	b	h	h	b	h	h	b	h	b	b	a	h	a	b	a
contig_193_16081422	(a,h,b)	h	h	h	h	a	a	a	h	a	h	h	h	h	h	h	b	h	a	b	h	h	h	h	h	h	b	b	b	b	b	h	a	h	b	h	h	b	h	h	b	h	b	b	a	h	a	b	a
contig_193_16082132	(a,h,b)	h	h	h	h	a	a	a	h	a	h	h	h	h	h	h	b	h	a	b	h	h	h	h	h	h	b	b	b	b	b	h	a	h	b	h	h	b	h	h	b	h	b	b	a	h	a	b	a
contig_1942_303461	(a,h,b)	h	h	b	h	h	h	h	h	a	a	h	a	a	h	h	h	h	h	a	h	h	a	h	h	b	b	h	b	h	h	h	h	b	b	h	h	b	h	h	h	a	b	a	h	h	h	h	h
contig_1944_2300822	(a,h,b)	b	b	h	h	a	b	a	b	b	b	b	a	b	h	h	b	a	h	h	h	h	h	b	b	a	a	h	b	b	a	b	h	a	h	a	h	h	a	h	h	b	a	b	a	h	h	b	b
contig_1944_2300960	(a,h,b)	b	b	h	h	a	b	a	b	b	b	b	a	b	h	h	b	a	h	h	h	h	h	b	b	a	a	h	b	b	a	b	h	a	h	a	h	h	a	h	h	b	a	b	a	h	h	b	b
contig_195_1516667	(a,h,b)	h	h	b	h	h	h	h	h	a	a	h	a	a	h	h	h	h	a	a	h	h	h	h	h	b	b	h	b	h	h	h	h	b	b	h	h	b	h	h	h	h	b	a	h	h	h	h	h
contig_195_2613655	(a,h,b)	h	h	b	h	h	h	h	h	a	a	h	a	a	h	h	h	h	a	a	h	h	h	h	h	b	b	h	b	h	h	h	h	b	b	h	h	b	h	h	h	h	b	a	h	h	h	h	h
contig_195_3693933	(a,h,b)	h	h	b	h	h	h	h	h	a	a	h	a	a	h	h	h	h	a	a	h	h	h	h	h	b	b	h	b	h	h	h	h	b	b	h	h	b	h	h	h	h	b	a	h	h	h	h	h
contig_195_5103705	(a,h,b)	h	h	b	h	h	h	h	h	a	a	h	a	a	h	h	h	h	a	a	h	h	h	h	h	b	b	h	b	h	h	h	h	b	b	h	h	b	h	h	h	h	b	a	h	h	h	h	h
contig_195_15395615	(a,h,b)	h	h	b	h	h	h	h	h	a	a	h	a	a	h	h	h	h	a	a	h	h	h	h	h	b	b	h	b	h	h	h	h	b	b	h	h	b	h	h	h	h	b	a	h	h	h	h	h
contig_195_15395644	(a,h,b)	h	h	b	h	h	h	h	h	a	a	h	a	a	h	h	h	h	a	a	h	h	h	h	h	b	b	h	b	h	h	h	h	b	b	h	h	b	h	h	h	h	b	a	h	h	h	h	h
contig_195_15395674	(a,h,b)	h	h	b	h	h	h	h	h	a	a	h	a	a	h	h	h	h	a	a	h	h	h	h	h	b	b	h	b	h	h	h	h	b	b	h	h	b	h	h	h	h	b	a	h	h	h	h	h
contig_195_15395679	(a,h,b)	h	h	b	h	h	h	h	h	a	a	h	a	a	h	h	h	h	a	a	h	h	h	h	h	b	b	h	b	h	h	h	h	b	b	h	h	b	h	h	h	h	b	a	h	h	h	h	h
contig_1950_1674156	(a,h,b)	b	a	b	a	h	h	h	h	h	h	h	h	b	b	a	h	h	b	h	a	b	b	h	h	b	h	h	a	h	h	b	h	h	h	h	a	a	a	h	h	h	a	h	h	b	h	a	h
contig_1950_1884588	(a,h,b)	b	a	b	a	h	h	h	h	h	h	h	h	b	b	a	h	h	b	h	a	b	b	h	h	b	h	h	a	h	h	b	h	h	h	h	a	a	a	h	h	h	a	h	h	b	h	a	h
contig_1950_2143103	(a,h,b)	b	a	b	a	h	h	h	h	h	h	h	h	b	b	a	h	h	b	h	a	b	b	h	h	b	h	h	a	h	h	b	h	h	h	h	a	a	a	h	h	h	a	h	a	b	h	a	h
contig_1950_2143108	(a,h,b)	b	a	b	a	h	h	h	h	h	h	h	h	b	b	a	h	h	b	h	a	b	b	h	h	b	h	h	a	h	h	b	h	h	h	h	a	a	a	h	h	h	a	h	a	b	h	a	h
contig_1950_2143173	(a,h,b)	b	a	b	a	h	h	h	h	h	h	h	h	b	b	a	h	h	b	h	a	b	b	h	h	b	h	h	a	h	h	b	h	h	h	h	a	a	a	h	h	h	a	h	a	b	h	a	h
contig_1950_2143179	(a,h,b)	b	a	b	a	h	h	h	h	h	h	h	h	b	b	a	h	h	b	h	a	b	b	h	h	b	h	h	a	h	h	b	h	h	h	h	a	a	a	h	h	h	a	h	a	b	h	a	h
contig_1950_2143183	(a,h,b)	b	a	b	a	h	h	h	h	h	h	h	h	b	b	a	h	h	b	h	a	b	b	h	h	b	h	h	a	h	h	b	h	h	h	h	a	a	a	h	h	h	a	h	a	b	h	a	h
contig_1950_2903735	(a,h,b)	b	a	b	-	h	-	h	h	-	h	h	h	b	b	a	h	h	b	h	a	b	b	b	h	b	h	h	-	-	h	b	h	h	h	h	a	a	a	h	h	-	-	-	-	-	-	a	h
contig_1950_3018163	(a,h,b)	b	a	b	a	h	h	h	h	h	h	h	h	b	b	a	h	h	b	h	a	b	b	b	h	b	h	h	a	h	h	b	h	h	h	h	a	a	a	h	h	h	a	h	a	b	h	a	h
contig_1950_5583758	(a,h,b)	b	a	b	a	h	h	h	h	h	h	b	h	b	b	a	h	h	b	h	a	b	b	b	h	b	h	h	a	h	h	b	h	h	h	h	a	a	a	a	h	h	a	h	a	b	h	a	h
contig_1950_6056175	(a,h,b)	b	a	b	a	h	h	h	a	h	h	b	h	b	b	h	h	h	-	h	a	b	b	b	h	b	h	h	a	h	h	b	h	h	h	h	a	a	a	a	-	h	a	h	a	b	h	a	h
contig_1950_7062022	(a,h,b)	b	a	b	a	h	h	h	h	h	h	b	h	b	b	a	h	h	h	h	a	b	b	b	h	b	h	h	a	h	h	b	h	h	h	h	a	a	a	a	h	h	a	h	a	b	h	a	h
contig_1950_7581662	(a,h,b)	b	a	b	a	h	h	h	h	h	h	b	h	b	b	h	h	h	h	h	a	b	b	b	h	b	h	h	a	h	h	b	h	h	h	h	a	a	a	a	h	h	a	h	a	b	h	a	h
contig_1950_7581722	(a,h,b)	b	a	b	a	h	h	h	h	h	h	b	h	b	b	h	h	h	h	h	a	b	b	b	h	b	h	h	a	h	h	b	h	h	h	h	a	a	a	a	h	h	a	h	a	b	h	a	h
contig_1979_282267	(a,h,b)	a	h	b	h	h	b	h	h	h	b	h	b	h	b	h	h	h	h	a	h	h	h	h	a	b	h	h	h	a	h	b	h	b	h	a	h	h	a	b	h	a	h	a	b	a	h	h	h
contig_1981_293037	(a,h,b)	a	h	b	h	h	b	h	h	h	b	h	b	h	b	h	b	h	h	a	h	h	h	h	a	b	h	h	h	a	h	b	h	b	h	a	b	h	a	b	h	a	h	a	b	a	h	h	h
contig_1981_1130045	(a,h,b)	a	h	b	h	h	b	h	h	a	b	a	b	h	h	a	b	h	h	a	a	h	h	h	a	b	h	h	h	a	h	b	h	b	h	a	b	h	a	b	h	a	b	a	b	a	h	a	h
contig_1981_1130049	(a,h,b)	a	h	b	h	h	b	h	h	a	b	a	b	h	h	a	b	h	h	a	a	h	h	h	a	b	h	h	h	a	h	b	h	b	h	a	b	h	a	b	h	a	b	a	b	a	h	a	h
contig_1981_1130144	(a,h,b)	a	h	b	h	h	b	h	h	a	b	a	b	h	h	a	b	h	h	a	a	h	h	h	a	b	h	h	h	a	h	b	h	b	h	a	b	h	a	b	h	a	b	a	b	a	h	a	h
contig_1981_1130169	(a,h,b)	a	h	b	h	h	b	h	a	a	b	a	b	h	h	a	b	a	h	a	a	h	h	h	a	b	h	h	h	a	h	b	h	b	h	a	b	h	a	b	h	a	b	a	b	a	h	a	h
contig_1981_1683088	(a,h,b)	a	h	b	h	h	b	h	h	a	b	a	b	h	h	a	b	h	h	a	a	h	h	h	a	b	h	h	h	a	h	b	b	b	h	a	b	h	a	b	h	a	b	a	b	a	h	a	h
contig_1983_625394	(a,h,b)	a	h	b	a	h	b	h	h	a	b	a	b	-	h	a	b	h	h	a	a	-	h	h	a	b	-	h	b	a	h	b	b	b	h	a	b	h	a	b	h	a	b	a	b	h	h	a	a
contig_1983_987056	(a,h,b)	a	h	b	a	h	b	h	h	a	b	a	b	h	h	a	b	h	h	a	a	h	h	h	a	b	h	h	-	a	h	b	b	b	h	a	b	h	a	b	h	a	b	a	b	h	h	a	a
contig_1983_987073	(a,h,b)	a	h	b	a	h	b	h	h	a	b	a	b	h	h	a	b	h	h	a	a	h	h	h	a	b	h	h	-	a	-	b	b	b	h	a	b	h	a	b	h	a	b	a	b	h	h	a	a
contig_1983_987079	(a,h,b)	a	h	b	a	h	b	h	h	a	b	a	b	h	h	a	b	h	h	a	a	h	h	h	a	b	h	h	-	a	h	b	b	b	h	a	b	h	a	b	h	a	b	a	b	h	h	a	a
contig_1983_1067535	(a,h,b)	a	h	b	a	h	b	h	h	a	b	a	b	h	h	a	b	h	h	a	a	h	h	h	a	b	h	h	b	a	h	b	b	b	h	a	b	h	a	b	h	a	b	a	b	h	h	a	a
contig_1983_1336540	(a,h,b)	a	h	b	a	h	b	a	h	a	b	a	b	h	h	a	b	h	a	a	a	h	h	h	a	b	h	h	b	a	h	b	b	b	h	a	b	h	a	b	h	a	b	a	b	h	h	a	a
contig_1983_1336665	(a,h,b)	a	h	b	a	-	b	a	h	a	b	a	b	h	h	-	b	h	a	a	a	h	h	h	a	b	h	h	b	a	h	b	b	b	h	a	b	h	a	b	h	a	b	a	b	h	h	a	a
contig_1986_1446662	(a,h,b)	h	h	b	a	h	b	a	h	a	b	a	b	b	h	a	b	h	a	a	a	h	h	h	a	b	h	h	-	a	h	b	b	b	h	a	b	a	a	b	h	h	b	a	b	h	h	a	a
contig_1986_1803943	(a,h,b)	h	h	b	a	h	b	a	h	a	b	a	b	b	h	a	b	h	a	h	a	h	h	h	a	b	h	h	b	a	h	b	b	b	h	a	b	a	a	b	h	h	b	a	b	h	b	a	a
contig_1986_1812895	(a,h,b)	h	h	b	a	h	b	a	h	a	b	a	b	b	h	a	b	h	a	h	a	h	h	h	a	b	h	h	b	a	h	b	b	b	h	a	b	a	a	b	h	h	b	a	b	h	b	a	a
contig_1989_99728	(a,h,b)	h	h	b	h	h	a	h	h	a	h	h	h	h	h	h	a	b	h	h	a	h	a	h	b	h	h	b	b	a	h	b	h	b	b	h	h	a	h	h	h	a	b	a	h	h	h	h	h
contig_1989_124057	(a,h,b)	h	h	b	h	h	a	h	h	a	h	h	h	h	h	h	a	b	h	h	a	h	a	h	b	h	h	b	b	a	h	b	h	b	b	h	h	a	h	h	h	a	b	a	h	h	h	h	h
contig_1989_124122	(a,h,b)	h	h	b	h	h	a	h	h	a	h	h	h	h	h	h	a	b	h	h	a	h	a	h	b	h	h	b	b	a	h	b	h	b	b	h	h	a	h	h	h	a	b	a	h	h	h	h	h
contig_1989_124134	(a,h,b)	h	h	b	h	h	a	h	h	a	h	h	h	h	h	h	a	b	h	h	a	h	a	h	b	h	h	b	b	a	h	b	h	b	b	h	h	a	h	h	h	a	b	a	h	h	h	h	h
contig_1989_124149	(a,h,b)	h	h	b	h	h	a	h	h	a	h	h	h	h	h	h	a	b	h	h	a	h	a	h	b	h	h	b	b	a	h	b	h	b	b	h	h	a	h	h	h	a	b	a	h	h	h	h	h
contig_1989_124185	(a,h,b)	h	h	b	h	h	a	h	h	a	h	h	h	h	h	h	a	b	-	h	a	h	a	h	b	h	h	b	b	a	h	b	h	b	b	h	h	a	h	h	h	a	b	a	h	h	h	h	h
contig_1989_124223	(a,h,b)	h	h	b	h	h	a	h	h	a	h	h	h	h	h	h	a	b	h	h	a	h	a	h	b	h	h	b	b	a	h	b	h	b	b	h	h	a	h	h	h	a	b	a	h	h	h	h	h
contig_1994_246353	(a,h,b)	h	b	h	-	h	-	a	h	-	-	b	h	b	b	a	b	b	h	h	a	b	a	-	h	h	b	h	-	-	h	a	a	-	b	h	b	a	b	-	b	-	-	a	-	-	-	h	h
contig_1994_246398	(a,h,b)	h	b	h	-	h	-	a	h	-	-	b	h	b	b	a	b	b	h	h	a	b	a	-	h	h	b	h	-	-	h	a	a	-	b	h	b	a	b	-	b	-	-	a	-	-	-	h	h
contig_1994_246420	(a,h,b)	h	b	h	-	h	-	a	h	-	-	b	h	b	b	a	b	b	h	h	a	b	a	-	h	h	b	h	-	-	h	a	a	-	b	h	b	a	b	-	b	-	-	a	-	-	-	h	h
contig_1994_246426	(a,h,b)	h	b	h	-	h	-	a	h	-	-	b	h	b	b	a	b	b	h	h	a	b	a	-	h	h	b	h	-	-	h	a	a	-	b	h	b	a	b	-	b	-	-	a	-	-	-	h	h
contig_1994_1388529	(a,h,b)	h	b	h	a	h	h	a	h	h	h	b	h	b	b	a	b	b	h	h	a	b	a	h	h	h	b	h	b	a	h	a	a	b	b	h	b	a	b	a	b	h	h	h	h	b	h	h	h
contig_1994_1388577	(a,h,b)	h	b	h	a	h	h	a	h	h	h	b	h	b	b	a	b	b	h	h	a	b	a	h	h	h	b	h	b	a	h	a	a	b	b	h	b	a	b	a	b	h	h	h	h	b	h	h	h
contig_1994_1624513	(a,h,b)	h	b	h	a	h	h	a	h	h	h	b	h	b	b	a	b	b	h	h	a	b	a	h	h	h	b	h	b	a	h	a	a	b	b	h	b	a	b	a	b	h	h	h	h	b	h	h	h
contig_1994_1624514	(a,h,b)	h	b	h	a	h	h	a	h	h	h	b	h	b	b	a	b	b	h	h	a	b	a	h	h	h	b	h	b	a	h	a	a	b	b	h	b	a	b	a	b	h	h	h	h	b	h	h	h
contig_1996_815421	(a,h,b)	h	b	h	a	h	h	a	h	h	h	b	h	b	b	a	b	b	h	h	a	b	a	h	h	h	b	h	b	a	h	a	a	b	b	h	b	a	b	a	b	h	h	h	h	b	h	h	h
contig_1996_1396948	(a,h,b)	h	b	h	a	h	h	a	h	h	h	b	h	b	b	a	b	b	h	h	a	b	a	h	h	h	b	h	b	a	h	a	a	b	b	h	b	a	b	a	b	h	h	h	h	b	h	h	h
contig_1996_1396976	(a,h,b)	h	b	h	a	h	h	a	h	h	h	b	h	b	b	a	b	b	h	h	a	b	a	h	h	h	b	h	b	a	h	a	a	b	b	h	b	a	b	a	b	h	h	h	h	b	h	h	h
contig_2001_155290	(a,h,b)	h	a	h	b	h	h	b	h	h	h	h	a	h	h	h	b	h	a	a	h	h	b	b	a	a	h	a	a	a	h	h	h	h	h	h	h	h	h	b	h	a	h	a	h	h	b	a	h
contig_2001_155312	(a,h,b)	h	a	h	b	h	h	b	h	h	h	h	a	h	h	h	b	h	a	a	h	h	b	b	a	a	h	a	a	a	h	h	h	h	h	h	h	h	h	b	h	a	h	a	h	h	b	a	h
contig_2007_1016527	(a,h,b)	h	a	h	h	a	a	a	h	h	h	h	a	h	h	h	b	h	a	b	h	h	h	h	h	h	b	b	b	h	b	h	h	h	b	h	a	h	h	h	b	h	h	b	a	h	a	b	a
contig_2007_1016583	(a,h,b)	h	a	h	h	a	a	a	h	h	h	h	a	h	h	h	b	h	a	b	h	h	h	h	h	h	b	b	b	h	b	h	h	h	b	h	a	h	h	h	b	h	h	b	a	h	a	b	a
contig_2007_1052594	(a,h,b)	h	a	h	h	a	a	a	h	h	h	h	a	h	h	h	b	h	a	b	h	h	h	h	h	h	b	b	b	h	b	h	h	h	b	h	a	h	h	h	b	h	h	b	a	h	a	b	a
contig_2007_1052627	(a,h,b)	h	a	h	h	a	a	a	h	h	h	h	a	h	h	h	b	h	a	b	h	h	h	h	h	h	b	b	b	h	b	h	h	h	b	h	a	h	h	h	b	h	h	b	a	h	a	b	a
contig_2007_1052704	(a,h,b)	h	a	h	h	a	a	a	h	h	h	h	a	h	h	h	b	h	a	b	h	h	h	h	h	h	b	b	b	h	b	h	h	h	b	h	a	h	h	h	b	h	h	b	a	h	a	b	a
contig_2007_1052726	(a,h,b)	h	a	h	h	a	a	a	h	h	h	h	a	h	h	h	b	h	a	b	h	h	h	h	h	h	b	b	b	h	b	h	h	h	b	h	a	h	h	h	b	h	h	b	a	h	a	b	a
contig_2007_1301285	(a,h,b)	h	a	h	h	a	a	a	h	h	h	h	a	h	h	h	b	h	a	b	h	h	h	h	h	h	b	b	b	b	b	h	h	h	b	h	a	h	h	h	b	h	h	b	a	h	a	b	a
contig_2007_1301303	(a,h,b)	h	a	h	h	a	a	a	h	h	h	h	a	h	h	h	b	h	a	b	h	h	h	h	h	h	b	b	b	b	b	h	h	h	b	h	a	h	h	h	b	h	h	b	a	h	a	b	a
contig_2007_1959446	(a,h,b)	h	a	h	h	a	a	a	h	h	h	h	a	h	b	h	b	h	a	b	h	h	h	h	h	h	b	b	b	b	b	h	a	h	b	h	h	h	h	h	b	h	h	b	a	h	a	b	a
contig_2007_2304158	(a,h,b)	h	a	h	h	a	a	a	h	h	h	h	a	h	b	h	b	h	a	b	h	h	h	h	h	h	b	b	b	b	b	h	a	h	b	b	h	h	h	h	b	h	h	b	a	h	a	b	a
contig_2019_1224432	(a,h,b)	h	h	a	h	h	b	h	h	a	a	a	a	h	h	h	h	h	a	b	h	h	h	h	h	b	h	h	b	h	b	h	h	h	b	h	h	h	h	h	h	h	b	a	h	h	a	h	h
contig_2019_4428286	(a,h,b)	h	h	h	h	h	b	h	h	a	a	h	a	h	h	a	h	h	a	a	h	h	h	h	a	b	b	h	b	h	b	h	h	h	b	h	h	h	h	h	h	h	b	a	h	h	h	h	h
contig_2019_4428346	(a,h,b)	h	h	h	h	h	b	h	h	a	a	h	a	h	h	a	h	h	a	a	h	h	h	h	a	b	b	h	b	h	b	h	h	h	b	h	h	h	h	h	h	h	b	a	h	h	h	h	h
contig_2019_4428350	(a,h,b)	h	h	h	h	h	b	h	h	a	a	h	a	h	h	a	h	h	a	a	h	h	h	h	a	b	b	h	b	h	b	h	h	h	b	h	h	h	h	h	h	h	b	a	h	h	h	h	h
contig_2019_4428395	(a,h,b)	a	h	a	h	h	b	h	h	a	a	h	a	h	a	a	h	h	a	a	h	h	h	h	a	b	-	h	b	h	b	h	h	h	b	h	h	h	h	h	b	h	b	a	h	a	h	h	h
contig_2019_4428411	(a,h,b)	a	h	a	h	h	b	h	h	a	a	h	a	h	a	a	h	h	a	a	h	h	h	h	a	b	-	h	b	h	b	h	h	h	b	h	h	h	h	h	b	h	b	a	h	a	h	h	h
contig_2019_4428465	(a,h,b)	a	h	a	h	h	b	h	h	a	a	h	a	h	a	a	h	h	a	a	h	h	h	h	a	b	-	h	b	h	b	h	h	h	b	h	h	h	h	h	b	h	b	a	h	a	h	h	h
contig_2019_4743131	(a,h,b)	h	h	h	h	h	b	h	h	a	a	h	a	h	h	a	h	h	a	a	h	h	h	h	a	b	b	h	b	h	h	h	h	h	b	h	h	h	h	h	h	h	b	a	h	h	h	h	h
contig_2019_4743188	(a,h,b)	h	h	h	h	h	b	h	h	a	a	h	a	h	h	a	h	h	a	a	h	h	h	h	a	b	b	h	b	h	h	h	h	h	b	h	h	h	h	h	h	h	b	a	h	h	h	h	h
contig_2019_4743239	(a,h,b)	h	h	h	h	h	b	h	h	a	a	h	a	h	h	a	h	h	a	a	h	h	h	h	a	b	b	h	b	h	h	h	h	h	b	h	h	h	h	h	h	h	b	a	h	h	h	h	h
contig_2019_6222621	(a,h,b)	h	h	h	h	h	b	h	h	a	a	h	a	h	h	a	h	h	a	a	h	h	h	h	a	b	b	h	b	a	h	h	h	h	b	h	h	h	h	h	h	h	b	a	h	h	h	h	h
contig_2029_245099	(a,h,b)	b	a	a	b	b	h	h	b	h	b	h	h	h	b	a	h	b	h	h	h	h	h	h	a	h	b	b	a	a	a	b	h	b	h	b	b	b	a	h	b	h	h	h	h	h	h	a	h
contig_2043_473744	(a,h,b)	b	h	a	h	a	b	a	a	a	b	a	h	h	h	h	h	h	h	b	a	h	a	h	a	b	h	h	h	h	h	a	a	h	h	a	b	a	h	h	a	b	h	h	a	h	a	a	a
contig_2053_1978748	(a,h,b)	b	b	h	h	h	h	a	b	b	b	b	a	b	h	h	b	h	h	h	b	h	h	h	b	a	a	h	b	b	a	b	h	a	a	h	h	h	a	h	h	b	h	b	a	h	h	b	b
contig_2053_1978818	(a,h,b)	b	b	h	h	h	h	a	b	b	b	b	a	b	h	h	b	h	h	h	b	h	h	h	b	a	a	h	b	b	a	b	h	a	a	h	h	h	a	h	h	b	h	b	a	h	h	b	b
contig_2053_6684519	(a,h,b)	b	b	h	h	h	h	a	b	b	b	b	a	b	h	h	b	a	h	h	b	h	h	h	b	a	a	h	b	b	a	b	h	a	a	a	h	h	a	h	h	b	a	b	a	h	h	b	b
contig_2053_7367404	(a,h,b)	b	b	h	h	h	h	a	b	b	b	b	a	b	h	h	b	a	h	h	b	h	h	h	b	a	a	h	b	b	a	b	h	a	a	a	h	h	a	h	h	b	a	b	a	h	h	b	b
contig_2073_477897	(a,h,b)	b	b	h	h	a	b	a	-	b	b	b	a	b	h	a	b	a	-	h	h	h	h	b	b	a	a	h	b	b	a	b	h	a	h	a	h	h	a	h	h	b	a	b	a	h	h	b	b
contig_2110_1890636	(a,h,b)	h	a	h	b	h	h	b	h	h	h	h	a	h	h	h	b	h	a	h	h	h	b	b	a	a	a	a	a	a	a	h	h	h	h	h	b	h	h	b	a	a	h	a	h	b	h	a	b
contig_2156_704831	(a,h,b)	-	b	b	h	h	h	h	h	-	a	h	a	a	h	h	h	-	h	h	h	h	a	h	h	b	b	b	b	h	h	h	h	b	b	h	h	b	h	h	h	-	b	a	h	b	h	h	h
contig_2156_704840	(a,h,b)	-	b	b	h	h	h	h	h	-	a	h	a	a	h	h	h	-	h	h	h	h	a	h	h	b	b	b	b	h	h	h	h	b	b	h	h	b	h	h	h	-	b	a	h	b	h	h	h
contig_2156_760760	(a,h,b)	h	h	b	h	h	h	h	h	a	a	h	a	a	h	h	h	h	h	h	h	h	a	h	h	b	b	b	b	h	h	h	h	b	b	h	h	b	h	h	h	a	b	a	h	h	h	h	h
contig_2156_760804	(a,h,b)	h	h	b	h	h	h	h	h	a	a	h	a	a	h	h	h	h	h	h	h	h	a	h	h	b	b	b	b	h	h	h	h	b	b	h	h	b	h	h	h	a	b	a	h	h	h	h	h
contig_2156_760889	(a,h,b)	h	h	b	b	h	h	b	h	a	a	h	a	a	h	h	h	h	h	h	h	h	a	b	h	b	h	b	b	h	h	h	h	b	b	b	b	b	h	h	h	a	b	a	h	h	h	h	h
contig_2222_2730064	(a,h,b)	b	a	h	a	b	b	b	b	h	h	a	h	h	h	h	b	b	a	h	h	h	b	b	a	a	h	h	a	a	h	h	h	h	b	h	h	a	h	h	h	a	h	b	a	b	h	a	h
contig_2237_94010	(a,h,b)	b	b	h	h	a	b	a	b	b	b	b	a	b	h	h	b	a	h	h	b	h	h	b	b	a	a	h	b	b	h	h	h	a	h	a	h	h	a	h	h	b	a	b	h	h	h	b	b
contig_2237_498218	(a,h,b)	b	b	h	h	a	b	a	b	b	b	b	a	b	h	h	b	a	h	h	b	h	h	b	b	a	a	h	b	b	h	h	h	a	h	a	h	h	a	h	h	b	a	b	h	h	h	b	b
contig_2237_594429	(a,h,b)	b	b	h	h	a	b	a	b	b	b	b	a	b	h	h	b	a	h	h	b	h	h	b	b	a	a	h	b	b	h	h	h	a	h	a	h	h	a	h	h	b	a	b	h	h	h	b	b
contig_2302_1487411	(a,h,b)	b	a	b	a	h	h	a	h	a	b	a	b	h	h	h	b	a	a	h	a	h	h	h	h	b	a	a	b	h	h	b	h	b	h	a	b	a	a	b	h	b	b	a	b	h	b	a	a
contig_2302_1487414	(a,h,b)	b	a	b	a	h	h	a	h	a	b	a	b	h	h	h	b	a	a	h	a	h	h	h	h	b	a	a	b	h	h	b	h	b	h	a	b	a	a	b	h	b	b	a	b	h	b	a	a
contig_2302_2181938	(a,h,b)	b	a	b	a	h	h	a	h	a	b	a	b	h	h	h	b	a	a	h	a	h	h	h	h	b	h	a	b	h	h	b	h	b	h	a	b	a	a	b	h	b	b	a	b	h	b	a	a
contig_2302_2182009	(a,h,b)	b	a	b	a	h	h	a	h	a	b	a	b	h	h	h	b	a	a	h	a	h	h	h	h	b	h	a	b	h	h	b	h	b	h	a	b	a	a	b	h	b	b	a	b	h	b	a	a
contig_2302_3409661	(a,h,b)	b	a	b	a	h	h	a	h	a	b	a	b	h	h	h	b	a	a	h	a	h	h	h	h	b	h	a	b	h	h	b	h	b	h	a	b	a	a	b	h	b	b	a	b	h	b	a	a
contig_2302_6244876	(a,h,b)	b	a	b	a	h	h	a	a	a	b	a	b	h	h	h	b	a	a	h	a	a	h	h	h	b	h	a	b	h	h	b	h	b	h	a	b	a	h	b	h	b	b	a	b	h	b	a	a
contig_2302_6249872	(a,h,b)	b	a	b	a	h	h	a	a	a	b	a	b	h	h	h	b	a	a	h	a	a	h	h	h	b	h	a	b	h	h	b	h	b	h	a	b	a	h	b	h	b	b	a	b	h	b	a	a
contig_2302_6371316	(a,h,b)	b	a	b	a	h	h	a	a	a	b	a	b	h	h	h	b	a	a	h	a	a	h	h	h	b	h	a	b	h	h	b	h	b	h	a	b	a	h	b	h	b	b	a	b	h	b	a	a
contig_2302_6418343	(a,h,b)	b	a	b	a	h	h	a	a	a	b	a	b	h	h	h	b	a	a	h	a	a	h	h	h	b	h	a	b	h	h	b	h	b	h	a	b	a	h	b	h	b	b	a	b	h	b	a	a
contig_2302_7216953	(a,h,b)	b	a	b	a	h	h	a	a	a	b	a	b	h	h	h	b	a	a	a	a	a	a	h	h	b	h	a	b	h	h	b	h	b	h	a	h	a	h	h	h	b	b	a	b	h	-	a	a
contig_2302_7216977	(a,h,b)	b	a	b	a	h	h	a	a	a	b	a	b	h	h	h	b	a	a	a	a	a	a	h	h	b	h	a	b	h	h	b	h	b	h	a	h	a	h	h	h	b	b	a	b	h	-	a	a
contig_2316_370542	(a,h,b)	b	b	h	h	h	b	a	b	b	b	b	a	b	h	h	b	a	h	h	b	h	h	h	h	a	a	h	b	b	h	h	h	a	h	a	h	h	a	h	h	b	a	b	h	h	h	b	b
contig_2316_370557	(a,h,b)	b	b	h	h	h	b	a	b	b	b	b	a	b	h	h	b	a	h	h	b	h	h	h	h	a	a	h	b	b	h	h	h	a	h	a	h	h	a	h	h	b	a	b	h	h	h	b	b
contig_2317_2282312	(a,h,b)	b	a	a	b	b	h	h	b	h	b	h	h	h	b	a	h	b	h	h	h	h	h	h	a	h	b	b	a	a	a	h	h	b	h	b	b	b	a	h	b	h	h	h	h	h	h	a	h
contig_2317_5514120	(a,h,b)	b	a	a	b	b	h	h	b	h	b	h	h	h	b	a	h	b	h	h	h	h	h	h	a	h	b	b	a	a	a	h	h	b	h	b	b	b	a	h	b	h	h	h	h	h	h	a	h
contig_2317_7821571	(a,h,b)	b	a	a	b	b	h	h	h	h	b	h	h	h	b	a	b	h	h	h	h	h	h	h	a	h	h	b	a	a	a	h	h	b	h	b	b	h	a	h	b	h	h	h	h	h	h	-	h
contig_2317_7821638	(a,h,b)	b	a	a	b	b	h	h	h	h	b	h	h	h	b	a	b	h	h	h	h	h	h	h	a	h	h	b	a	a	a	h	h	b	h	b	b	h	a	h	b	h	h	h	h	h	h	a	h
contig_2317_7874323	(a,h,b)	b	a	a	b	b	h	h	h	h	b	h	h	h	b	a	b	h	h	h	h	h	h	h	a	h	h	b	a	a	a	h	h	b	h	h	b	h	a	h	b	h	h	h	h	h	h	a	h
contig_2317_9710613	(a,h,b)	b	a	a	b	b	h	h	h	h	b	h	h	h	b	a	b	h	h	h	h	h	h	h	a	h	h	b	a	h	a	h	h	b	h	h	b	h	a	h	b	h	h	h	h	h	h	a	b
contig_2320_1797890	(a,h,b)	h	b	h	a	h	h	a	h	h	h	b	h	b	b	a	b	b	h	h	a	h	a	h	h	h	b	h	b	a	h	h	a	b	b	h	b	a	b	a	b	h	h	h	h	b	h	h	h
contig_2324_1193254	(a,h,b)	h	b	h	a	h	-	a	h	h	h	b	h	b	b	a	b	b	h	h	a	h	a	h	h	h	b	h	b	-	h	h	a	b	b	h	b	a	b	a	b	a	h	b	-	b	h	h	h
contig_2324_1228321	(a,h,b)	h	b	h	a	h	-	a	h	h	h	b	h	b	b	a	b	b	h	h	a	h	a	h	h	h	b	h	b	-	h	h	a	b	b	h	b	a	b	a	b	-	h	b	-	b	h	h	h
contig_2324_1228336	(a,h,b)	h	b	h	a	h	-	a	h	h	h	b	h	b	b	a	b	b	h	h	a	h	a	h	h	h	b	h	b	-	h	h	a	b	b	h	b	a	b	a	b	-	h	b	-	b	h	h	h
contig_2324_1228443	(a,h,b)	a	b	h	a	h	h	a	h	h	h	b	h	b	b	a	b	b	h	h	a	h	a	h	h	h	b	h	b	a	h	h	a	b	b	h	b	a	b	a	b	a	h	b	h	b	h	h	h
contig_2324_1228474	(a,h,b)	a	b	h	a	h	h	a	h	h	h	b	h	b	b	a	b	b	h	h	a	h	a	h	h	h	b	h	b	a	h	h	a	b	b	h	b	a	b	a	b	a	h	b	h	b	h	h	h
contig_2324_1354611	(a,h,b)	h	b	h	a	h	h	a	h	h	h	b	h	b	b	-	h	b	h	h	a	h	a	h	h	h	b	h	b	a	h	h	a	b	b	h	b	a	b	a	b	-	h	b	h	b	h	h	h
contig_2324_3298887	(a,h,b)	h	b	a	h	h	h	a	h	a	b	b	h	b	b	a	b	b	h	h	a	h	a	h	h	h	b	h	b	a	h	h	a	b	b	h	b	a	b	a	b	a	h	b	h	b	h	h	h
contig_2324_3639397	(a,h,b)	h	b	a	h	h	h	a	h	a	b	b	h	b	b	a	b	b	h	h	a	h	a	h	h	h	h	h	b	a	h	h	a	b	b	h	b	a	b	a	b	a	h	b	h	b	h	h	h
contig_2324_4903971	(a,h,b)	h	b	a	h	h	h	a	-	a	b	b	h	b	b	a	b	b	h	h	a	h	h	h	h	h	h	h	b	a	h	h	a	b	b	h	b	a	b	a	b	a	h	h	h	b	h	h	h
contig_2324_4903983	(a,h,b)	h	b	a	h	h	h	a	-	a	b	b	h	b	b	a	b	b	h	h	a	h	h	h	h	h	h	h	b	a	h	h	a	b	b	h	b	a	b	a	b	a	h	h	h	b	h	h	h
contig_2324_4903985	(a,h,b)	h	b	a	h	h	h	a	-	a	b	b	h	b	b	a	b	b	h	h	a	h	h	h	h	h	h	h	b	a	h	h	a	b	b	h	b	a	b	a	b	a	h	h	h	b	h	h	h
contig_2329_463552	(a,h,b)	h	h	b	a	h	h	a	h	h	h	b	h	h	b	a	b	b	h	a	a	b	a	b	h	h	b	a	b	a	b	a	a	b	b	h	h	a	h	a	b	b	b	a	h	b	-	h	h
contig_2361_6552416	(a,h,b)	b	h	a	h	a	b	a	a	h	b	a	b	h	h	h	h	h	h	h	a	h	a	h	a	b	h	h	h	h	h	a	a	h	h	a	b	a	h	h	h	b	h	h	a	h	a	a	a
contig_2370_37203	(a,h,b)	h	h	b	a	h	h	a	h	h	h	b	h	h	b	a	b	b	h	a	a	b	a	b	h	h	b	h	b	a	b	a	a	b	b	h	b	a	h	a	b	b	b	h	h	b	b	h	h
contig_2370_37232	(a,h,b)	h	h	b	a	h	h	a	h	h	h	b	h	h	b	a	b	b	h	a	a	b	a	b	h	h	b	h	b	a	b	a	a	b	b	h	b	a	h	a	-	b	b	h	h	b	b	h	h
contig_2370_8208756	(a,h,b)	h	h	b	a	h	h	a	h	h	h	b	h	h	b	a	b	b	h	a	a	b	a	b	h	h	b	h	b	a	b	a	a	b	b	h	b	a	h	a	b	b	b	h	h	b	b	h	h
contig_2393_486905	(a,h,b)	b	a	a	b	b	h	h	a	h	h	h	h	b	b	a	h	b	h	h	h	b	a	h	h	h	b	b	a	h	h	b	a	b	b	b	b	b	a	a	b	b	h	a	h	h	h	a	a
contig_2393_885095	(a,h,b)	b	a	a	b	b	h	h	a	h	h	h	h	b	b	a	h	b	h	h	h	b	a	h	h	h	b	b	a	h	h	b	a	b	b	b	b	b	a	h	b	b	h	a	h	h	h	a	a
contig_2393_885124	(a,h,b)	b	a	a	b	b	h	h	a	h	h	h	h	b	b	a	h	b	h	h	h	b	a	h	h	h	b	b	a	h	h	b	a	b	b	b	b	b	a	h	b	b	h	a	h	h	h	a	a
contig_2393_1120387	(a,h,b)	b	a	a	b	b	h	h	a	h	h	h	a	b	b	a	h	b	h	h	h	b	a	h	h	h	b	b	a	h	h	b	a	b	b	b	b	b	a	h	b	h	h	a	h	h	h	a	a
contig_2393_1946713	(a,h,b)	b	a	a	b	b	h	h	a	h	h	h	a	b	b	a	h	b	h	h	h	b	h	h	h	-	b	b	a	h	h	b	a	b	b	b	b	b	a	h	b	h	h	h	h	h	h	a	a
contig_2393_2329799	(a,h,b)	b	a	a	b	b	h	h	a	h	h	h	a	b	b	a	h	b	h	h	h	b	h	h	h	h	b	b	a	h	h	b	a	b	b	b	b	b	a	h	b	h	h	h	h	h	h	a	a
contig_2393_2329894	(a,h,b)	b	a	a	b	-	h	h	a	h	h	-	a	b	b	a	h	b	h	h	h	b	h	h	h	h	b	b	a	h	h	b	a	b	b	b	b	b	a	h	b	h	h	h	h	h	h	a	-
contig_2393_2678549	(a,h,b)	b	a	a	b	b	h	h	a	h	h	h	a	b	b	a	h	-	h	h	a	b	h	h	h	h	b	b	a	h	h	b	a	b	b	b	b	b	a	h	-	-	h	h	h	h	h	a	a
contig_2393_3467954	(a,h,b)	b	-	a	b	b	h	h	h	h	b	h	a	b	b	h	h	b	-	h	h	b	h	h	a	h	b	b	a	h	h	b	h	b	b	b	b	b	a	h	b	h	h	h	h	-	h	-	a
contig_2393_3467972	(a,h,b)	b	-	a	b	b	h	h	h	h	b	h	a	b	b	h	h	b	-	h	h	b	h	h	a	h	b	b	a	h	h	b	h	b	b	b	b	b	a	h	b	h	h	h	h	-	h	-	a
contig_2393_4310962	(a,h,b)	b	a	a	b	b	h	h	h	h	b	h	a	b	b	a	h	b	h	h	h	b	h	h	a	h	b	b	a	h	h	b	h	b	b	b	b	b	a	h	b	h	h	h	h	h	h	a	h
contig_2393_4310976	(a,h,b)	b	a	a	b	b	h	h	h	h	b	h	a	b	b	a	h	b	h	h	h	b	h	h	a	h	b	b	a	h	h	b	h	b	b	b	b	b	a	h	b	h	h	h	h	h	h	a	h
contig_2393_4311007	(a,h,b)	b	a	a	b	b	h	h	h	h	b	h	a	b	b	a	h	b	h	h	h	b	h	h	a	h	b	b	a	h	h	b	h	b	b	b	b	b	a	h	b	h	h	h	h	h	h	a	h
contig_2393_4311024	(a,h,b)	b	a	a	b	b	h	h	h	h	b	h	a	b	b	a	h	b	h	h	h	b	h	h	a	h	b	b	a	h	h	b	h	b	b	b	b	b	a	h	b	h	h	h	h	h	h	a	h
contig_2393_4311090	(a,h,b)	b	a	a	b	b	h	h	h	h	b	h	a	b	b	a	h	b	h	h	h	b	h	h	a	h	b	b	a	h	h	b	h	b	b	b	b	b	a	h	b	h	h	h	h	h	h	a	h
contig_2393_4311115	(a,h,b)	b	a	a	b	b	h	h	h	h	b	h	a	b	b	a	h	b	h	h	h	b	h	h	a	h	b	b	a	h	h	b	h	b	b	b	b	b	a	h	b	h	h	h	h	h	h	a	h
contig_2436_583605	(a,h,b)	a	h	h	h	a	a	a	h	a	h	h	b	h	h	a	h	h	a	h	h	h	h	a	h	h	h	b	b	b	b	b	a	h	h	h	h	b	b	h	b	h	b	h	a	h	a	b	h
contig_2453_2165451	(a,h,b)	a	h	h	h	a	a	a	h	a	h	h	b	h	h	a	h	h	a	h	h	h	h	a	h	h	h	b	b	b	b	b	a	h	h	h	h	b	b	h	b	h	b	h	a	h	a	b	h
contig_2453_2165460	(a,h,b)	a	h	h	h	a	a	a	h	a	h	h	b	h	h	a	h	h	a	h	h	h	h	a	h	h	h	b	b	b	b	b	a	h	h	h	h	b	b	h	b	h	b	h	a	h	a	b	h
contig_2501_2695319	(a,h,b)	a	h	h	h	a	a	a	h	a	h	h	b	h	h	a	h	h	a	h	h	h	h	a	h	h	a	b	b	b	b	b	a	h	a	b	a	b	b	h	b	h	h	h	a	h	a	b	h
contig_2718_186561	(a,h,b)	b	h	h	h	h	h	h	h	h	b	h	h	h	b	b	b	a	b	a	h	h	b	h	a	a	h	h	h	h	a	h	a	h	h	a	b	h	h	h	h	a	a	h	h	h	h	a	b
contig_2718_1079908	(a,h,b)	b	h	a	h	h	h	h	h	h	b	h	h	h	b	b	b	h	b	a	h	h	b	h	a	h	h	h	h	h	a	h	a	h	a	h	b	h	h	h	h	a	a	h	h	h	a	a	b
contig_2718_1079943	(a,h,b)	b	h	a	h	h	h	h	h	h	b	h	h	h	b	b	b	h	b	a	h	h	b	h	a	h	h	h	h	h	a	h	a	h	a	h	b	h	h	h	h	a	a	h	h	h	a	a	b
contig_2718_1153973	(a,h,b)	b	h	a	h	h	h	h	h	h	b	h	h	h	b	b	b	h	b	a	h	h	b	h	a	h	h	h	h	h	a	h	a	h	a	h	b	h	h	h	h	a	a	h	h	h	a	a	b
contig_2718_1236231	(a,h,b)	b	h	a	h	h	h	h	h	h	b	h	h	h	b	b	b	h	b	a	h	h	b	h	a	h	h	h	h	h	a	h	a	h	a	h	b	h	h	h	h	a	a	h	h	h	h	a	b
contig_2718_1236389	(a,h,b)	b	h	a	h	-	h	h	-	h	b	h	h	h	b	-	b	h	b	a	h	h	b	h	a	h	h	h	h	h	a	h	a	h	a	h	b	h	h	h	h	a	a	h	h	h	h	a	b
contig_2718_1236439	(a,h,b)	b	h	a	h	h	h	h	a	h	b	h	h	h	b	b	b	h	b	a	h	h	b	h	a	h	h	h	h	h	a	h	a	h	a	h	b	h	h	h	h	a	a	h	h	h	h	a	b
contig_2718_1541309	(a,h,b)	b	h	a	h	h	h	h	h	h	b	h	h	h	b	h	b	h	b	a	h	h	b	h	a	h	h	h	h	h	a	h	a	-	a	h	b	h	-	h	h	a	a	b	a	-	h	a	b
contig_2718_1791104	(a,h,b)	b	h	a	h	h	h	h	h	h	b	h	h	h	b	h	b	h	b	a	h	h	b	h	a	h	h	h	h	h	a	h	a	h	h	h	b	h	h	h	h	a	a	h	h	h	h	a	b
contig_2718_1791301	(a,h,b)	b	h	a	h	h	h	h	h	h	b	h	h	h	b	h	b	h	b	a	h	h	b	h	a	h	h	h	h	h	a	h	a	h	h	h	b	h	h	h	h	a	a	h	h	h	h	a	b
contig_2718_1791323	(a,h,b)	b	h	a	h	h	h	h	h	h	b	h	h	h	b	h	b	h	b	a	h	h	b	h	a	h	h	h	h	h	a	h	a	h	h	h	b	h	h	h	h	a	a	h	h	h	h	a	b
contig_2718_2215180	(a,h,b)	b	h	a	b	h	b	h	h	b	b	h	h	h	b	h	b	h	b	a	h	h	b	h	a	h	h	h	b	-	a	h	-	h	h	h	b	h	h	h	h	-	-	h	b	h	-	a	b
contig_2718_2215211	(a,h,b)	b	h	a	b	h	b	h	h	b	b	h	h	h	b	h	b	h	b	a	h	h	b	h	a	h	h	h	b	-	a	h	-	h	h	h	b	h	h	h	h	-	-	h	b	h	-	a	b
contig_2718_2282921	(a,h,b)	b	-	a	h	h	h	h	h	h	b	h	-	h	b	h	b	h	b	a	h	h	b	h	a	h	h	h	h	h	a	h	a	b	h	h	b	h	h	h	h	a	a	h	h	h	h	a	-
contig_2720_443558	(a,h,b)	b	h	a	h	h	h	h	h	h	b	h	h	h	b	h	b	h	b	h	h	h	b	h	h	h	h	h	h	h	a	h	a	b	h	h	b	h	h	h	h	a	a	h	h	h	h	a	b
contig_2720_452758	(a,h,b)	b	h	a	h	h	h	h	h	h	b	h	h	h	b	h	b	h	b	h	h	h	b	h	a	h	h	h	h	h	a	h	a	b	h	h	b	h	h	h	h	a	a	h	h	h	h	a	b
contig_2720_452851	(a,h,b)	b	h	a	h	h	h	h	h	h	b	h	h	h	b	h	b	h	b	h	h	h	b	h	a	h	h	h	h	h	a	h	a	b	h	h	b	h	h	h	h	a	a	h	h	h	h	a	b
contig_2720_559235	(a,h,b)	b	h	a	h	h	h	h	h	h	b	h	h	h	b	h	b	h	b	a	h	h	b	h	a	a	h	h	h	h	a	h	a	b	h	h	b	h	h	h	h	a	a	h	h	h	h	a	b
contig_2720_580265	(a,h,b)	b	h	a	h	h	h	h	h	h	b	h	h	h	b	h	b	h	b	h	h	h	b	h	-	h	h	h	a	h	a	h	a	b	h	h	b	h	h	h	h	a	a	h	h	h	h	a	b
contig_2742_1956987	(a,h,b)	a	h	h	h	a	a	a	h	a	h	h	b	h	a	a	h	h	a	h	h	h	h	a	h	h	a	b	b	b	b	b	a	h	h	b	a	b	b	h	b	h	h	h	a	h	a	b	h
contig_2742_1956998	(a,h,b)	a	h	h	h	a	a	a	h	a	h	h	b	h	a	a	h	h	a	h	h	h	h	a	h	h	a	b	b	b	b	b	a	h	h	b	a	b	b	h	b	h	h	h	a	h	a	b	h
contig_2773_453402	(a,h,b)	h	a	h	b	h	h	b	h	h	h	h	a	h	h	h	b	h	a	h	h	h	b	b	a	a	b	h	a	a	h	h	h	b	h	b	h	h	h	b	b	a	h	a	h	a	h	a	h
contig_2773_453417	(a,h,b)	h	a	h	b	h	h	b	h	h	h	h	a	h	h	h	b	h	a	h	h	h	b	b	a	a	b	h	a	a	h	h	h	b	h	b	h	h	h	b	b	a	h	a	h	a	h	a	h
contig_2773_546831	(a,h,b)	h	a	h	b	h	h	b	h	h	-	b	a	h	h	h	-	h	a	a	h	h	b	b	a	a	b	h	-	-	h	h	h	b	h	b	h	h	h	b	b	a	h	a	h	a	b	a	h
contig_2773_546912	(a,h,b)	h	a	h	b	h	h	b	h	h	h	b	a	h	h	h	b	h	a	h	h	h	b	b	a	a	b	h	a	a	h	h	h	b	h	b	h	h	h	b	b	a	h	a	h	a	h	a	h
contig_2883_2328823	(a,h,b)	a	h	h	h	a	a	a	h	a	h	h	h	h	h	a	h	h	a	h	h	h	h	a	h	h	b	b	b	b	b	b	a	h	h	h	h	b	h	h	b	h	b	h	a	h	a	b	h
contig_2897_2274693	(a,h,b)	a	b	h	a	h	h	h	h	a	b	h	h	h	h	a	a	b	h	b	h	h	h	h	b	a	h	h	b	a	h	b	b	h	b	a	h	a	b	b	h	h	h	a	h	h	b	h	h
contig_2906_2758846	(a,h,b)	b	a	h	a	b	b	b	b	h	h	a	h	h	h	h	b	b	a	h	h	h	b	b	a	a	h	h	a	a	h	h	h	h	b	h	h	a	h	h	h	a	h	b	h	b	h	a	h
contig_2906_2758899	(a,h,b)	b	a	h	a	b	b	b	b	h	h	a	h	h	h	h	b	b	a	h	h	h	b	b	a	a	h	h	a	a	h	h	h	h	b	h	h	a	h	h	h	a	h	b	h	b	h	a	h
contig_2906_2759107	(a,h,b)	b	a	h	a	b	b	b	b	h	h	a	h	h	h	h	b	b	a	h	h	h	b	b	a	a	h	h	a	a	h	h	h	h	b	h	h	a	h	h	h	a	h	b	h	b	h	a	h
contig_2916_1225577	(a,h,b)	h	h	h	b	h	a	h	h	a	b	b	a	h	h	h	a	h	h	h	a	a	b	b	a	a	b	b	a	a	b	a	a	b	a	b	a	a	h	h	b	h	h	a	h	a	h	b	h
contig_2916_1295020	(a,h,b)	h	h	h	b	h	a	h	h	a	b	b	a	h	h	h	a	h	h	h	a	a	b	b	a	a	b	b	a	a	b	a	a	b	a	b	a	a	h	h	b	h	h	a	h	a	h	b	h
contig_3022_1227030	(a,h,b)	h	h	h	a	h	h	a	h	h	h	b	h	h	b	h	b	b	h	h	a	b	a	b	h	h	b	h	b	a	b	a	a	b	b	h	b	a	h	a	b	h	b	h	h	b	b	h	h
contig_3022_1227102	(a,h,b)	h	h	h	a	h	h	a	h	h	h	b	h	h	b	h	b	b	h	h	a	b	a	b	h	h	b	h	b	a	b	a	a	b	b	h	b	a	h	a	b	h	b	h	h	b	b	h	h
contig_3043_1226076	(a,h,b)	h	a	h	b	h	b	b	h	h	h	h	a	h	h	h	b	h	a	h	h	h	b	b	a	a	a	a	a	a	a	h	h	h	h	h	b	h	h	h	a	a	h	a	h	b	h	a	b
contig_3043_1226090	(a,h,b)	h	a	h	b	h	b	b	h	h	h	h	a	h	h	h	b	h	a	h	h	h	b	b	a	a	a	a	a	a	a	h	h	h	h	h	b	h	h	h	a	a	h	a	h	b	h	a	b
contig_3091_1128061	(a,h,b)	b	b	h	h	a	b	a	b	b	b	b	a	b	h	h	b	a	h	h	b	h	h	b	b	a	a	h	b	b	a	b	h	a	h	a	h	h	a	h	h	b	a	b	h	h	h	b	b
contig_3091_1128064	(a,h,b)	b	b	h	h	a	b	a	b	b	b	b	a	b	h	h	b	a	h	h	b	h	h	b	b	a	a	h	b	b	a	b	h	a	h	a	h	h	a	h	h	b	a	b	h	h	h	b	b
contig_3091_1705748	(a,h,b)	b	b	h	h	a	b	a	b	b	b	b	a	b	h	h	b	a	h	h	b	h	h	b	b	a	a	h	b	b	a	b	h	a	h	a	h	h	a	h	h	b	a	b	h	h	h	b	b
contig_3091_1705750	(a,h,b)	b	b	h	h	a	b	a	b	b	b	b	a	b	h	h	b	a	h	h	b	h	h	b	b	a	a	h	b	b	a	b	h	a	h	a	h	h	a	h	h	b	a	b	h	h	h	b	b
contig_3091_1766443	(a,h,b)	b	b	h	h	a	b	a	b	b	b	b	a	b	h	h	b	a	h	h	b	h	h	b	b	a	a	h	b	b	a	b	h	a	h	a	h	h	a	h	h	b	a	b	h	h	h	b	b
contig_3091_1766468	(a,h,b)	b	b	h	h	a	b	a	b	b	b	b	a	b	h	h	b	a	h	h	b	h	h	b	b	a	a	h	b	b	a	b	h	a	h	a	h	h	a	h	h	b	a	b	h	h	h	b	b
contig_3091_3873716	(a,h,b)	b	b	h	h	a	b	a	b	b	b	b	a	b	h	h	b	a	h	h	b	h	h	b	b	a	a	h	b	b	a	b	h	a	h	a	h	h	a	h	h	b	a	b	h	h	h	b	b
contig_3095_298394	(a,h,b)	a	h	a	h	h	h	h	a	h	h	h	a	b	h	h	b	a	a	b	h	h	h	h	h	a	h	h	h	h	b	h	h	h	b	h	h	a	h	h	a	b	h	a	h	a	h	a	b
contig_3095_1660338	(a,h,b)	a	b	a	h	a	h	h	h	h	h	h	a	h	h	h	b	a	a	b	h	h	h	h	h	h	h	h	h	h	b	h	h	h	b	h	h	a	h	h	a	b	h	a	h	a	h	h	b
contig_3095_2353726	(a,h,b)	h	h	a	h	a	h	h	h	h	h	a	a	h	h	h	h	a	a	b	h	h	h	h	h	h	h	h	b	h	b	h	h	h	b	h	h	a	h	h	h	b	h	a	h	a	h	h	b
contig_3098_951780	(a,h,b)	h	h	a	h	a	h	b	h	a	h	a	a	h	h	h	h	a	a	b	h	h	h	h	h	b	h	h	b	a	b	h	h	h	b	h	h	h	h	h	h	b	b	a	h	h	h	h	h
contig_3098_2486226	(a,h,b)	h	h	a	h	a	b	h	h	a	a	a	a	h	h	h	h	h	a	b	h	h	h	h	h	b	h	h	b	h	b	h	h	h	b	h	h	h	h	h	h	h	b	a	h	h	h	-	h
contig_3098_2487313	(a,h,b)	h	h	a	h	a	b	h	h	a	a	a	a	h	h	h	h	h	a	b	h	h	h	h	h	b	h	h	b	h	b	h	h	h	b	h	h	h	h	h	h	h	b	a	h	h	h	h	h
contig_3195_622569	(a,h,b)	h	b	b	h	h	h	h	b	h	h	b	h	b	a	a	b	h	a	b	h	h	h	a	b	h	h	h	h	b	h	b	a	a	b	b	h	h	a	h	h	a	h	a	a	h	a	h	h
contig_3195_786496	(a,h,b)	h	b	b	h	h	h	h	b	h	h	b	h	b	a	a	b	h	a	b	h	h	h	h	b	h	h	h	h	b	h	b	a	a	b	b	h	h	a	h	h	a	h	a	a	h	a	h	h
contig_3195_786526	(a,h,b)	h	b	b	h	h	h	h	b	h	h	b	h	b	a	a	b	h	a	b	h	h	h	h	b	h	h	h	h	b	h	b	a	a	b	b	h	h	a	h	h	a	h	a	a	h	a	h	h
contig_3195_786527	(a,h,b)	h	b	b	h	h	h	h	b	h	h	b	h	b	a	a	b	h	a	b	h	h	h	h	b	h	h	h	h	b	h	b	a	a	b	b	h	h	a	h	h	a	h	a	a	h	a	h	h
contig_3195_1485719	(a,h,b)	h	b	b	h	h	h	h	b	h	h	b	h	b	a	h	b	h	a	b	h	h	h	h	b	h	h	h	h	b	h	b	a	a	b	b	h	h	a	h	h	a	h	a	a	h	a	h	h
contig_3195_2818414	(a,h,b)	h	b	b	h	h	h	h	b	a	h	b	h	b	a	h	b	h	a	b	h	b	h	h	b	h	h	h	h	b	h	b	a	a	b	b	h	h	a	a	h	a	h	h	a	h	a	b	h
contig_3196_937938	(a,h,b)	h	b	b	h	h	h	h	b	h	h	b	h	b	a	h	b	h	a	b	h	b	h	h	b	h	h	h	b	b	h	b	a	a	b	b	h	h	a	h	h	a	h	h	a	h	a	b	h
contig_3196_2150966	(a,h,b)	h	b	b	h	h	h	h	b	h	h	b	h	b	a	h	b	h	a	b	h	b	h	h	b	h	h	h	b	b	h	b	a	a	b	b	h	h	a	h	h	a	h	h	a	h	a	b	h
contig_3196_2151092	(a,h,b)	h	b	b	h	h	h	h	b	h	h	b	h	b	a	h	b	h	a	b	h	b	h	h	b	h	h	h	b	b	h	b	a	a	b	b	h	h	a	h	h	a	h	h	a	h	a	b	h
contig_3196_2240953	(a,h,b)	h	b	b	h	h	h	h	b	h	h	b	h	b	a	h	b	h	a	b	h	b	h	h	b	h	h	h	b	b	h	b	a	a	b	b	h	h	a	h	h	a	h	h	a	h	a	b	h
contig_3196_2241188	(a,h,b)	h	b	b	h	h	h	h	b	h	h	b	h	b	a	h	b	h	a	b	h	b	h	h	b	h	h	h	b	b	h	b	-	a	b	b	h	h	a	h	h	a	h	h	a	h	a	b	h
contig_3196_2241189	(a,h,b)	h	b	b	h	h	h	h	b	h	h	b	h	b	a	h	b	h	a	b	h	b	h	h	b	h	h	h	b	b	h	b	-	a	b	b	h	h	a	h	h	a	h	h	a	h	a	b	h
contig_3196_2301966	(a,h,b)	h	b	b	h	h	h	h	b	h	h	b	h	b	a	h	b	h	a	b	h	b	h	h	b	h	h	h	b	b	h	b	a	a	b	b	h	h	a	h	h	a	h	b	a	h	a	b	h
contig_3196_2302001	(a,h,b)	h	b	b	h	h	h	h	b	h	h	b	h	b	a	h	b	h	a	b	h	b	h	h	b	h	h	h	b	b	h	b	a	a	b	b	h	h	a	h	h	a	h	b	a	h	a	b	h
contig_3196_2302009	(a,h,b)	h	b	b	h	h	h	h	b	h	h	b	h	b	a	h	b	h	a	b	h	b	h	h	b	h	h	h	b	b	h	b	a	a	b	b	h	h	a	h	h	a	h	b	a	h	a	b	h
contig_3196_2302013	(a,h,b)	h	b	b	h	h	h	h	b	h	h	b	h	b	a	h	b	h	a	b	h	b	h	h	b	h	h	h	b	b	h	b	a	a	b	b	h	h	a	h	h	a	h	b	a	h	a	b	h
contig_3196_2928266	(a,h,b)	h	b	h	h	h	h	h	b	h	h	b	h	b	a	h	b	h	a	b	h	b	h	h	b	h	a	h	b	b	h	b	a	a	b	b	b	h	a	h	h	h	h	b	a	h	a	b	h
contig_3196_3741406	(a,h,b)	h	b	h	h	h	h	h	b	h	h	b	h	b	a	h	b	h	a	b	h	b	h	h	b	a	a	h	b	b	h	b	a	a	b	b	b	h	a	h	h	h	h	b	a	h	h	b	h
contig_3196_4072690	(a,h,b)	h	b	h	h	h	h	h	b	h	h	b	b	b	a	h	b	h	a	b	h	h	a	h	b	a	a	h	b	b	h	b	a	a	b	b	h	h	a	h	h	h	h	b	a	h	h	b	h
contig_3196_4072972	(a,h,b)	h	b	h	h	h	h	h	b	h	h	b	h	b	a	h	b	h	a	b	h	h	a	h	b	a	a	h	b	b	h	b	a	a	b	b	h	h	a	h	h	h	h	b	a	h	h	b	h
contig_3196_5098427	(a,h,b)	h	b	h	h	h	h	h	b	h	h	b	h	b	a	h	b	h	a	b	b	h	a	h	b	a	a	h	b	b	h	b	a	a	b	b	h	h	a	h	h	b	h	b	a	h	h	b	b
contig_3196_9355485	(a,h,b)	b	b	h	h	h	h	a	b	b	b	b	h	b	a	h	b	h	a	h	b	h	a	h	b	a	a	h	b	b	h	b	a	a	a	b	h	h	a	h	h	b	h	b	a	h	h	b	b
contig_3196_9355547	(a,h,b)	b	b	h	h	h	h	a	b	b	b	b	h	b	a	h	b	h	a	h	b	h	a	h	b	a	a	h	b	b	h	b	a	a	a	b	h	h	a	h	h	b	h	b	a	h	h	b	b
contig_3196_10443809	(a,h,b)	b	b	h	h	h	h	a	b	b	b	b	h	b	h	h	b	h	a	h	b	h	a	h	b	a	a	h	b	b	h	b	a	a	a	b	h	h	a	h	h	b	h	b	a	h	h	b	b
contig_3196_10443851	(a,h,b)	b	b	h	h	h	h	a	b	b	b	b	h	b	h	h	b	h	a	h	b	h	a	h	b	a	a	h	b	b	h	b	a	a	a	b	h	h	a	h	h	b	h	b	a	h	h	b	b
contig_3196_10648911	(a,h,b)	b	b	h	h	h	h	a	b	b	b	b	h	b	h	h	b	h	a	h	b	h	a	h	b	a	a	h	b	b	h	b	a	a	a	b	h	h	a	h	h	b	h	b	a	h	h	b	b
contig_3196_10648935	(a,h,b)	b	b	h	h	h	h	a	b	b	b	b	h	b	h	h	b	h	a	h	b	h	a	h	b	a	a	h	b	b	h	b	a	a	a	b	h	h	a	h	h	b	h	b	a	h	h	b	b
contig_3196_10648942	(a,h,b)	b	b	h	h	h	h	a	b	b	b	b	h	b	h	h	b	h	a	h	b	h	a	h	b	a	a	h	b	b	h	b	a	a	a	b	h	h	a	h	h	b	h	b	a	h	h	b	b
contig_3207_305303	(a,h,b)	h	a	b	a	b	h	a	h	a	b	h	h	h	h	a	b	b	h	a	h	h	a	h	b	h	h	b	h	h	h	h	b	b	h	h	b	h	h	a	b	b	b	h	h	h	b	b	h
contig_3209_119873	(a,h,b)	a	h	h	h	a	a	a	h	a	h	h	b	h	h	a	h	h	a	h	h	h	h	a	h	h	a	b	b	b	b	b	a	h	h	b	a	b	b	h	b	h	h	h	a	h	a	b	h
contig_3209_119950	(a,h,b)	a	h	h	h	a	a	a	h	a	h	h	b	h	h	a	h	h	a	h	h	h	h	a	h	h	a	b	b	b	b	b	a	h	h	b	a	b	b	h	b	h	h	h	a	h	a	b	h
contig_3209_120076	(a,h,b)	-	h	h	h	a	a	a	h	a	h	h	b	h	h	-	h	h	-	h	h	h	h	a	h	h	-	b	b	b	b	b	a	h	h	b	a	b	b	h	-	b	h	h	a	h	a	b	h
contig_3209_120080	(a,h,b)	-	h	h	h	a	a	a	h	a	h	h	b	h	h	-	h	h	-	h	h	h	h	a	h	h	-	b	b	b	b	b	a	h	h	b	a	b	b	h	-	b	h	h	a	h	a	b	h
contig_3224_206967	(a,h,b)	a	b	h	a	h	a	b	a	a	h	b	b	a	b	h	b	a	b	b	h	b	a	h	h	h	a	b	h	a	b	a	h	h	h	h	b	h	h	h	b	b	a	b	h	b	b	b	b
contig_3224_459495	(a,h,b)	a	b	h	a	h	a	b	a	a	h	b	b	a	b	h	b	a	b	b	h	b	a	h	h	h	a	b	h	h	b	a	h	h	h	h	b	h	h	h	b	b	a	b	h	h	b	b	b
contig_3224_459515	(a,h,b)	a	b	h	a	h	a	b	a	a	h	b	b	a	b	h	b	a	b	b	h	b	a	h	h	h	a	b	h	h	b	a	h	h	h	h	b	h	h	h	b	b	a	b	h	h	b	b	b
contig_3224_676167	(a,h,b)	a	b	h	-	h	-	b	a	-	h	b	b	a	b	h	b	a	b	b	h	b	a	h	h	h	a	b	-	-	b	a	h	-	h	h	b	h	h	h	b	-	-	h	-	a	b	b	b
contig_3254_401288	(a,h,b)	h	h	b	b	h	a	b	h	h	h	b	a	h	h	h	b	h	a	h	h	h	b	b	a	a	b	h	a	a	h	h	a	b	h	b	h	h	h	b	b	a	h	a	h	a	h	h	h
contig_3254_401357	(a,h,b)	h	h	b	b	h	a	b	h	h	h	b	a	h	h	h	b	h	a	h	h	h	b	b	a	a	b	h	a	a	h	h	a	b	h	b	h	h	h	b	b	a	h	a	h	a	h	h	h
contig_3254_1679897	(a,h,b)	h	h	b	b	h	a	h	h	h	h	b	a	h	h	h	b	h	a	h	h	h	b	b	a	a	b	h	a	a	h	h	a	b	h	b	h	h	h	b	b	a	a	a	h	a	h	b	h
contig_3254_3095989	(a,h,b)	h	-	b	b	h	a	h	h	h	h	b	-	h	h	-	b	h	a	h	h	h	b	b	a	a	b	h	a	a	b	h	a	b	h	b	h	a	h	b	b	a	a	a	h	a	h	b	-
contig_331_153829	(a,h,b)	b	h	a	h	b	h	h	h	h	b	h	h	h	b	h	b	h	b	h	h	h	h	h	a	h	h	h	a	h	a	h	h	b	h	h	b	h	a	h	b	h	a	b	h	h	h	a	b
contig_3314_2130119	(a,h,b)	a	h	h	h	a	a	a	h	a	h	h	h	h	h	a	h	h	a	h	h	b	h	a	h	h	h	-	b	b	b	b	a	h	h	h	h	b	b	b	b	h	b	h	a	h	a	b	h
contig_332_3372882	(a,h,b)	b	b	b	-	h	h	a	a	h	h	h	a	b	h	h	h	a	h	h	a	h	a	b	h	h	a	a	b	-	a	a	h	-	h	a	h	h	h	h	h	-	-	a	-	-	-	h	h
contig_332_3373108	(a,h,b)	b	b	b	h	h	h	a	a	h	h	h	a	b	h	h	h	a	h	h	a	h	a	h	a	h	a	a	b	-	a	a	h	b	h	a	h	h	h	h	h	-	h	a	-	h	b	h	h
contig_332_3608861	(a,h,b)	b	b	b	h	h	h	a	a	h	h	h	a	b	h	h	h	a	h	h	a	h	a	h	h	h	a	a	b	a	a	a	h	b	h	a	h	h	h	h	h	a	h	a	h	h	b	h	h
contig_3383_1299223	(a,h,b)	a	h	b	h	h	b	h	-	h	b	h	b	h	b	h	h	h	h	h	h	h	h	h	a	b	h	h	h	a	h	b	h	b	h	a	h	h	a	b	h	a	h	a	b	a	h	h	h
contig_3383_1299265	(a,h,b)	a	h	b	h	h	b	h	-	h	b	h	b	h	b	h	h	h	h	h	h	h	h	h	a	b	h	h	h	a	h	b	h	b	h	a	h	h	a	b	h	a	h	a	b	a	h	h	h
contig_3463_3846295	(a,h,b)	h	h	b	h	h	h	h	h	a	a	h	a	a	h	h	h	h	h	a	h	h	a	h	h	b	b	h	-	h	h	h	h	b	b	h	h	b	h	h	h	a	b	a	h	h	h	h	h
contig_3463_4967226	(a,h,b)	h	h	b	h	h	h	h	h	a	a	h	a	a	h	h	h	h	a	a	h	h	a	h	h	b	b	h	b	h	h	h	h	b	b	h	h	b	h	h	h	a	b	a	h	h	h	a	h
contig_3463_4967262	(a,h,b)	h	h	b	h	h	h	h	h	a	a	h	a	a	h	h	h	h	a	a	h	h	a	h	h	b	b	h	b	h	h	h	h	b	b	h	h	b	h	h	h	a	b	a	h	h	h	a	h
contig_3463_4967265	(a,h,b)	h	h	b	h	h	h	h	h	a	a	h	a	a	h	h	h	h	a	a	h	h	a	h	h	b	b	h	b	h	h	h	h	b	b	h	h	b	h	h	h	a	b	a	h	h	h	a	h
contig_3463_4967274	(a,h,b)	h	h	b	h	h	h	h	h	a	a	h	a	a	h	h	h	h	a	a	h	h	a	h	h	b	b	h	b	h	h	h	h	b	b	h	h	b	h	h	h	a	b	a	h	h	h	a	h
contig_3467_509110	(a,h,b)	h	a	b	a	b	h	a	h	h	h	h	h	h	h	a	b	b	h	a	h	h	a	h	b	a	h	b	h	h	h	h	b	h	a	h	b	h	h	a	b	b	b	h	h	h	b	b	h
contig_3467_509147	(a,h,b)	h	a	b	a	b	h	a	h	h	h	h	h	h	h	a	b	b	h	a	h	h	a	h	b	a	h	b	h	h	h	h	b	h	a	h	b	h	h	a	b	b	b	h	h	h	b	b	h
contig_3494_1848757	(a,h,b)	h	a	h	b	h	b	b	h	h	h	h	a	h	h	h	b	h	a	h	h	h	b	b	a	a	a	a	a	a	a	h	h	h	h	h	b	h	a	h	a	a	h	a	h	b	h	a	b
contig_3537_1524313	(a,h,b)	a	h	b	b	h	b	h	h	h	b	b	b	h	b	h	h	h	h	h	h	h	h	h	a	h	h	b	h	h	b	b	h	b	h	a	h	h	a	b	h	a	h	a	b	a	h	h	h
contig_3537_1524339	(a,h,b)	a	b	b	b	b	b	h	h	h	b	b	b	h	b	h	h	h	h	h	h	h	h	h	a	h	h	b	h	h	b	b	h	b	h	a	h	h	a	b	b	a	h	a	b	a	h	h	h
contig_3537_2417261	(a,h,b)	a	h	b	h	h	b	h	h	h	b	h	b	h	b	h	h	h	h	h	h	h	h	h	a	b	h	b	h	h	h	b	h	b	h	a	h	h	a	b	h	a	h	a	b	a	h	h	h
contig_3537_2417398	(a,h,b)	a	h	b	h	h	b	h	h	h	b	h	-	h	b	h	h	h	h	h	h	h	h	h	a	b	h	b	h	h	h	b	h	b	h	a	h	h	a	b	h	a	h	a	b	a	h	h	b
contig_358_3658218	(a,h,b)	a	h	h	h	a	a	a	h	a	h	h	h	h	h	a	h	h	a	h	h	h	h	a	h	h	h	b	b	b	b	b	a	h	h	h	h	b	h	h	b	h	b	h	a	h	a	b	h
contig_358_7337921	(a,h,b)	a	h	h	h	a	a	a	h	a	h	h	h	h	h	a	h	h	a	h	h	h	h	a	h	h	h	b	b	b	b	b	a	h	h	h	h	b	h	h	b	h	b	h	a	h	a	b	h
contig_358_7498969	(a,h,b)	a	h	h	h	a	a	a	h	a	h	h	h	h	h	a	h	h	a	h	h	h	h	a	h	h	h	b	b	b	b	b	a	h	h	h	h	b	h	h	b	h	b	h	a	h	a	b	h
contig_358_7499229	(a,h,b)	a	h	h	h	a	a	a	h	a	h	h	h	h	h	a	h	h	a	h	h	h	h	a	h	h	h	b	b	b	b	b	a	h	h	h	h	b	h	h	b	h	b	h	a	h	a	b	h
contig_358_8353805	(a,h,b)	a	h	h	h	a	a	a	h	a	h	h	h	h	h	a	h	h	a	h	h	h	h	a	h	h	h	b	b	b	b	b	a	h	h	h	h	b	h	h	b	h	b	h	a	h	a	b	h
contig_358_8353866	(a,h,b)	a	h	h	h	a	a	a	h	a	h	h	h	h	h	a	h	h	a	h	h	h	h	a	h	h	h	b	b	b	b	b	a	h	h	h	h	b	h	h	b	h	b	h	a	h	a	b	h
contig_3594_543736	(a,h,b)	h	a	h	b	h	b	b	h	h	h	h	a	h	h	h	b	h	a	h	h	h	b	b	a	a	a	a	a	a	a	h	h	h	h	h	b	h	a	h	a	a	h	a	h	b	h	a	b
contig_3600_112443	(a,h,b)	h	a	h	b	h	b	b	h	h	h	h	a	h	h	h	b	h	a	h	h	h	b	b	a	a	a	a	a	a	a	h	h	h	h	h	b	h	a	h	a	a	h	a	h	b	h	a	b
contig_3639_47710	(a,h,b)	b	b	h	h	a	b	a	b	b	b	b	a	b	h	h	b	a	h	h	h	h	h	b	b	a	a	h	b	b	a	b	h	a	h	a	h	h	a	h	h	b	a	b	a	h	h	b	b
contig_3799_592604	(a,h,b)	b	h	h	-	h	-	h	h	-	-	h	h	h	b	b	b	a	b	a	h	h	b	-	a	a	h	h	-	-	a	h	-	-	h	a	b	h	h	h	h	-	-	-	-	-	-	a	b
contig_3799_761804	(a,h,b)	b	h	h	h	h	h	h	h	h	b	h	h	h	b	b	b	a	b	a	h	h	b	h	a	a	h	h	h	h	a	h	a	h	h	a	b	h	h	h	h	a	a	h	h	h	h	a	b
contig_3872_13249	(a,h,b)	b	b	h	h	h	b	a	b	b	b	b	a	b	h	h	b	a	h	h	b	h	h	h	h	a	a	h	b	b	h	h	h	a	h	a	h	h	a	h	h	b	a	b	h	h	a	b	b
contig_3924_832522	(a,h,b)	b	h	a	h	a	b	a	a	a	b	a	h	h	h	h	h	h	h	b	a	h	a	h	a	b	h	h	h	h	h	a	a	h	h	a	b	a	h	h	a	b	h	h	a	h	a	a	a
contig_4_1951987	(a,h,b)	a	b	a	a	h	h	b	a	a	h	b	b	a	b	h	b	a	b	b	h	b	a	h	h	h	a	b	h	a	b	a	h	h	a	h	b	h	h	a	b	b	a	b	h	h	b	b	b
contig_4_3753052	(a,h,b)	a	b	h	a	h	h	b	a	a	h	b	b	a	b	h	b	a	b	b	h	b	a	h	h	h	a	b	h	h	b	a	h	h	h	h	h	h	h	h	b	b	a	b	h	h	b	b	b
contig_4_3753064	(a,h,b)	a	b	h	a	h	h	b	a	a	h	b	b	a	b	h	b	a	b	b	h	b	a	h	h	h	a	b	h	h	b	a	h	h	h	h	h	h	a	h	b	b	a	b	h	h	b	b	b
contig_405_4279994	(a,h,b)	b	h	a	h	a	b	a	a	a	b	a	h	h	h	h	h	h	h	b	a	h	a	h	a	b	h	h	h	h	h	a	a	h	h	a	b	a	h	h	a	b	h	h	a	h	a	a	a
contig_405_4280024	(a,h,b)	b	h	a	h	a	b	a	a	a	b	a	h	h	h	h	h	h	h	b	a	h	a	h	a	b	h	h	h	h	h	a	a	h	h	a	b	a	h	h	a	b	h	h	a	h	a	a	a
contig_405_8981335	(a,h,b)	b	h	a	h	a	b	a	a	a	b	a	h	h	h	h	h	h	h	b	a	h	a	h	a	b	h	h	h	h	h	a	a	h	h	a	b	a	h	h	a	b	h	h	a	h	a	a	a
contig_405_9194879	(a,h,b)	b	h	a	h	a	b	a	a	a	b	a	h	h	h	h	h	h	h	b	a	h	a	h	a	b	h	h	h	h	h	a	a	h	h	a	b	a	h	h	a	b	h	h	a	h	a	a	a
contig_411_1123897	(a,h,b)	a	b	h	a	h	a	b	a	a	h	b	-	a	b	-	b	a	b	b	h	b	a	h	h	h	a	b	h	a	b	a	h	h	h	h	b	h	h	h	b	b	a	b	h	b	b	b	b
contig_417_2912194	(a,h,b)	a	b	h	h	b	a	b	a	a	h	b	b	a	h	h	b	a	b	b	h	b	a	h	h	h	a	b	h	a	b	a	h	h	b	h	b	h	h	a	b	b	a	b	h	b	b	b	b
contig_417_2912200	(a,h,b)	a	b	h	h	b	a	b	a	a	h	b	b	a	h	h	b	a	b	b	h	b	a	h	h	h	a	b	h	a	b	a	h	h	b	h	b	h	h	a	b	b	a	b	h	b	b	b	b
contig_417_3389026	(a,h,b)	a	b	h	h	b	h	b	a	h	h	b	b	a	h	h	b	a	b	b	h	b	a	h	h	h	a	b	h	a	b	a	h	h	b	h	b	h	h	a	b	b	a	b	h	b	b	b	b
contig_417_4833144	(a,h,b)	a	b	h	-	b	-	b	a	-	h	b	b	a	h	a	b	h	h	b	h	b	a	h	h	h	a	h	-	-	b	-	-	h	b	h	b	h	h	-	b	-	-	-	-	-	-	b	h
contig_4189_49937	(a,h,b)	b	a	a	b	b	h	h	b	h	b	h	h	h	b	a	h	b	h	h	h	b	h	h	a	h	b	b	a	a	a	b	h	b	h	b	b	b	a	h	b	h	h	h	h	h	h	a	h
contig_4286_2481814	(a,h,b)	a	h	b	a	h	h	h	a	a	h	a	h	a	h	a	b	h	h	h	a	h	h	h	h	b	a	h	a	h	h	b	h	h	h	h	a	a	a	a	b	b	h	h	h	b	h	a	h
contig_460_1592934	(a,h,b)	h	b	h	h	b	h	h	h	a	a	h	a	a	h	h	h	b	a	-	h	h	h	h	a	b	b	h	b	h	h	h	h	h	b	h	h	h	h	h	h	h	b	a	h	h	h	h	h
contig_460_1593068	(a,h,b)	h	h	h	h	h	h	h	h	a	a	h	a	a	h	h	h	h	a	-	h	h	h	h	a	b	b	h	b	h	h	h	h	h	b	h	h	h	h	h	h	h	b	a	h	h	h	h	h
contig_460_1593076	(a,h,b)	h	b	h	h	b	h	h	h	a	a	h	a	a	h	h	h	b	a	-	h	h	h	h	a	b	b	h	b	h	h	h	h	h	b	h	h	h	h	h	h	h	b	a	h	h	h	h	h
contig_460_1593079	(a,h,b)	h	b	h	h	b	h	h	h	a	a	h	a	a	h	h	h	b	a	-	h	h	h	h	a	b	b	h	b	h	h	h	h	h	b	h	h	h	h	h	h	h	b	a	h	h	h	h	h
contig_460_5347778	(a,h,b)	h	h	b	h	h	h	h	h	a	a	h	a	a	h	h	h	h	a	a	h	h	h	h	a	b	b	h	b	h	h	h	h	h	b	h	h	b	h	h	h	h	b	a	h	h	h	h	h
contig_460_5347786	(a,h,b)	h	h	b	h	h	h	h	h	a	a	h	a	a	h	h	h	h	a	a	h	h	h	h	a	b	b	h	b	h	h	h	h	h	b	h	h	b	h	h	h	h	b	a	h	h	h	h	h
contig_460_5347798	(a,h,b)	h	h	b	h	h	h	h	h	a	a	h	a	a	h	h	h	h	a	a	h	h	h	h	a	b	b	h	b	h	h	h	h	h	b	h	h	b	h	h	h	h	b	a	h	h	h	h	h
contig_460_5347842	(a,h,b)	h	h	b	h	h	h	h	h	a	a	h	a	a	h	h	h	h	a	a	h	h	h	h	a	b	b	h	b	h	h	h	h	h	b	h	h	b	h	h	h	h	b	a	h	h	h	h	h
contig_460_5383707	(a,h,b)	h	h	b	h	h	h	h	h	a	a	h	a	a	h	h	h	h	a	a	h	h	h	h	a	b	b	h	b	h	h	h	h	h	b	h	h	b	h	h	h	h	b	a	h	h	h	h	h
contig_460_5383955	(a,h,b)	h	h	b	h	h	h	h	h	a	a	h	a	a	h	h	h	h	a	a	h	h	h	h	a	b	b	h	b	h	h	h	h	h	b	h	h	b	h	h	h	h	b	a	h	h	h	h	h
contig_460_5388070	(a,h,b)	b	h	b	b	h	-	h	b	a	-	h	a	a	h	h	h	b	a	a	h	b	h	h	a	b	b	h	b	-	h	b	h	b	b	h	h	b	h	b	b	b	b	a	h	h	h	h	b
contig_460_5388072	(a,h,b)	b	h	b	b	h	-	h	b	a	-	h	a	a	h	h	h	b	a	a	h	b	h	h	a	b	b	h	b	-	h	b	h	b	b	h	h	b	h	b	b	b	b	a	h	h	h	h	b
contig_460_5388076	(a,h,b)	b	h	b	b	h	-	h	b	a	-	h	a	a	h	h	h	b	a	a	h	b	h	h	a	b	b	h	b	-	h	b	h	b	b	h	h	b	h	b	b	b	b	a	h	h	h	h	b
contig_460_5388107	(a,h,b)	b	h	b	b	h	-	h	b	a	-	h	a	a	h	h	h	b	a	a	h	b	h	h	a	b	b	h	b	-	h	b	h	b	b	h	h	b	h	b	h	b	b	a	h	h	h	h	b
contig_460_5388214	(a,h,b)	h	h	b	h	h	h	h	h	a	a	h	a	a	h	h	h	h	a	a	h	h	h	h	a	b	b	h	b	h	h	h	h	h	b	h	h	b	h	h	h	h	b	a	h	h	h	h	h
contig_460_5388281	(a,h,b)	h	h	-	h	h	h	h	h	a	a	h	a	a	h	h	h	h	a	a	h	h	h	h	a	b	b	h	b	h	h	h	h	h	b	h	h	b	h	h	h	a	b	a	h	h	h	h	h
contig_460_6701285	(a,h,b)	h	h	b	h	h	h	h	h	a	a	h	a	a	h	h	h	h	a	a	h	h	h	h	a	b	b	h	b	h	h	h	h	h	b	h	h	b	h	h	h	h	b	a	h	h	h	h	h
contig_460_8816785	(a,h,b)	h	h	b	-	h	h	h	h	a	a	h	a	a	h	h	h	h	a	a	h	h	h	h	a	b	b	h	b	-	h	h	h	h	b	h	h	b	h	b	h	h	b	a	h	h	h	h	h
contig_460_9942894	(a,h,b)	h	h	b	h	h	h	h	h	a	a	h	a	a	h	h	h	h	a	a	h	h	h	h	a	b	b	h	b	h	h	h	h	h	b	h	h	b	h	h	h	h	b	a	h	h	h	h	h
contig_460_15914149	(a,h,b)	h	h	b	h	h	h	h	h	a	a	h	a	a	h	h	h	h	a	a	h	h	h	h	a	b	b	h	b	h	h	h	h	b	b	h	h	b	h	h	h	h	b	a	h	h	h	h	h
contig_460_20737695	(a,h,b)	h	h	b	h	h	h	h	h	a	a	h	a	a	h	h	h	h	a	a	h	h	h	h	a	b	b	h	b	h	h	h	h	b	b	h	h	b	h	h	h	h	b	a	h	h	h	h	h
contig_460_20737781	(a,h,b)	h	h	b	h	h	h	h	h	a	a	h	a	a	h	h	h	h	a	a	h	h	h	h	a	b	b	h	b	h	h	h	h	b	b	h	h	b	h	h	h	h	b	a	h	h	h	h	h
contig_460_21160548	(a,h,b)	h	h	b	h	h	h	h	h	a	a	h	a	a	h	h	h	h	a	a	h	h	h	h	a	b	b	h	b	h	h	h	h	b	b	h	h	b	h	h	h	h	b	a	h	h	h	h	h
contig_460_21160596	(a,h,b)	h	h	b	h	h	h	h	h	a	a	h	a	a	h	h	h	h	a	a	h	h	h	h	a	b	b	h	b	h	h	h	h	b	b	h	h	b	h	h	h	h	-	a	h	-	h	h	h
contig_460_24425479	(a,h,b)	h	h	b	h	h	h	h	h	a	a	h	a	a	h	h	h	h	a	a	h	h	h	h	h	b	b	h	h	h	h	h	h	b	b	h	h	b	h	h	h	h	b	a	h	h	h	h	h
contig_460_24515802	(a,h,b)	h	h	b	h	h	h	h	h	a	a	h	a	a	h	h	h	h	a	a	h	h	h	h	h	b	b	h	b	h	h	h	h	b	b	h	h	h	h	h	h	h	b	a	h	h	h	h	h
contig_460_24520723	(a,h,b)	h	h	b	h	h	h	h	h	a	a	h	a	a	h	h	h	h	a	a	h	h	h	h	h	b	b	a	b	h	h	h	h	b	b	a	h	b	h	h	h	h	b	a	h	h	h	h	h
contig_4626_42397	(a,h,b)	b	a	b	a	h	h	a	a	h	b	a	h	h	a	h	h	a	h	h	a	a	a	a	h	h	h	a	b	h	a	h	h	b	h	a	h	a	h	h	h	h	h	a	h	h	b	a	a
contig_4627_172888	(a,h,b)	h	a	b	a	b	h	a	h	h	b	h	h	h	h	a	b	b	h	a	h	h	a	h	b	h	h	b	h	h	h	h	b	b	h	h	b	h	h	a	b	b	b	h	h	h	b	b	h
contig_4627_172930	(a,h,b)	h	a	b	a	b	h	a	h	h	b	h	h	h	h	a	b	b	h	a	h	h	a	h	b	h	h	b	h	h	h	h	b	b	h	h	b	h	h	a	b	b	b	h	h	h	b	b	h
contig_4627_172933	(a,h,b)	h	a	b	a	b	h	a	h	h	b	h	h	h	h	a	b	b	h	a	h	h	a	h	b	h	h	b	h	h	h	h	b	b	h	h	b	h	h	a	b	b	b	h	h	h	b	b	h
contig_4627_172973	(a,h,b)	h	a	b	a	b	h	a	h	h	b	h	h	h	h	a	b	b	h	a	h	h	a	h	b	h	h	b	h	h	h	h	b	b	h	h	b	h	h	a	b	b	b	h	h	h	b	b	h
contig_4627_173039	(a,h,b)	h	h	b	a	b	h	a	h	-	b	h	h	h	b	h	b	b	h	a	b	h	a	b	b	h	h	b	h	h	h	h	b	b	b	b	b	h	b	a	b	b	b	h	b	h	b	b	h
contig_4627_173075	(a,h,b)	h	h	b	a	b	h	a	h	h	b	h	h	h	b	h	b	b	h	a	b	h	a	b	b	h	h	b	h	h	h	h	b	b	b	b	b	h	b	a	b	b	b	h	b	h	b	b	h
contig_4627_602349	(a,h,b)	h	a	b	a	b	h	a	h	h	b	h	h	h	h	a	b	b	h	a	h	h	a	h	b	h	h	b	h	h	h	h	b	b	h	h	b	h	h	a	b	b	b	h	h	h	b	b	h
contig_4627_791700	(a,h,b)	h	a	b	a	b	h	a	h	h	h	h	h	h	h	a	b	b	h	a	h	h	a	h	b	a	h	b	h	h	h	h	b	b	h	h	b	h	h	a	b	b	b	h	h	h	b	b	h
contig_4627_791705	(a,h,b)	h	a	b	a	b	h	a	h	h	h	h	h	h	h	a	b	b	h	a	h	h	a	h	b	a	h	b	h	h	h	h	b	b	h	h	b	h	h	a	b	b	b	h	h	h	b	b	h
contig_4627_791709	(a,h,b)	h	a	b	a	b	h	a	h	h	h	h	h	h	h	a	b	b	h	a	h	h	a	h	b	a	h	b	h	h	h	h	b	b	h	h	b	h	h	a	b	b	b	h	h	h	b	b	h
contig_4627_791716	(a,h,b)	h	a	b	a	b	h	a	h	h	h	h	h	h	h	a	b	b	h	a	h	h	a	h	b	a	h	b	h	h	h	h	b	b	h	h	b	h	h	a	b	b	b	h	h	h	b	b	h
contig_4627_1144843	(a,h,b)	h	a	b	a	b	h	a	h	h	h	h	h	h	h	a	b	b	h	a	h	h	a	h	b	a	h	b	h	h	h	h	b	b	a	h	b	h	h	a	b	b	b	h	h	h	b	b	h
contig_4627_1144890	(a,h,b)	h	a	b	a	b	h	a	h	h	h	h	h	h	h	a	b	b	h	a	h	h	a	h	b	a	h	b	h	h	h	h	b	b	a	h	b	h	h	a	b	b	b	h	h	h	b	b	h
contig_4627_1144905	(a,h,b)	h	a	b	a	b	h	a	h	h	h	h	h	h	h	a	b	b	h	a	h	h	a	h	b	a	h	b	h	h	h	h	b	b	a	h	b	h	h	a	b	b	b	h	h	h	b	b	h
contig_4719_106038	(a,h,b)	h	a	h	b	h	h	b	h	h	h	h	a	h	h	h	b	h	a	h	h	h	b	b	a	a	a	a	a	a	a	h	h	h	h	h	b	h	h	b	a	a	h	a	h	b	h	a	b
contig_4719_106165	(a,h,b)	h	a	h	b	h	h	b	h	h	h	h	a	h	h	h	b	h	a	h	h	h	b	b	a	a	a	a	a	a	a	h	h	h	h	h	b	h	h	b	a	a	h	a	h	b	h	a	b
contig_4719_106264	(a,h,b)	h	a	h	b	h	h	b	h	h	h	h	a	h	h	h	b	h	a	h	h	h	b	b	a	a	a	a	a	a	a	h	h	h	h	h	b	h	h	b	a	a	h	a	h	b	h	a	b
contig_506_6221149	(a,h,b)	h	a	h	b	h	b	b	h	h	h	h	a	h	h	h	b	h	a	h	h	h	b	b	a	a	a	a	a	a	a	h	h	h	h	h	b	h	h	h	a	a	h	a	h	b	h	a	b
contig_506_6221186	(a,h,b)	h	a	h	b	h	b	b	h	h	h	h	a	h	h	h	b	h	a	h	h	h	b	b	a	a	a	a	a	a	a	h	h	h	h	h	b	h	h	h	a	a	h	a	h	b	h	a	b
contig_506_6221193	(a,h,b)	h	a	h	b	h	b	b	h	h	h	h	a	h	h	h	b	h	a	h	h	h	b	b	a	a	a	a	a	a	a	h	h	h	h	h	b	h	h	h	a	a	h	a	h	b	h	a	b
contig_506_6221325	(a,h,b)	h	a	h	b	h	b	b	h	h	h	h	a	h	h	h	b	h	a	h	h	h	b	b	a	a	a	a	a	a	a	h	h	h	h	h	b	h	h	h	a	a	h	a	h	b	h	a	b
contig_506_7147466	(a,h,b)	h	a	h	b	h	b	b	h	h	h	h	a	h	h	h	b	h	a	h	h	h	b	b	a	a	a	a	a	a	a	h	h	h	h	h	b	h	h	h	a	a	h	a	h	b	h	a	b
contig_506_7147696	(a,h,b)	h	a	h	b	h	b	b	h	h	h	h	a	h	h	h	b	h	a	h	h	h	b	b	a	a	a	a	a	a	a	h	h	h	h	h	b	h	h	h	a	a	h	a	h	b	h	a	b
contig_506_7147738	(a,h,b)	h	a	h	b	h	b	b	h	h	h	h	a	h	h	h	b	h	a	h	h	h	b	b	a	a	a	a	a	a	a	h	h	h	h	h	b	h	h	h	a	a	h	a	h	b	h	a	b
contig_506_8537111	(a,h,b)	h	a	h	b	h	b	b	h	h	h	h	a	h	h	h	b	h	a	h	h	h	b	b	a	a	a	a	a	a	a	h	h	h	h	h	b	h	h	h	a	a	h	a	h	b	h	a	b
contig_506_8537154	(a,h,b)	h	a	h	b	h	b	b	h	h	h	h	a	h	h	h	b	h	a	h	h	h	b	b	a	a	a	a	a	a	a	h	h	h	h	h	b	h	h	h	a	a	h	a	h	b	h	a	b
contig_506_12522326	(a,h,b)	h	a	h	b	h	b	b	h	h	h	h	a	h	h	h	b	h	a	h	h	h	b	b	a	a	a	a	a	a	a	h	h	h	h	h	b	h	h	h	a	a	h	a	h	-	h	a	b
contig_506_17112678	(a,h,b)	h	a	h	b	h	b	b	h	h	h	h	a	h	h	h	b	h	a	h	h	h	b	b	a	a	a	a	a	a	a	h	h	h	h	h	b	h	h	b	a	a	h	a	h	b	h	a	b
contig_506_17112706	(a,h,b)	h	a	h	b	h	b	b	h	h	h	h	a	h	h	h	b	h	a	h	h	h	b	b	a	a	a	a	a	a	a	h	h	h	h	h	b	h	h	b	a	a	h	a	h	b	h	a	b
contig_506_21021421	(a,h,b)	h	a	h	b	h	b	b	h	h	h	h	a	h	h	h	b	h	a	h	h	h	b	b	a	a	a	a	a	a	a	h	h	h	h	h	b	h	h	b	a	a	h	a	h	b	h	a	b
contig_506_26598133	(a,h,b)	h	a	h	b	h	h	b	h	h	h	h	a	h	h	h	b	h	a	h	h	h	b	b	a	a	a	a	a	a	a	h	h	h	h	h	b	h	h	b	a	a	h	a	h	b	h	a	b
contig_506_26885703	(a,h,b)	-	a	a	b	h	h	b	h	h	h	h	a	h	h	h	b	h	a	h	h	h	b	b	a	a	a	a	a	a	a	h	h	h	h	h	b	h	h	b	a	a	h	a	h	b	h	a	b
contig_506_30483479	(a,h,b)	h	a	h	b	h	h	b	h	h	h	h	a	h	h	h	b	h	a	h	h	h	b	b	a	a	a	a	a	a	a	h	h	h	h	h	b	h	h	b	a	a	h	a	h	b	h	a	b
contig_5359_59702	(a,h,b)	h	a	h	b	h	h	b	h	h	h	b	a	h	h	h	b	h	a	-	h	h	b	b	a	a	b	h	a	a	h	h	h	b	h	b	h	h	h	b	b	a	h	a	h	a	h	a	h
contig_5462_221000	(a,h,b)	b	a	b	h	h	h	h	b	h	b	a	h	h	h	a	a	a	a	-	h	h	h	h	h	a	h	h	h	-	b	-	b	a	b	b	b	b	b	b	b	a	b	h	b	a	-	b	b
contig_5462_301568	(a,h,b)	b	a	b	h	h	h	h	b	h	b	a	h	h	h	a	a	a	a	-	h	h	h	h	h	a	h	h	h	a	b	a	b	a	b	b	b	b	b	b	b	a	b	b	b	a	h	b	b
contig_5462_301604	(a,h,b)	b	a	b	h	h	h	h	b	h	b	a	h	h	h	a	a	a	a	-	h	h	h	h	h	a	h	h	h	a	b	a	b	a	b	b	b	b	b	b	b	a	b	b	b	a	h	b	b
contig_5462_301643	(a,h,b)	b	a	b	h	h	h	h	b	h	b	a	h	h	h	a	a	a	a	-	h	h	h	h	h	a	h	h	h	a	b	a	b	a	b	b	b	b	b	b	b	a	b	b	b	a	h	b	b
contig_5534_81448	(a,h,b)	h	h	b	a	h	h	a	h	a	h	b	h	h	b	a	b	b	h	a	a	b	a	b	h	h	b	h	b	a	b	a	a	b	b	h	b	a	h	a	b	b	b	h	h	b	b	h	h
contig_5900_114853	(a,h,b)	h	a	h	b	h	h	b	h	h	h	h	a	h	h	h	b	h	a	h	h	h	b	b	a	a	a	a	a	a	a	h	h	h	h	h	b	h	h	b	h	a	h	a	h	b	b	a	b
contig_5900_114973	(a,h,b)	h	h	h	b	h	h	b	h	h	a	h	a	h	h	h	b	h	h	h	h	h	b	b	a	a	a	a	a	a	a	h	h	h	h	h	h	h	a	b	h	-	h	-	h	b	b	a	b
contig_5900_114992	(a,h,b)	h	h	h	b	h	h	b	h	h	a	h	a	h	h	h	b	h	h	h	h	h	b	b	a	a	a	a	a	a	a	h	h	h	h	a	h	h	a	b	h	-	h	-	h	b	b	a	b
contig_609_3647705	(a,h,b)	h	h	b	h	h	h	h	h	a	a	h	a	a	h	h	h	h	h	h	h	h	a	h	h	b	b	b	b	h	h	h	h	b	b	h	h	b	h	h	h	a	b	a	h	h	h	h	h
contig_609_3647941	(a,h,b)	h	h	b	h	h	h	h	h	a	a	h	a	a	h	h	h	h	h	h	h	h	a	h	h	b	b	b	b	h	h	h	h	b	b	h	h	b	h	h	-	a	b	a	h	h	h	h	h
contig_609_3647945	(a,h,b)	h	h	b	h	h	h	h	h	a	a	h	a	a	h	h	h	h	h	h	h	h	a	h	h	b	b	b	b	h	h	h	h	b	b	h	h	b	h	h	-	a	b	a	h	h	h	h	h
contig_609_3648099	(a,h,b)	h	h	b	a	h	a	h	h	a	a	h	a	a	h	h	h	h	h	a	h	h	a	a	h	b	b	b	-	-	a	h	h	-	b	a	h	b	h	h	h	a	-	a	-	-	-	a	h
contig_609_6889452	(a,h,b)	h	h	b	h	h	h	h	h	a	a	h	a	a	h	h	h	h	h	h	h	h	a	h	h	b	b	b	b	h	h	h	h	b	b	h	h	b	h	h	h	a	b	a	h	h	h	h	h
contig_609_6889474	(a,h,b)	h	h	b	h	h	h	h	h	a	a	h	a	a	h	h	h	h	h	h	h	h	a	h	h	b	b	b	b	h	h	h	h	b	b	h	h	b	h	h	h	a	b	a	h	h	h	h	h
contig_609_6889742	(a,h,b)	h	h	b	h	h	h	h	h	a	a	h	a	a	h	h	h	h	h	h	h	h	a	h	h	b	b	b	b	h	h	h	h	b	b	h	h	b	h	h	h	a	b	a	h	h	h	h	h
contig_609_13273343	(a,h,b)	h	h	b	h	h	h	h	h	a	a	h	a	a	h	h	h	h	h	h	h	h	a	h	h	b	b	h	b	h	h	h	h	b	b	h	h	b	h	h	h	a	b	a	h	h	h	h	h
contig_609_13273344	(a,h,b)	h	h	b	h	h	h	h	h	a	a	h	a	a	h	h	h	h	h	h	h	h	a	h	h	b	b	h	b	h	h	h	h	b	b	h	h	b	h	h	h	a	b	a	h	h	h	h	h
contig_609_13273437	(a,h,b)	h	h	b	h	h	h	h	h	a	a	a	a	a	h	h	h	h	h	h	h	h	a	h	h	b	b	h	b	h	h	h	h	b	b	h	h	b	h	h	h	a	b	a	h	h	h	h	h
contig_609_14750779	(a,h,b)	h	h	b	h	h	h	h	h	a	a	b	a	a	b	h	h	h	h	b	h	h	a	b	h	b	b	b	b	h	h	h	h	b	b	h	h	b	h	h	h	a	b	-	b	h	b	b	h
contig_613_275013	(a,h,b)	a	h	b	b	h	b	h	h	h	b	b	b	h	b	h	h	h	h	h	h	h	h	h	a	h	h	b	h	h	b	h	h	h	h	a	h	h	a	b	a	a	h	a	b	a	h	b	h
contig_613_275055	(a,h,b)	a	h	b	b	h	b	h	h	h	b	b	b	h	b	h	h	h	h	h	h	h	h	h	a	h	h	b	h	h	b	h	h	h	h	a	h	h	a	b	a	a	h	a	b	a	h	b	h
contig_613_275126	(a,h,b)	a	h	b	b	h	b	h	h	h	b	b	b	h	b	h	h	h	h	h	h	h	h	h	a	h	h	b	h	h	b	h	h	h	h	a	h	h	a	b	a	a	h	a	b	a	h	b	h
contig_613_275236	(a,h,b)	a	h	b	b	h	b	h	h	h	b	b	b	h	b	h	h	h	h	h	h	h	h	h	a	h	h	b	h	h	b	h	h	h	h	a	h	h	a	b	a	a	h	a	b	a	h	b	h
contig_627_5009897	(a,h,b)	a	h	h	h	a	a	a	h	a	h	h	b	h	h	a	h	h	a	h	h	h	h	a	h	h	h	b	b	b	b	b	a	h	h	b	h	b	b	h	b	h	b	h	a	h	a	b	h
contig_627_5009949	(a,h,b)	a	h	h	h	a	a	a	h	a	h	h	b	h	h	a	h	h	a	h	h	h	h	a	h	h	h	b	b	b	b	b	a	h	h	b	h	b	b	h	b	h	b	h	a	h	a	b	h
contig_627_5440574	(a,h,b)	a	h	h	h	a	a	a	h	a	h	h	b	h	h	a	h	h	a	h	h	h	h	a	h	h	h	b	b	b	b	b	a	h	h	b	h	b	b	h	b	h	b	h	a	h	a	b	h
contig_627_6474751	(a,h,b)	a	h	h	h	a	a	a	h	a	h	h	b	h	h	a	h	h	a	h	h	h	h	a	h	h	a	b	b	b	b	b	a	h	h	b	a	b	b	h	b	h	b	h	a	h	a	b	h
contig_627_7028424	(a,h,b)	a	h	h	h	a	a	a	h	a	h	h	b	h	h	a	h	h	a	h	h	h	h	a	h	h	a	b	b	b	b	b	a	h	h	b	a	b	b	h	b	h	b	h	a	h	a	b	h
contig_627_21593940	(a,h,b)	a	h	h	h	a	a	a	h	a	h	h	b	h	h	a	h	h	a	h	h	h	h	a	h	h	a	b	b	b	b	b	a	h	h	b	a	b	b	h	b	h	h	h	a	h	a	b	h
contig_627_22736334	(a,h,b)	a	h	h	h	a	a	a	h	a	h	h	b	h	h	a	h	h	a	h	h	h	h	a	h	h	a	b	b	b	b	b	a	h	h	b	a	b	b	h	b	h	h	h	a	h	a	b	h
contig_630_841934	(a,h,b)	a	h	h	h	a	a	a	h	a	h	h	h	h	h	h	h	h	a	b	h	h	h	a	h	h	b	b	b	b	b	b	a	h	b	h	h	b	h	h	b	h	b	h	a	h	a	b	h
contig_630_3059964	(a,h,b)	a	h	h	h	a	a	a	h	a	h	h	h	h	h	h	h	h	a	b	h	h	h	a	h	h	b	b	b	b	b	b	a	h	b	h	h	b	h	h	b	h	b	h	a	h	a	b	h
contig_630_5330660	(a,h,b)	a	h	h	h	a	a	a	h	a	h	h	h	h	h	h	h	h	a	b	h	h	h	h	h	h	b	b	b	b	b	h	a	h	b	h	h	b	h	h	b	h	b	h	a	h	a	b	a
contig_630_6003234	(a,h,b)	a	h	h	h	a	a	a	h	a	h	h	h	h	h	h	h	h	a	b	h	h	h	h	h	h	b	b	b	b	b	h	a	h	b	h	h	b	h	h	b	h	b	h	a	h	a	b	a
contig_630_6003367	(a,h,b)	a	h	h	h	a	a	a	h	a	h	h	h	h	h	h	h	h	a	b	h	h	h	h	h	h	b	b	b	b	b	h	a	h	b	h	h	b	h	h	b	h	b	h	a	h	a	b	a
contig_7029_54994	(a,h,b)	b	a	b	a	h	h	a	a	h	b	a	h	h	a	h	h	a	h	h	a	a	a	a	h	h	h	a	b	h	a	h	h	b	h	a	h	a	h	h	h	h	h	a	h	h	b	a	a
contig_706_2652565	(a,h,b)	b	h	a	h	a	b	a	a	h	b	a	b	h	h	h	h	h	h	h	a	h	a	h	a	b	h	h	h	h	h	a	a	h	h	a	b	a	h	h	h	b	h	h	a	h	a	a	a
contig_706_3572185	(a,h,b)	b	h	a	h	a	b	a	a	h	b	a	b	h	h	h	h	h	h	h	a	h	a	h	a	b	h	h	h	h	h	a	a	h	h	a	b	a	h	h	h	b	h	h	a	h	a	a	a
contig_777_605818	(a,h,b)	b	h	b	h	h	h	a	a	h	h	h	h	h	h	h	h	a	h	h	a	h	a	a	h	h	a	a	b	h	a	a	h	b	h	a	h	a	h	h	h	a	h	a	h	h	b	a	h
contig_777_857890	(a,h,b)	b	h	b	h	h	-	a	a	h	h	h	h	h	h	h	h	a	h	h	a	h	a	a	h	h	a	a	b	-	a	a	h	b	h	a	h	a	h	h	h	-	-	a	-	h	-	a	h
contig_777_3833784	(a,h,b)	b	h	b	h	h	h	a	a	h	h	h	a	b	h	h	h	a	h	h	a	h	a	a	h	h	a	a	b	a	a	a	h	b	h	a	h	a	h	h	h	a	h	a	h	h	b	h	h
contig_787_1951300	(a,h,b)	b	b	h	h	a	b	a	b	b	b	b	a	b	h	h	b	h	h	h	h	h	h	b	b	a	a	h	b	b	a	b	h	a	h	a	h	h	a	h	h	b	a	b	a	h	h	b	b
contig_787_1951329	(a,h,b)	b	b	h	h	a	b	a	b	b	b	b	a	b	h	h	b	h	h	h	h	h	h	b	b	a	a	h	b	b	a	b	h	a	h	a	h	h	a	h	-	b	a	b	a	h	h	b	b
contig_787_16331525	(a,h,b)	b	b	h	h	a	b	a	b	b	b	b	a	b	h	h	b	a	h	h	h	h	h	b	b	a	a	h	b	b	a	b	h	a	h	a	h	h	a	h	h	b	a	b	a	h	h	b	b
contig_787_22516550	(a,h,b)	b	b	h	h	a	b	a	b	b	b	b	a	b	h	h	b	a	h	h	h	h	h	b	b	a	a	h	b	b	a	b	h	a	h	a	h	h	a	h	h	b	a	b	a	h	h	b	b
contig_787_27059912	(a,h,b)	b	b	h	h	a	-	a	b	b	b	b	a	b	a	h	b	a	h	h	a	h	h	b	b	a	a	a	-	-	a	-	h	a	h	a	h	a	a	h	h	b	a	-	a	h	h	b	b
contig_788_3767884	(a,h,b)	b	h	a	h	a	b	a	a	a	b	a	h	h	h	h	h	h	h	b	a	h	a	h	a	b	h	h	h	h	h	a	a	h	h	a	b	a	h	h	a	b	h	h	a	h	a	a	a
contig_788_10765876	(a,h,b)	b	h	a	h	a	b	a	a	a	b	a	h	h	h	h	h	h	h	b	a	h	a	h	a	b	h	h	h	h	h	a	a	h	h	a	b	a	h	h	a	b	h	h	a	h	a	a	a
contig_788_12691123	(a,h,b)	b	h	a	h	a	b	a	a	a	b	a	h	h	h	h	h	h	h	b	a	h	a	h	a	b	h	h	h	h	h	a	a	h	h	a	b	a	h	h	a	b	h	h	a	h	a	a	a
contig_788_12691190	(a,h,b)	b	h	a	h	a	b	a	a	a	b	a	h	h	h	h	h	h	h	b	a	h	a	h	a	b	h	h	h	h	h	a	a	h	h	a	b	a	h	h	a	b	h	h	a	h	a	a	a
contig_788_13396658	(a,h,b)	-	a	a	h	a	b	a	a	a	b	a	h	h	-	h	h	h	h	b	a	h	a	h	a	b	h	h	h	h	h	a	a	h	h	a	b	a	h	h	a	b	h	h	a	a	a	a	a
contig_788_17506225	(a,h,b)	b	h	a	h	a	b	a	a	a	b	a	h	h	h	h	h	h	h	b	a	h	a	h	a	b	h	h	h	h	h	a	a	h	h	a	b	a	h	h	a	b	h	h	a	h	a	a	a
contig_788_19152697	(a,h,b)	b	h	a	h	a	b	a	a	a	b	a	h	h	h	h	h	h	h	b	a	h	a	h	a	b	h	h	h	h	h	a	a	h	h	a	b	a	h	h	a	b	h	h	a	h	a	a	a
contig_788_19468601	(a,h,b)	b	h	a	h	a	b	a	a	a	b	a	h	h	h	h	h	h	h	b	a	h	a	h	a	b	h	h	h	h	h	a	a	h	h	a	b	a	h	h	a	b	h	h	a	h	a	a	a
contig_83_7814422	(a,h,b)	h	h	b	h	h	h	h	h	a	a	h	a	a	h	h	h	h	h	a	h	b	h	h	h	b	b	h	b	h	h	h	h	b	b	h	h	b	h	h	h	a	b	a	h	h	h	h	h
contig_83_7814447	(a,h,b)	h	h	b	h	h	h	h	h	a	a	h	a	a	h	h	h	h	h	a	h	b	h	h	h	b	b	h	b	h	h	h	h	b	b	h	h	b	h	h	h	a	b	a	h	h	h	h	h
contig_83_7814453	(a,h,b)	h	h	b	h	h	h	h	h	a	a	h	a	a	h	h	h	h	h	a	h	b	h	h	h	b	b	h	b	h	h	h	h	b	b	h	h	b	h	h	h	a	b	a	h	h	h	h	h
contig_83_7814457	(a,h,b)	h	h	b	h	h	h	h	h	a	a	h	a	a	h	h	h	h	h	a	h	b	h	h	h	b	b	h	b	h	h	h	h	b	b	h	h	b	h	h	h	a	b	a	h	h	h	h	h
contig_83_7814468	(a,h,b)	h	h	b	h	h	h	h	h	a	a	h	a	a	h	h	h	h	h	a	h	b	h	h	h	b	b	h	b	h	h	h	h	b	b	h	h	b	h	h	h	a	b	a	h	h	h	h	h
contig_83_7814492	(a,h,b)	h	h	b	h	h	h	h	h	a	a	h	a	a	h	h	h	h	h	a	h	b	h	h	h	b	b	h	b	h	h	h	h	b	b	h	h	b	h	h	h	a	b	a	h	h	h	h	h
contig_83_7814528	(a,h,b)	h	h	b	h	h	h	h	h	a	a	h	a	a	h	h	h	h	h	a	h	b	h	h	h	b	b	h	b	h	h	h	h	b	b	h	h	b	h	h	h	a	b	a	h	h	h	h	h
contig_83_7814666	(a,h,b)	h	h	b	h	h	h	h	h	a	a	-	-	a	h	h	h	h	h	a	h	b	h	h	h	b	b	h	b	h	h	h	h	b	b	h	h	b	h	h	h	a	b	a	h	h	h	-	h
contig_83_8406673	(a,h,b)	h	h	b	h	h	h	h	h	a	a	h	a	a	h	h	h	h	h	a	h	b	h	h	h	b	b	h	b	h	h	h	h	b	b	h	h	b	h	h	h	a	b	a	h	h	h	h	h
contig_83_10105143	(a,h,b)	h	h	b	h	h	h	h	h	a	a	h	a	a	h	h	h	h	h	a	h	b	a	h	h	b	b	h	b	h	h	h	h	b	b	h	h	b	h	h	h	a	b	a	h	h	h	h	h
contig_83_17729409	(a,h,b)	h	h	b	-	h	-	h	h	-	-	h	a	a	h	h	h	h	h	a	h	b	a	h	h	b	b	h	-	-	h	h	-	-	b	h	h	b	h	h	h	-	-	-	-	-	-	h	h
contig_83_17729472	(a,h,b)	h	h	b	-	h	-	h	h	-	-	h	a	a	h	h	h	h	h	a	h	b	a	h	h	b	b	h	-	-	h	h	-	-	b	h	h	b	h	h	h	-	-	-	-	-	-	h	h
contig_83_25356457	(a,h,b)	h	h	b	h	h	h	h	h	a	a	h	a	a	h	h	h	h	h	a	h	b	a	h	h	b	b	h	b	h	h	h	h	b	b	h	h	b	h	h	h	a	b	a	h	h	h	h	h
contig_83_28558179	(a,h,b)	h	h	b	h	h	h	h	h	a	a	h	a	a	h	h	h	h	h	a	h	h	a	h	h	b	b	h	b	h	h	h	h	b	b	h	h	b	h	h	h	a	b	a	h	h	h	h	h
contig_8443_5713	(a,h,b)	b	b	h	h	h	b	a	b	b	b	b	a	b	h	h	b	a	h	h	b	h	h	h	b	a	a	h	b	b	h	h	h	a	h	a	h	h	a	h	h	b	a	b	h	h	h	b	b
contig_879_472565	(a,h,b)	h	a	h	b	h	h	b	h	h	h	h	a	h	h	h	b	h	a	a	h	h	b	b	a	a	h	a	a	a	h	h	h	h	h	b	h	h	h	b	h	a	h	a	h	h	b	a	h
contig_879_833733	(a,h,b)	h	a	h	b	h	h	b	h	h	h	h	a	h	h	h	b	h	a	a	h	h	b	b	a	a	h	a	a	a	h	h	h	h	h	b	h	h	h	b	h	a	h	a	h	h	b	a	h
contig_879_835762	(a,h,b)	h	a	h	b	h	h	b	h	h	h	h	a	h	h	h	b	h	a	a	h	h	b	b	a	a	h	a	a	a	h	h	h	h	h	b	h	h	h	b	h	a	h	a	h	h	b	a	h
contig_879_835841	(a,h,b)	h	a	h	b	h	h	b	h	h	h	h	a	h	h	h	b	h	a	a	h	h	b	b	a	a	h	a	a	a	h	h	h	h	h	b	h	h	h	b	h	a	h	a	h	h	b	a	h
contig_879_1855758	(a,h,b)	h	a	h	b	h	h	b	h	h	h	h	a	h	h	h	b	h	a	a	h	h	b	b	a	a	h	a	a	a	h	h	h	h	h	b	h	h	h	b	h	a	h	a	h	h	b	a	h
contig_879_2243279	(a,h,b)	h	a	h	b	h	h	b	h	h	h	h	a	h	h	h	b	h	a	a	h	h	b	b	a	a	h	a	a	a	h	h	h	h	h	b	h	h	h	b	h	a	h	a	h	h	b	a	h
contig_879_2360932	(a,h,b)	h	a	h	b	h	h	b	h	h	h	h	a	h	h	h	b	h	a	a	h	h	b	b	a	a	h	a	a	a	h	h	h	h	h	b	h	h	h	b	h	a	h	a	h	h	b	a	h
contig_879_2360937	(a,h,b)	h	a	h	b	h	h	b	h	h	h	h	a	h	h	h	b	h	a	a	h	h	b	b	a	a	h	a	a	a	h	h	h	h	h	b	h	h	h	b	h	a	h	a	h	h	b	a	h
contig_879_2360945	(a,h,b)	h	a	h	b	h	h	b	h	h	h	h	a	h	h	h	b	h	a	a	h	h	b	b	a	a	h	a	a	a	h	h	h	h	h	b	h	h	h	b	h	a	h	a	h	h	b	a	h
contig_879_2361074	(a,h,b)	h	a	h	b	h	h	b	h	h	h	h	a	h	h	h	b	h	a	a	h	h	b	b	a	a	h	a	a	a	h	h	h	h	h	b	h	h	h	b	h	a	h	a	h	h	b	a	h
contig_879_2515380	(a,h,b)	h	a	h	b	h	h	b	h	h	h	h	a	h	h	h	b	h	a	a	h	h	b	b	a	a	h	a	a	a	h	h	h	h	h	b	h	h	h	b	h	a	h	a	h	h	b	a	h
contig_879_4017167	(a,h,b)	h	a	h	b	h	h	b	h	h	h	h	a	h	h	h	b	h	a	a	h	h	b	b	a	a	h	a	a	a	h	h	h	h	h	b	h	h	h	b	h	a	h	a	h	h	b	a	h
contig_879_4017225	(a,h,b)	h	a	h	b	h	h	b	h	h	h	h	a	h	h	h	b	h	a	a	h	h	b	b	a	a	h	a	a	a	h	h	h	h	h	b	h	h	h	b	h	a	h	a	h	h	b	a	h
contig_879_7341512	(a,h,b)	h	a	h	b	h	h	b	h	h	h	h	a	h	h	h	b	h	a	a	h	h	b	b	a	a	h	a	a	a	h	h	h	h	h	b	h	h	h	b	h	a	h	a	h	h	b	a	h
contig_879_14219378	(a,h,b)	h	a	h	-	h	h	b	h	h	h	h	a	h	h	h	b	h	a	a	h	h	b	b	a	a	h	a	a	a	h	h	h	h	h	h	h	h	h	b	h	a	h	a	h	h	b	a	h
contig_879_14219554	(a,h,b)	h	a	h	-	h	h	b	h	h	h	h	a	h	h	h	b	h	a	a	h	h	b	b	a	a	h	a	a	a	h	h	h	h	h	h	h	h	h	b	h	a	h	a	h	h	b	a	h
contig_879_14219623	(a,h,b)	h	a	h	-	h	h	b	h	h	h	h	a	h	h	h	b	h	a	a	h	h	b	b	a	a	h	a	a	a	h	h	h	h	h	h	h	h	h	b	h	a	h	a	h	h	b	a	h
contig_879_14796898	(a,h,b)	h	a	h	b	h	h	b	h	h	h	h	a	h	h	h	b	h	a	a	h	h	b	b	a	a	h	a	a	a	h	h	h	h	h	h	h	h	h	b	h	a	h	a	h	h	b	a	h
contig_879_15796956	(a,h,b)	h	a	h	b	h	h	b	h	h	h	h	a	h	h	h	b	h	a	a	h	h	b	b	a	a	h	a	a	a	h	h	h	h	h	h	h	h	h	b	h	a	h	a	h	h	b	a	h
contig_879_16016858	(a,h,b)	h	-	h	b	h	h	b	h	h	h	h	a	h	h	h	b	h	-	a	h	h	b	b	a	a	h	a	a	a	h	h	h	h	h	h	h	h	h	b	h	a	h	a	h	h	b	a	-
contig_879_18446067	(a,h,b)	h	a	h	b	h	h	b	h	h	h	h	a	h	h	h	b	h	a	a	h	h	b	b	a	a	h	a	a	a	h	h	h	h	h	h	h	h	h	b	h	a	h	a	h	h	b	a	h
contig_879_18446078	(a,h,b)	h	a	h	b	h	h	b	h	h	h	h	a	h	h	h	b	h	a	a	h	h	b	b	a	a	h	a	a	a	h	h	h	h	h	h	h	h	h	b	h	a	h	a	h	h	b	a	h
contig_880_18056394	(a,h,b)	a	a	b	a	h	h	h	a	a	h	a	h	h	b	a	b	h	h	h	a	h	h	h	h	b	a	a	a	h	h	b	h	h	h	h	a	a	a	a	b	b	h	h	h	b	h	a	h
contig_880_18056434	(a,h,b)	a	a	b	a	h	h	h	a	a	h	a	h	h	b	a	b	h	h	h	a	h	h	h	h	b	a	a	a	h	h	b	h	h	h	h	a	a	a	a	b	b	h	h	h	b	h	a	h
contig_880_18056470	(a,h,b)	a	a	b	a	h	h	h	a	a	h	a	h	h	b	a	b	h	h	h	a	h	h	h	h	b	a	a	a	h	h	b	h	h	h	h	a	a	a	a	b	b	h	h	h	b	h	a	h
contig_880_28236638	(a,h,b)	h	a	b	-	h	-	h	h	h	h	a	h	h	b	a	b	h	h	h	a	h	h	h	h	b	a	a	-	-	h	b	h	b	h	h	a	a	a	a	b	b	a	h	-	b	-	a	h
contig_880_35050592	(a,h,b)	b	a	b	a	h	h	h	h	h	h	h	h	b	b	a	h	h	h	h	a	b	b	h	h	b	a	h	a	h	h	b	h	h	h	h	a	a	a	h	h	b	a	h	h	b	h	a	h
contig_881_2920989	(a,h,b)	b	b	h	h	a	b	a	b	b	b	b	a	b	h	h	b	a	h	h	h	h	h	b	b	a	a	h	b	b	a	b	h	a	h	a	h	h	a	h	h	b	a	b	a	h	h	b	b
contig_881_4146391	(a,h,b)	b	b	h	h	a	b	a	b	b	b	b	a	b	h	h	b	a	h	h	h	h	h	b	b	a	a	h	b	b	a	b	h	a	h	a	h	h	a	h	h	b	a	b	a	h	h	b	b
contig_881_4146438	(a,h,b)	b	b	h	h	a	b	a	b	b	b	b	a	b	h	h	b	a	h	h	h	h	h	b	b	a	a	h	b	b	a	b	h	a	h	a	h	h	a	h	h	b	a	b	a	h	h	b	b
contig_881_4146530	(a,h,b)	b	b	h	h	a	b	a	b	b	b	b	a	b	h	h	b	a	h	h	h	h	h	b	b	a	a	h	b	b	a	b	h	a	h	a	h	h	a	h	h	b	a	b	a	h	h	b	b
contig_882_1149752	(a,h,b)	b	b	h	h	a	b	a	b	b	b	b	a	b	h	h	b	a	h	h	h	h	h	b	b	a	a	h	b	b	a	b	h	a	h	a	h	h	a	h	h	b	a	b	a	h	h	b	b
contig_882_2519722	(a,h,b)	b	b	h	h	a	b	a	b	b	b	b	a	b	h	h	b	a	h	h	h	h	h	b	b	a	a	h	b	b	a	b	h	a	h	a	h	h	a	h	h	b	a	b	a	h	h	b	b
contig_882_3858624	(a,h,b)	b	b	h	h	a	b	a	b	b	b	b	a	b	h	h	b	a	h	h	h	h	h	b	b	a	a	h	b	b	a	b	h	a	h	a	h	h	a	h	h	b	a	b	a	h	h	b	b
contig_882_14634056	(a,h,b)	b	b	h	h	a	b	a	b	b	b	b	a	b	h	h	b	a	h	h	b	h	h	b	b	a	a	h	b	b	a	b	h	a	h	a	h	h	a	h	h	b	a	b	a	h	h	b	b
contig_882_15790726	(a,h,b)	b	b	h	h	a	b	a	b	b	b	b	a	b	h	h	b	a	h	h	b	h	h	b	b	a	a	h	b	b	a	b	h	a	h	a	h	h	a	h	h	b	a	b	a	h	h	b	b
contig_882_17065308	(a,h,b)	b	b	h	h	a	b	a	b	b	b	b	a	b	h	h	b	a	h	h	b	h	h	b	b	a	a	h	b	b	a	b	h	a	h	a	h	h	a	h	h	b	a	b	h	h	h	b	b
contig_882_17065437	(a,h,b)	b	b	h	h	a	b	a	b	b	b	b	a	b	h	h	b	a	h	h	b	h	h	b	b	a	a	h	b	b	a	b	h	a	h	a	h	h	a	h	h	b	a	b	h	h	h	b	b
contig_882_17623886	(a,h,b)	b	b	h	h	a	b	a	b	b	b	b	a	b	h	h	b	a	h	h	b	h	h	b	b	a	a	h	b	b	a	b	h	a	h	a	h	h	a	h	h	b	a	b	h	h	h	b	b
contig_882_17623979	(a,h,b)	b	b	h	h	a	b	a	b	b	b	b	a	b	a	h	b	a	h	h	b	h	h	b	b	a	h	h	b	b	a	b	h	a	h	a	h	h	a	h	h	b	a	b	h	h	h	b	-
contig_882_18255198	(a,h,b)	b	b	h	h	a	b	a	b	b	b	b	a	b	h	h	b	a	h	h	b	h	h	b	b	a	a	h	b	b	a	b	h	a	h	a	h	h	a	h	h	b	a	b	h	h	h	b	b
contig_882_18336596	(a,h,b)	b	b	h	h	a	b	a	b	b	b	b	a	b	h	h	b	a	h	h	b	h	h	b	b	a	a	h	b	b	a	b	h	a	h	a	h	h	a	h	h	b	a	b	h	h	h	b	b
contig_901_3443999	(a,h,b)	b	a	a	b	b	h	h	b	h	b	h	a	b	b	a	h	b	a	h	h	b	h	h	a	h	b	b	a	a	a	b	h	b	b	b	b	b	a	h	b	h	h	h	h	h	h	a	h
contig_901_3444005	(a,h,b)	b	a	a	b	b	h	h	b	h	b	h	a	b	b	a	h	b	a	h	h	b	h	h	a	h	b	b	a	a	a	b	h	b	b	b	b	b	a	h	b	h	h	h	h	h	h	a	h
contig_901_5068294	(a,h,b)	b	a	a	b	b	h	h	b	h	b	h	a	b	b	a	h	b	h	h	h	b	h	h	a	h	b	b	a	a	a	b	h	b	b	b	b	b	a	h	b	h	h	h	h	h	h	a	h
contig_901_5068325	(a,h,b)	b	a	a	b	b	h	h	b	h	b	h	a	b	b	a	h	b	h	h	h	b	h	h	a	h	b	b	a	a	a	b	h	b	b	b	b	b	a	h	b	h	h	h	h	h	h	a	h
contig_901_5068461	(a,h,b)	b	a	a	b	b	h	h	b	h	b	a	a	b	b	a	h	b	h	h	h	b	h	h	a	h	-	b	a	a	a	b	h	b	b	b	b	b	a	h	b	h	h	h	h	h	h	a	h
contig_907_359728	(a,h,b)	b	a	a	b	b	h	h	b	h	b	h	h	h	b	a	h	b	h	h	h	b	h	h	a	h	b	b	a	a	a	b	h	b	h	b	b	b	a	h	b	h	h	h	h	h	h	a	h
contig_91_263090	(a,h,b)	b	h	a	h	a	h	h	h	h	h	b	a	h	h	b	b	h	h	a	h	a	b	b	a	a	b	h	b	a	b	h	b	a	b	a	h	h	h	b	b	a	h	h	b	a	a	b	a
contig_91_1488007	(a,h,b)	b	a	a	h	a	h	h	h	h	h	b	a	h	h	h	b	h	a	h	b	a	b	b	a	a	b	h	b	a	b	h	b	a	b	a	h	h	a	b	b	a	h	h	b	a	a	b	a
contig_91_1734580	(a,h,b)	b	a	a	h	a	h	h	b	h	b	b	a	h	h	h	b	h	a	h	b	a	b	b	a	a	b	h	b	a	b	h	b	a	b	a	h	h	a	b	b	a	h	h	b	a	a	b	a
contig_91_3251830	(a,h,b)	b	a	a	h	a	h	h	b	h	b	b	a	h	h	h	b	h	a	h	b	a	b	b	a	a	b	h	b	a	b	h	b	a	b	h	h	h	a	b	b	a	h	h	h	h	a	b	a
contig_91_3251899	(a,h,b)	b	a	a	h	a	h	h	b	h	b	b	a	h	h	h	b	h	a	h	b	a	b	b	a	a	b	h	b	a	b	h	b	a	b	h	h	h	a	b	b	a	h	h	h	h	a	b	a
contig_91_3251926	(a,h,b)	b	a	a	h	a	h	h	b	h	b	b	a	h	h	h	b	h	a	h	b	a	b	b	a	a	b	h	b	a	b	h	b	a	b	h	h	h	a	b	b	a	h	h	h	h	a	b	a
contig_91_5116633	(a,h,b)	b	a	h	h	a	h	h	b	h	b	h	a	h	h	h	b	h	a	b	b	a	b	b	a	a	b	h	b	a	b	h	h	a	b	h	a	h	a	h	b	h	h	h	h	h	a	b	a
contig_91_5537766	(a,h,b)	b	a	h	h	a	-	h	b	h	b	h	a	a	h	h	b	h	a	-	b	a	b	b	h	a	b	h	b	-	b	h	h	-	b	a	a	h	h	-	b	-	a	a	-	h	-	-	a
contig_91_5985937	(a,h,b)	b	a	h	h	a	h	h	b	h	b	h	a	h	h	h	b	h	a	b	b	a	b	b	h	a	b	h	b	a	b	h	h	a	b	h	a	h	h	h	b	h	h	h	h	h	a	b	a
contig_91_6832454	(a,h,b)	b	a	h	h	a	h	h	b	h	h	h	a	h	h	h	b	h	a	b	b	a	b	h	h	a	b	h	b	a	b	h	h	a	b	h	a	h	h	h	b	h	h	h	a	h	a	b	a
contig_91_6832496	(a,h,b)	b	a	h	h	a	h	h	b	h	h	h	a	h	h	h	b	h	a	b	b	a	b	h	h	a	b	h	b	a	b	h	h	a	b	h	a	h	h	h	b	h	h	h	a	h	a	b	a
contig_91_6832501	(a,h,b)	b	a	h	h	a	h	h	b	h	h	h	a	h	h	h	b	h	a	b	b	a	b	h	h	a	b	h	b	a	b	h	h	a	b	h	a	h	h	h	b	h	h	h	a	h	a	b	a
contig_91_6832518	(a,h,b)	b	a	h	h	a	h	h	b	h	h	h	a	h	h	h	b	h	a	b	b	a	b	h	h	a	b	h	b	a	b	h	h	a	b	h	a	h	h	h	b	h	h	h	a	h	a	b	a
contig_91_6832592	(a,h,b)	b	a	h	h	a	h	h	b	h	h	h	a	h	h	h	b	h	a	b	b	a	b	h	h	a	b	h	b	a	b	h	h	a	b	h	a	h	h	h	b	h	h	h	a	h	a	b	a
contig_916_1532683	(a,h,b)	a	b	b	a	h	h	-	h	a	h	h	h	h	h	h	b	h	b	h	h	b	a	b	b	h	a	b	b	b	h	a	b	h	h	b	h	h	a	b	b	h	h	b	h	h	h	h	b
contig_916_1532688	(a,h,b)	a	b	b	a	h	h	-	h	a	h	h	h	h	h	h	b	h	b	h	h	b	a	b	b	h	a	b	b	b	h	a	b	h	h	b	h	h	a	b	b	h	h	b	h	h	h	h	b
contig_916_3636484	(a,h,b)	a	h	b	h	h	h	h	h	a	h	h	h	h	h	h	b	h	b	h	h	b	a	h	b	h	a	b	b	b	h	a	b	h	h	b	h	a	h	b	b	h	h	b	h	h	h	h	b
contig_916_3636538	(a,h,b)	a	h	b	h	h	h	h	h	a	h	h	h	h	h	h	b	h	b	h	h	b	a	h	b	h	a	b	b	b	h	a	b	h	h	b	h	a	h	b	b	h	h	b	h	h	h	h	b
contig_923_1865303	(a,h,b)	h	h	b	h	h	h	h	h	a	a	a	h	a	h	h	h	h	h	h	a	h	a	h	h	b	b	b	b	a	h	h	h	b	b	h	h	b	h	h	h	a	b	a	h	h	h	h	h
contig_923_1865304	(a,h,b)	h	h	b	h	h	h	h	h	a	a	a	h	a	h	h	h	h	h	h	a	h	a	h	h	b	b	b	b	a	h	h	h	b	b	h	h	b	h	h	h	a	b	a	h	h	h	h	h
contig_923_1865367	(a,h,b)	-	h	b	h	h	h	h	b	a	a	a	h	a	h	-	h	h	h	h	a	h	a	h	h	b	b	b	b	a	h	h	h	b	b	h	h	b	h	h	h	a	b	-	h	h	h	h	h
contig_923_2892577	(a,h,b)	h	h	b	h	h	h	h	h	a	a	a	h	a	h	h	h	h	h	-	a	h	a	h	h	b	b	b	b	a	h	h	h	b	b	h	h	b	h	h	h	a	b	a	h	h	h	h	h
contig_923_11219707	(a,h,b)	h	h	b	h	h	h	h	h	a	a	a	h	a	h	h	h	h	h	h	h	h	a	h	h	b	b	b	b	a	h	h	h	b	b	h	h	b	h	h	h	a	b	a	h	h	h	h	h
contig_923_15897747	(a,h,b)	h	h	b	h	h	h	h	h	a	a	a	h	a	h	h	h	h	h	h	h	h	a	h	h	b	b	b	b	h	h	h	h	b	b	h	h	b	h	h	h	a	b	a	h	h	h	h	h
contig_923_15897748	(a,h,b)	h	h	b	h	h	h	h	h	a	a	a	h	a	h	h	h	h	h	h	h	h	a	h	h	b	b	b	b	h	h	h	h	b	b	h	h	b	h	h	h	a	b	a	h	h	h	h	h
contig_923_15897787	(a,h,b)	h	h	b	h	h	h	h	h	a	a	a	h	a	h	h	h	h	h	h	h	h	a	h	h	b	b	b	b	h	h	h	h	b	b	h	h	b	h	h	h	a	b	a	h	h	h	h	h
contig_923_15897791	(a,h,b)	h	h	b	h	h	h	h	h	a	a	a	h	a	h	h	h	h	h	h	h	h	a	h	h	b	b	b	b	h	h	h	h	b	b	h	h	b	h	h	h	a	b	a	h	h	h	h	h
contig_923_15897900	(a,h,b)	h	h	b	h	h	h	h	h	a	a	a	h	a	h	h	h	h	h	h	h	h	a	h	h	b	b	b	b	h	h	h	h	b	b	h	h	b	h	h	h	a	b	a	h	h	h	h	h
contig_923_15897911	(a,h,b)	h	h	b	h	h	h	h	h	a	a	a	h	a	h	h	h	h	h	h	h	h	a	h	h	b	b	b	b	h	h	h	h	b	b	h	h	b	h	h	h	a	b	a	h	h	h	h	h
contig_923_16513064	(a,h,b)	h	h	b	h	h	h	h	h	a	a	a	h	a	h	h	h	h	h	h	h	h	a	h	h	b	b	b	b	h	h	h	h	b	b	h	h	b	h	h	h	a	b	a	h	h	h	h	h
contig_923_16899490	(a,h,b)	-	h	b	h	h	h	h	h	a	a	a	h	a	h	h	h	h	h	h	h	h	a	h	h	b	b	b	b	h	h	h	h	b	b	h	h	b	h	h	h	a	b	a	h	h	h	a	h
contig_923_17144808	(a,h,b)	h	h	b	h	h	h	h	h	a	a	a	h	a	h	h	h	h	h	h	h	h	a	h	h	b	b	b	b	h	h	h	h	b	b	h	h	b	h	h	h	a	b	a	h	h	h	h	h
contig_923_17144850	(a,h,b)	h	h	b	h	h	h	h	h	a	a	a	h	a	h	h	h	h	h	h	h	h	a	h	h	b	b	b	b	h	h	h	h	b	b	h	h	b	h	h	h	a	b	a	h	h	h	h	h
contig_923_17858063	(a,h,b)	h	h	b	h	h	h	h	h	a	a	a	h	a	h	h	h	h	h	h	h	h	a	h	h	b	b	b	b	h	h	h	h	b	b	h	h	b	h	h	h	a	b	a	h	h	h	h	h
contig_923_17858147	(a,h,b)	h	h	b	h	h	h	h	h	a	a	a	h	a	h	h	h	h	h	h	h	h	a	h	h	b	b	b	b	h	h	h	h	b	b	h	h	b	h	h	h	a	b	a	h	h	h	h	h
contig_923_20935954	(a,h,b)	h	h	b	h	h	h	h	h	a	a	a	h	a	h	h	h	h	h	h	h	h	a	h	h	b	b	b	b	h	h	h	h	b	b	h	h	b	h	h	h	a	b	a	h	h	h	h	h
contig_924_12719926	(a,h,b)	b	a	a	b	b	h	h	b	h	b	h	a	b	b	a	h	b	h	-	h	b	-	h	a	h	b	b	a	a	a	b	h	b	b	b	b	b	a	h	b	h	h	-	h	h	b	a	h
contig_924_12719941	(a,h,b)	b	a	a	b	b	h	h	b	h	b	h	a	b	b	a	h	b	h	-	h	b	-	h	a	h	b	b	a	a	a	b	h	b	b	b	b	b	a	h	b	h	h	-	h	h	b	a	h
contig_924_12719975	(a,h,b)	b	a	a	b	b	h	h	b	h	b	h	a	b	b	a	h	b	h	-	h	b	-	h	a	h	b	b	a	a	a	b	h	b	b	b	b	b	a	h	b	h	h	-	h	h	b	a	h
contig_924_13889139	(a,h,b)	b	a	a	b	b	h	h	b	h	b	h	a	b	b	a	h	b	h	h	h	b	h	h	a	h	b	b	a	a	a	b	h	b	b	b	b	b	a	h	b	h	h	h	h	h	h	a	h
contig_935_7085034	(a,h,b)	b	a	a	b	b	h	h	h	h	b	h	a	b	b	a	h	b	h	h	h	b	h	h	a	h	b	b	a	h	h	b	h	b	b	b	b	b	a	h	b	h	h	h	h	h	h	a	h
contig_935_7085053	(a,h,b)	b	a	a	b	b	h	h	h	h	b	h	a	b	b	a	h	b	h	h	h	b	h	h	a	h	b	b	a	h	h	b	h	b	b	b	b	b	a	h	b	h	h	h	h	h	h	a	h
contig_943_718919	(a,h,b)	b	-	h	h	h	h	a	a	h	h	h	a	b	h	-	h	h	h	h	h	h	a	h	h	h	a	a	b	h	a	a	h	b	h	a	h	h	h	a	h	h	h	a	h	h	b	h	h
contig_943_3654122	(a,h,b)	b	b	h	h	h	h	a	a	h	h	h	a	b	h	h	h	h	h	h	h	h	a	h	h	h	a	a	b	h	a	a	h	b	h	a	h	h	h	a	h	h	h	a	h	h	b	h	h
contig_943_13505753	(a,h,b)	b	b	b	h	h	h	a	a	h	h	h	a	b	h	h	h	h	h	h	h	h	a	h	h	h	a	a	b	a	a	a	h	b	h	a	h	h	h	a	h	a	h	a	h	h	b	h	h
contig_951_1351124	(a,h,b)	b	h	b	h	a	h	h	a	h	h	a	b	h	h	h	h	h	h	h	a	h	a	h	a	h	h	h	h	a	h	h	h	b	h	a	h	a	h	h	h	b	b	h	h	b	h	a	a
contig_951_1358762	(a,h,b)	b	h	b	h	a	h	h	a	h	h	a	b	h	h	h	h	h	h	h	a	h	a	h	a	h	h	h	h	a	h	h	h	b	h	a	h	a	h	h	h	b	b	h	h	b	h	a	a
contig_951_1361346	(a,h,b)	b	h	b	h	a	h	h	a	h	h	a	b	h	h	h	h	h	h	h	a	h	a	h	a	h	h	h	h	a	h	h	h	b	h	a	h	a	h	h	h	b	b	h	h	b	h	a	a
contig_951_1361494	(a,h,b)	b	h	b	h	a	h	h	a	h	h	a	b	h	h	h	h	h	h	h	a	h	a	h	a	h	h	h	h	a	h	h	h	b	h	a	h	a	h	h	h	b	b	h	h	b	h	a	a
contig_951_1593640	(a,h,b)	b	h	b	h	h	h	h	a	h	h	a	b	h	h	a	h	h	h	h	h	b	a	h	a	h	h	h	h	a	h	h	h	b	h	a	h	a	h	h	h	b	b	b	h	b	h	a	a
contig_969_1851473	(a,h,b)	h	a	h	b	h	h	b	h	h	h	h	a	h	h	h	b	h	a	a	h	h	b	b	a	a	h	a	a	a	h	h	h	h	h	h	b	h	h	b	h	a	h	a	h	h	b	a	h
contig_969_1851485	(a,h,b)	h	a	h	b	h	h	b	h	h	h	h	a	h	h	h	b	h	a	a	h	h	b	b	a	a	h	a	a	a	h	h	h	h	h	h	b	h	h	b	h	a	h	a	h	h	b	a	h
contig_969_1851525	(a,h,b)	h	a	h	b	h	h	b	h	h	h	h	a	h	h	h	b	h	a	a	h	h	b	b	a	a	h	a	a	a	h	h	h	h	h	h	b	h	h	b	h	a	h	a	h	h	b	a	h
contig_969_1851578	(a,h,b)	h	a	h	b	h	h	b	h	h	h	h	a	h	h	h	b	h	h	a	h	h	b	b	a	a	h	a	a	a	h	h	h	h	h	h	h	h	a	b	h	h	h	a	h	h	b	a	h
contig_969_2424114	(a,h,b)	h	a	h	b	h	h	b	h	h	h	h	a	h	h	h	b	h	a	a	h	h	b	b	a	a	h	a	a	a	h	h	h	h	h	h	b	h	h	b	h	a	h	a	h	h	b	a	h
contig_969_2424205	(a,h,b)	h	a	h	b	h	h	b	h	h	h	h	a	h	h	h	b	h	a	a	h	h	b	b	a	a	h	a	a	a	h	h	h	h	h	h	b	h	h	b	h	a	h	a	h	h	b	a	h
contig_969_2424303	(a,h,b)	h	a	h	b	h	h	b	h	h	h	h	a	h	h	h	b	h	a	a	h	h	b	b	a	a	h	a	a	a	h	h	h	h	h	h	b	h	h	b	h	a	h	a	h	h	b	a	h
contig_969_4592546	(a,h,b)	h	a	h	b	h	h	b	h	h	h	h	a	h	h	h	b	h	a	a	h	h	b	b	a	a	h	a	a	a	a	h	h	h	h	h	b	h	h	b	h	a	h	a	h	h	b	a	h
contig_969_4592570	(a,h,b)	h	a	h	b	h	h	b	h	h	h	h	a	h	h	h	b	h	a	a	h	h	b	b	a	a	h	a	a	a	a	h	h	h	h	h	b	h	h	b	h	a	h	a	h	h	b	a	h
contig_969_4592580	(a,h,b)	h	a	h	b	h	h	b	h	h	h	h	a	h	h	h	b	h	a	a	h	h	b	b	a	a	h	a	a	a	a	h	h	h	h	h	b	h	h	b	h	a	h	a	h	h	b	a	h
contig_969_6544086	(a,h,b)	h	a	h	b	h	h	b	h	h	h	h	a	h	h	h	b	h	a	a	h	h	b	b	a	a	h	a	a	a	a	h	h	h	h	h	b	h	h	b	h	a	h	a	h	h	b	a	h
contig_974_220570	(a,h,b)	b	h	a	b	a	b	a	a	h	b	a	b	h	h	h	h	h	h	h	a	b	a	h	a	b	h	h	h	h	h	a	a	b	h	a	b	a	h	b	a	b	h	h	a	h	a	a	a
contig_974_220749	(a,h,b)	b	h	a	h	a	b	a	a	h	b	a	b	h	h	h	h	h	h	h	a	h	a	h	a	b	h	h	h	h	h	a	a	h	h	a	b	a	h	h	a	b	h	h	a	h	a	a	a
contig_974_220779	(a,h,b)	b	h	a	h	a	b	a	a	h	b	a	b	h	h	h	h	h	h	h	a	h	a	h	a	b	h	h	h	h	h	a	a	h	h	a	b	a	h	h	a	b	h	h	a	h	a	a	a
contig_974_10717889	(a,h,b)	b	h	a	h	a	b	a	a	h	b	a	b	h	h	h	h	h	h	h	a	h	a	h	a	b	h	h	h	h	h	a	a	h	h	a	b	a	h	h	h	b	h	h	a	h	a	a	a
contig_974_10718131	(a,h,b)	b	h	a	h	a	b	a	a	h	b	a	b	h	h	h	h	h	h	h	a	h	a	h	a	b	h	h	h	h	h	a	a	h	h	a	b	a	h	h	h	b	h	h	a	h	a	a	a
[truncated: 139 more columns]

## Sheet: C) full_map
Full map constructed by regression mapping before marker thinning as input file for MapQTL
; Map F2 VRN COL
; ngrp=10, nloc=634
group LG01
contig_3095_298394	0
contig_3095_1660338	5.671
contig_3095_2353726	11.841
contig_3098_951780	21.449
contig_460_5388070	31.529
contig_460_5388072	31.529
contig_460_5388076	31.529
contig_460_5388107	31.849
contig_460_1593068	36.619
contig_460_5388214	38.3
contig_460_5388281	38.79
contig_2156_760889	42.286
contig_2156_704831	45.785
contig_2156_704840	46.008
contig_609_6889474	46.811
contig_609_13273437	47.272
contig_1942_303461	47.684
contig_609_3647941	47.863
contig_609_3647945	47.863
contig_3463_3846295	47.866
contig_83_28558179	47.873
contig_609_13273343	47.906
contig_609_13273344	47.906
contig_83_17729409	47.993
contig_83_17729472	47.993
contig_83_25356457	48.04
contig_609_3647705	48.215
contig_609_6889742	48.215
contig_609_6889452	48.233
contig_2156_760760	48.366
contig_2156_760804	48.366
contig_83_10105143	49.1
contig_83_8406673	49.221
contig_83_7814422	49.339
contig_83_7814447	49.339
contig_83_7814453	49.339
contig_83_7814457	49.339
contig_83_7814468	49.339
contig_83_7814492	49.339
contig_83_7814528	49.339
contig_195_15395615	49.687
contig_195_15395644	49.687
contig_195_15395674	49.687
contig_195_15395679	49.687
contig_923_11219707	52.655
contig_923_1865303	53.463
contig_923_1865304	53.463
contig_923_2892577	53.672
contig_1656_1231356	56.353
contig_1656_464418	56.619
contig_1656_464424	56.619
contig_1654_849138	56.894
contig_1654_849157	56.894
contig_1649_660825	58.587
contig_1648_2981840	60.198
contig_1648_2981906	60.198
contig_1648_2981925	60.198
contig_1648_3053254	60.282
contig_1648_3173376	60.282
contig_1648_3173422	60.282
contig_1648_3173485	60.282
contig_1648_1476714	61.237
contig_1648_1476586	61.312
contig_1648_1122690	61.535
contig_1989_99728	64.252
contig_1989_124057	64.546
contig_1989_124122	64.546
contig_1989_124134	64.546
contig_1989_124149	64.546
contig_1989_124223	64.68
contig_1989_124185	65.075
contig_2897_2274693	86.644
group LG02
contig_613_275126	0
contig_613_275013	0.294
contig_613_275055	0.294
contig_613_275236	0.294
contig_3537_1524339	3.074
contig_3537_1524313	6.046
contig_3537_2417398	9.961
contig_3537_2417261	10.575
contig_3383_1299265	11.697
contig_3383_1299223	11.925
contig_1979_282267	15.555
contig_1981_293037	17.72
contig_1981_1130169	20.934
contig_1981_1130045	24.087
contig_1981_1130049	24.087
contig_1981_1130144	24.267
contig_1981_1683088	26.604
contig_1983_625394	27.953
contig_1983_1336665	28.692
contig_1983_987073	28.813
contig_1983_987056	28.829
contig_1983_987079	28.829
contig_1983_1067535	28.911
contig_1983_1336540	29.727
contig_1986_1446662	33.018
contig_1986_1803943	33.639
contig_1986_1812895	33.639
contig_127_1016751	34.512
contig_127_1585451	34.512
contig_127_2330121	35.073
contig_127_3448381	36.162
contig_127_4783185	36.701
contig_127_5596076	37.541
contig_127_7492168	37.541
contig_127_8284412	37.541
contig_127_8851061	37.905
contig_127_8519759	38.22
contig_127_8850933	38.75
contig_127_12753965	39.343
contig_127_12411992	39.504
contig_127_17882124	41.004
contig_127_19251915	41.921
contig_127_19627502	41.921
contig_127_19627521	41.921
contig_127_19627560	41.921
contig_127_19627593	41.921
contig_1125_590281	42.475
contig_1125_843071	42.475
contig_1125_843103	42.475
contig_1125_843105	42.475
contig_1125_843151	42.475
contig_1125_968306	42.475
contig_1125_2288462	42.762
contig_1125_5447121	43.049
contig_1125_6569290	43.074
contig_1125_7693735	43.236
contig_1125_7693856	43.308
contig_1125_6959108	43.512
contig_1125_1896395	43.877
contig_1125_9562619	44.353
contig_1125_9562622	44.353
contig_1125_3221857	45.365
contig_1125_12302196	45.918
contig_1125_13435195	46.99
contig_2302_2182009	48.913
contig_2302_2181938	49.043
contig_2302_3409661	49.213
contig_2302_1487411	49.948
contig_2302_1487414	50.165
contig_2302_6244876	51.221
contig_2302_6249872	51.51
contig_2302_6371316	51.51
contig_2302_6418343	51.51
contig_2302_7216953	55.678
contig_2302_7216977	55.911
contig_1100_217693	61.66
contig_1100_217718	61.66
contig_7029_54994	64.886
contig_4626_42397	65.573
contig_777_605818	75.386
contig_777_857890	75.672
contig_777_3833784	78.752
contig_332_3608861	82.247
contig_332_3372882	82.648
contig_943_13505753	84.363
contig_943_3654122	84.965
contig_1426_3808544	85.122
contig_943_718919	87.04
contig_332_3373108	89.155
group LG03
contig_951_1593640	0
contig_951_1351124	2.936
contig_951_1361346	2.936
contig_951_1361494	2.936
contig_951_1358762	2.968
contig_974_220570	16.575
contig_2361_6552416	18.159
contig_706_2652565	18.159
contig_706_3572185	18.159
contig_974_10717889	18.408
contig_974_10718131	18.408
contig_974_220749	18.811
contig_974_220779	18.811
contig_788_17506225	19.835
contig_788_19152697	19.835
contig_788_19468601	19.835
contig_788_12691123	20.075
contig_788_12691190	20.075
contig_788_10765876	20.35
contig_1383_2282553	20.772
contig_1383_2201778	20.86
contig_1383_2201834	20.86
contig_1383_2201871	20.86
contig_405_4279994	20.86
contig_405_4280024	20.86
contig_405_8981335	20.86
contig_788_3767884	20.86
contig_3924_832522	21.017
contig_405_9194879	21.274
contig_2043_473744	21.726
contig_1045_380861	22.246
contig_788_13396658	22.982
contig_1045_5625443	25.464
contig_1045_5878769	25.464
contig_1045_5362953	27.299
contig_1045_15350647	38.327
contig_1045_15350650	38.327
contig_1045_15350895	38.327
contig_1838_356703	46.312
contig_1838_356598	49.018
contig_1838_593666	52.026
contig_1838_2376285	55.693
contig_1838_2571568	57.518
contig_1838_2897644	59.61
contig_1838_3588680	64.255
contig_1838_4741836	70.863
contig_1838_4750736	72.337
contig_1838_5621225	73.8
contig_1838_5621245	73.8
contig_1838_5654377	74.088
contig_1838_5248153	74.181
contig_1838_5248159	74.181
contig_1838_5248160	74.181
contig_1838_5248216	74.181
contig_1838_5248218	74.181
contig_1838_5621304	74.181
contig_1838_5621347	74.181
contig_1838_5654290	74.181
contig_1838_5839508	75.004
contig_1838_5839403	75.353
contig_1838_5024250	76.888
contig_1838_5024265	76.888
contig_1838_5024372	77.479
contig_5462_301568	79.348
contig_5462_301604	79.348
contig_5462_301643	79.348
group LG04
contig_2222_2730064	0
contig_2906_2758846	0.306
contig_2906_2758899	0.306
contig_2906_2759107	0.632
contig_1087_1920156	8.368
contig_1087_1920178	8.907
contig_1087_1920185	8.907
contig_1087_1920194	8.907
contig_1087_1313272	14.13
contig_1087_1313304	14.722
contig_1087_1920149	15.625
contig_1087_1920130	16.395
contig_1087_1920137	16.395
contig_1087_1920041	16.42
contig_1087_1920139	16.42
contig_1087_1673236	16.933
contig_1087_1673306	16.933
contig_1087_1313172	17.703
contig_1087_1313174	17.703
contig_1601_3406688	19.985
contig_1601_3406719	20.147
contig_3494_1848757	21.923
contig_3594_543736	22.206
contig_3600_112443	22.206
contig_506_7147696	22.432
contig_506_7147738	22.432
contig_3043_1226076	22.902
contig_3043_1226090	22.902
contig_506_6221325	23.248
contig_506_6221149	23.379
contig_506_6221186	23.379
contig_506_6221193	23.379
contig_506_7147466	23.379
contig_506_8537111	23.379
contig_506_8537154	23.379
contig_506_12522326	23.752
contig_506_17112678	24.004
contig_506_17112706	24.004
contig_506_21021421	24.004
contig_1492_938512	24.565
contig_506_26885703	24.86
contig_1096_361319	24.995
contig_2110_1890636	24.995
contig_4719_106038	24.995
contig_4719_106165	24.995
contig_4719_106264	24.995
contig_506_26598133	24.995
contig_506_30483479	24.995
contig_1212_64973	25.507
contig_5900_114853	25.766
contig_1186_169724	27.132
contig_969_4592546	28.172
contig_969_4592570	28.172
contig_969_4592580	28.172
contig_969_6544086	28.172
contig_969_1851473	28.452
contig_969_1851485	28.452
contig_969_1851525	28.452
contig_969_2424114	28.452
contig_969_2424205	28.452
contig_969_2424303	28.452
contig_2001_155290	28.903
contig_2001_155312	28.997
contig_879_18446067	29.236
contig_879_18446078	29.236
contig_879_14796898	29.518
contig_879_15796956	29.518
contig_879_16016858	29.725
contig_879_14219378	30.046
contig_879_14219554	30.231
contig_879_14219623	30.231
contig_879_7341512	30.6
contig_879_2515380	31.358
contig_879_4017167	31.358
contig_879_4017225	31.358
contig_879_1855758	31.454
contig_879_472565	31.596
contig_879_833733	31.596
contig_879_835762	31.596
contig_879_835841	31.596
contig_879_2243279	31.596
contig_879_2360932	31.596
contig_879_2360937	31.596
contig_879_2360945	31.596
contig_879_2361074	31.596
contig_1588_6817223	34.587
contig_1588_2068153	36.218
contig_2773_453417	38.794
contig_2773_453402	38.94
contig_2773_546912	39.36
contig_2773_546831	39.862
contig_5359_59702	40.925
contig_3254_401288	45.559
contig_3254_401357	45.559
contig_3254_1679897	48.867
contig_3254_3095989	54.506
contig_2916_1225577	72.037
contig_2916_1295020	72.037
group LG05
contig_3195_622569	0
contig_3195_786496	0.831
contig_3195_786526	0.831
contig_3195_786527	0.831
contig_3195_1485719	3.874
contig_3195_2818414	10.195
contig_3196_937938	12.991
contig_3196_2241188	16.145
contig_3196_2241189	16.145
contig_3196_2150966	16.358
contig_3196_2151092	16.358
contig_3196_2240953	16.358
contig_3196_2301966	17.523
contig_3196_2302001	17.523
contig_3196_2302009	17.523
contig_3196_2302013	17.523
contig_3196_2928266	22.891
contig_3196_3741406	24.931
contig_3196_4072690	26.852
contig_3196_4072972	27.249
contig_3196_5098427	29.611
contig_3196_10443851	34.514
contig_3196_9355547	35.204
contig_3196_9355485	35.483
contig_3196_10443809	35.913
contig_3196_10648911	36.046
contig_3196_10648935	36.046
contig_3196_10648942	36.046
contig_2053_1978818	38.143
contig_2053_1978748	38.497
contig_2053_6684519	40.803
contig_2053_7367404	41.213
contig_1799_677696	43.007
contig_1799_1135593	43.007
contig_1799_1135655	43.007
contig_1514_1706860	44.424
contig_1151_3977968	45.11
contig_1151_3977982	45.11
contig_2073_477897	46.968
contig_1611_108936	47.159
contig_1944_2300822	47.159
contig_1944_2300960	47.159
contig_3639_47710	47.671
contig_881_2920989	47.671
contig_881_4146391	47.671
contig_881_4146438	47.671
contig_881_4146530	47.757
contig_787_1951329	47.889
contig_787_1951300	47.958
contig_1600_55338	49.368
contig_787_16331525	49.368
contig_787_22516550	49.368
contig_882_1149752	49.368
contig_882_3858624	49.368
contig_882_2519722	49.371
contig_882_14634056	49.596
contig_882_15790726	49.825
contig_882_17065308	50.371
contig_882_17065437	50.537
contig_882_17623886	50.63
contig_882_18336596	50.63
contig_882_18255198	50.831
contig_882_17623979	51.106
contig_3091_1128061	51.296
contig_3091_1128064	51.296
contig_3091_1766443	51.296
contig_3091_1766468	51.296
contig_3091_1705748	51.474
contig_3091_1705750	51.474
contig_3091_3873716	51.875
contig_2237_94010	53.366
contig_2237_498218	53.366
contig_2237_594429	53.366
contig_8443_5713	54.349
contig_1470_3060549	54.929
contig_1470_1921752	54.951
contig_1470_1921758	54.951
contig_2316_370542	55.514
contig_2316_370557	55.514
contig_3872_13249	56.362
contig_1203_1506937	69.432
contig_1203_1968386	71.201
group LG06
contig_3799_592604	0
contig_3799_761804	0.586
contig_2718_186561	1.19
contig_2718_1079908	7.28
contig_2718_1079943	7.28
contig_2718_1153973	8.048
contig_2718_1236231	9.092
contig_2718_1236439	9.433
contig_2718_1236389	9.608
contig_2718_1541309	10.367
contig_2718_1791104	11.866
contig_2718_1791301	11.866
contig_2718_1791323	11.866
contig_2718_2215180	13.157
contig_2718_2215211	13.157
contig_2718_2282921	14.538
contig_2720_452758	16.597
contig_2720_452851	16.597
contig_2720_443558	17.311
contig_2720_580265	18.454
contig_2720_559235	19.397
contig_331_153829	27.401
contig_2317_9710613	33.265
contig_2317_7821638	41.541
contig_2317_7821571	42.201
contig_2317_7874323	42.719
contig_2317_5514120	45.647
contig_2317_2282312	47.882
contig_2029_245099	49.254
contig_4189_49937	52.238
contig_907_359728	52.238
contig_1164_5427145	52.875
contig_1164_5427171	52.875
contig_1276_4450628	53.235
contig_1164_830072	53.542
contig_1164_3747709	53.776
contig_1164_3747751	53.776
contig_1543_6634360	54.119
contig_901_5068294	55.269
contig_901_5068325	55.269
contig_901_3443999	55.371
contig_901_3444005	55.371
contig_924_13889139	55.608
contig_924_12719926	55.876
contig_924_12719941	55.876
contig_924_12719975	55.876
contig_901_5068461	56.636
contig_2393_4310962	58.695
contig_2393_4310976	58.695
contig_2393_4311007	58.695
contig_2393_4311024	58.695
contig_2393_4311090	58.695
contig_2393_4311115	58.695
contig_935_7085034	58.695
contig_935_7085053	58.695
contig_2393_3467954	59.43
contig_2393_3467972	59.43
contig_2393_1946713	63.082
contig_2393_2329799	63.224
contig_2393_2678549	63.463
contig_2393_2329894	63.717
contig_2393_1120387	64.532
contig_2393_885095	65.012
contig_2393_885124	65.012
contig_2393_486905	65.871
group LG07
contig_91_263090	0
contig_91_1488007	4.933
contig_91_1734580	7.456
contig_91_3251830	10.692
contig_91_3251899	10.692
contig_91_3251926	10.692
contig_91_5537766	19.086
contig_91_5116633	24.736
contig_91_5985937	26.663
contig_91_6832454	30.019
contig_91_6832496	30.019
contig_91_6832501	30.019
contig_91_6832518	30.019
contig_91_6832592	30.019
contig_193_4399123	37.393
contig_2007_1052726	38.06
contig_2007_1052704	38.332
contig_2007_1016527	38.404
contig_2007_1016583	38.404
contig_2007_1052594	38.404
contig_2007_1052627	38.404
contig_2007_1301285	39.182
contig_2007_1301303	39.182
contig_193_1220450	40.292
contig_193_4398972	40.838
contig_2007_1959446	40.956
contig_193_270559	41.118
contig_193_9705252	44.27
contig_193_9705238	44.292
contig_193_10260910	44.292
contig_193_12815054	45.381
contig_193_12991883	45.67
contig_193_16081328	46.858
contig_193_16081422	46.858
contig_193_14270907	46.903
contig_193_14270938	46.903
contig_193_14270939	46.903
contig_193_15903104	46.903
contig_193_16082132	46.903
contig_630_5330660	49.152
contig_630_6003234	49.152
contig_630_6003367	49.152
contig_630_3059964	50.634
contig_630_841934	50.931
contig_2883_2328823	53.259
contig_1677_1272382	54.395
contig_1677_1272394	54.395
contig_1677_1272575	54.395
contig_358_7499229	54.914
contig_1678_2549202	54.99
contig_358_3658218	54.99
contig_358_7337921	54.99
contig_358_7498969	54.99
contig_358_8353805	54.99
contig_358_8353866	54.99
contig_1678_620078	55.215
contig_1678_620084	55.277
contig_1678_2549309	55.962
contig_3314_2130119	56.847
contig_2436_583605	57.831
contig_2453_2165451	58.017
contig_2453_2165460	58.017
contig_1666_452556	59.045
contig_627_5009897	60.163
contig_627_5009949	60.163
contig_627_5440574	60.163
contig_627_6474751	60.922
contig_627_7028424	60.922
contig_3209_119873	61.424
contig_3209_119950	61.424
contig_627_21593940	61.424
contig_627_22736334	61.424
contig_2501_2695319	61.68
contig_2742_1956987	61.946
contig_2742_1956998	61.946
contig_3209_120080	62.703
contig_3209_120076	63.292
contig_1666_452600	66.96
group LG08
contig_1688_9875281	0
contig_1688_9875227	0.764
contig_2370_37232	1.545
contig_1688_9875310	2.499
contig_1688_9875341	2.499
contig_1688_11086041	3.462
contig_1688_8376254	3.918
contig_1688_1706981	4.246
contig_1688_9875208	4.38
contig_2370_37203	4.391
contig_1688_6338118	4.391
contig_2370_8208756	4.433
contig_1215_7559451	5.126
contig_3022_1227102	6.723
contig_3022_1227030	6.853
contig_1110_3368362	7.432
contig_1110_3368378	7.432
contig_1110_3368379	7.432
contig_1110_3368419	7.432
contig_1110_4541614	7.618
contig_1110_5189298	8.344
contig_1110_9295723	9.736
contig_1994_246353	12.153
contig_1994_246398	12.153
contig_1994_246420	12.153
contig_1994_246426	12.153
contig_1994_1388529	12.352
contig_1994_1388577	12.352
contig_1994_1624513	12.352
contig_1994_1624514	12.352
contig_1996_815421	12.824
contig_1996_1396948	13.126
contig_1996_1396976	13.126
contig_2320_1797890	14.183
contig_2324_1228321	16.067
contig_2324_1228336	16.067
contig_2324_1354611	16.698
contig_2324_3639397	19.596
contig_161_2577568	26.094
contig_161_2577569	26.094
contig_161_1018895	29.305
contig_161_1018902	29.305
contig_161_1019125	29.603
contig_4627_1144843	42.196
contig_4627_1144890	42.196
contig_4627_1144905	42.196
contig_3467_509110	47.598
contig_3467_509147	47.853
group LG09
contig_417_4833144	0
contig_417_3389026	8.777
contig_417_2912194	9.809
contig_417_2912200	9.809
contig_411_1123897	14.336
contig_3224_206967	16.232
contig_3224_676167	17.665
contig_3224_459495	17.997
contig_3224_459515	17.997
contig_4_3753052	19.459
contig_4_3753064	19.884
contig_4_1951987	24.265
contig_916_1532683	47.858
contig_916_1532688	47.858
contig_916_3636484	54.19
contig_916_3636538	54.19
group LG10
contig_4286_2481814	0
contig_880_18056394	3.466
contig_880_18056434	3.466
contig_880_18056470	3.466
contig_880_28236638	7.484
contig_880_35050592	16.128
contig_1950_1884588	18.255
contig_1950_1674156	18.379
contig_1950_2143103	19.435
contig_1950_2143108	19.435
contig_1950_2143173	19.435
contig_1950_2143179	19.435
contig_1950_2143183	19.435
contig_1950_2903735	20.266
contig_1950_3018163	20.782
contig_1950_5583758	23.245
contig_1950_7062022	24.714
contig_1950_7581662	25.494
contig_1950_7581722	25.494
contig_1950_6056175	29.877

## Sheet: D) thinned_map
Map constructed by regression mapping thinned to 1 marker per cM as input file for MapQTL
; Map F2 VRN COL
; ngrp=10, nloc=259
group LG01
contig_3095_298394	0
contig_3095_1660338	5.671
contig_3095_2353726	11.841
contig_3098_951780	21.449
contig_460_5388070	31.529
contig_460_1593068	36.619
contig_460_5388214	38.3
contig_460_5388281	38.79
contig_2156_760889	42.286
contig_2156_704831	45.785
contig_609_6889474	46.811
contig_1942_303461	47.684
contig_83_10105143	49.1
contig_195_15395615	49.687
contig_923_11219707	52.655
contig_923_2892577	53.672
contig_1656_1231356	56.353
contig_1656_464418	56.619
contig_1649_660825	58.587
contig_1648_3053254	60.282
contig_1648_1476586	61.312
contig_1648_1122690	61.535
contig_1989_99728	64.252
contig_1989_124057	64.546
contig_2897_2274693	86.644
group LG02
contig_613_275126	0
contig_3537_1524339	3.074
contig_3537_1524313	6.046
contig_3537_2417398	9.961
contig_3537_2417261	10.575
contig_3383_1299265	11.697
contig_1979_282267	15.555
contig_1981_293037	17.72
contig_1981_1130169	20.934
contig_1981_1130045	24.087
contig_1981_1683088	26.604
contig_1983_625394	27.953
contig_1983_1067535	28.911
contig_1983_1336540	29.727
contig_1986_1446662	33.018
contig_1986_1803943	33.639
contig_127_1016751	34.512
contig_127_3448381	36.162
contig_127_4783185	36.701
contig_127_5596076	37.541
contig_127_8850933	38.75
contig_127_12411992	39.504
contig_127_17882124	41.004
contig_127_19251915	41.921
contig_1125_2288462	42.762
contig_1125_6959108	43.512
contig_1125_3221857	45.365
contig_1125_12302196	45.918
contig_1125_13435195	46.99
contig_2302_2181938	49.043
contig_2302_1487414	50.165
contig_2302_6244876	51.221
contig_2302_6249872	51.51
contig_2302_7216977	55.911
contig_1100_217693	61.66
contig_7029_54994	64.886
contig_4626_42397	65.573
contig_777_605818	75.386
contig_777_857890	75.672
contig_777_3833784	78.752
contig_332_3608861	82.247
contig_332_3372882	82.648
contig_943_13505753	84.363
contig_943_3654122	84.965
contig_943_718919	87.04
contig_332_3373108	89.155
group LG03
contig_951_1593640	0
contig_951_1351124	2.936
contig_974_220570	16.575
contig_2361_6552416	18.159
contig_974_220749	18.811
contig_788_17506225	19.835
contig_1383_2201778	20.86
contig_2043_473744	21.726
contig_788_13396658	22.982
contig_1045_5625443	25.464
contig_1045_5362953	27.299
contig_1045_15350647	38.327
contig_1838_356703	46.312
contig_1838_356598	49.018
contig_1838_593666	52.026
contig_1838_2376285	55.693
contig_1838_2571568	57.518
contig_1838_2897644	59.61
contig_1838_3588680	64.255
contig_1838_4741836	70.863
contig_1838_4750736	72.337
contig_1838_5621225	73.8
contig_1838_5839403	75.353
contig_1838_5024372	77.479
contig_5462_301568	79.348
group LG04
contig_2222_2730064	0
contig_2906_2759107	0.632
contig_1087_1920156	8.368
contig_1087_1920178	8.907
contig_1087_1313272	14.13
contig_1087_1313304	14.722
contig_1087_1920041	16.42
contig_1087_1673236	16.933
contig_1087_1313172	17.703
contig_1601_3406688	19.985
contig_3494_1848757	21.923
contig_3043_1226076	22.902
contig_506_17112678	24.004
contig_1096_361319	24.995
contig_1212_64973	25.507
contig_1186_169724	27.132
contig_969_4592546	28.172
contig_2001_155290	28.903
contig_879_14796898	29.518
contig_879_7341512	30.6
contig_879_472565	31.596
contig_1588_6817223	34.587
contig_1588_2068153	36.218
contig_2773_453417	38.794
contig_2773_546831	39.862
contig_5359_59702	40.925
contig_3254_401288	45.559
contig_3254_1679897	48.867
contig_3254_3095989	54.506
contig_2916_1225577	72.037
group LG05
contig_3195_622569	0
contig_3195_786496	0.831
contig_3195_1485719	3.874
contig_3195_2818414	10.195
contig_3196_937938	12.991
contig_3196_2150966	16.358
contig_3196_2301966	17.523
contig_3196_2928266	22.891
contig_3196_3741406	24.931
contig_3196_4072972	27.249
contig_3196_5098427	29.611
contig_3196_10443851	34.514
contig_3196_10443809	35.913
contig_2053_1978748	38.497
contig_2053_6684519	40.803
contig_1799_677696	43.007
contig_1514_1706860	44.424
contig_1151_3977968	45.11
contig_1611_108936	47.159
contig_3639_47710	47.671
contig_1600_55338	49.368
contig_882_14634056	49.596
contig_882_17065437	50.537
contig_3091_3873716	51.875
contig_2237_94010	53.366
contig_8443_5713	54.349
contig_1470_3060549	54.929
contig_2316_370542	55.514
contig_1203_1506937	69.432
contig_1203_1968386	71.201
group LG06
contig_3799_592604	0
contig_3799_761804	0.586
contig_2718_1079908	7.28
contig_2718_1153973	8.048
contig_2718_1236231	9.092
contig_2718_1236389	9.608
contig_2718_1791104	11.866
contig_2718_2215180	13.157
contig_2718_2282921	14.538
contig_2720_452758	16.597
contig_2720_580265	18.454
contig_2720_559235	19.397
contig_331_153829	27.401
contig_2317_9710613	33.265
contig_2317_7821638	41.541
contig_2317_7874323	42.719
contig_2317_5514120	45.647
contig_2317_2282312	47.882
contig_2029_245099	49.254
contig_4189_49937	52.238
contig_1276_4450628	53.235
contig_1164_830072	53.542
contig_901_5068294	55.269
contig_924_13889139	55.608
contig_901_5068461	56.636
contig_2393_4310962	58.695
contig_2393_2329799	63.224
contig_2393_2329894	63.717
contig_2393_1120387	64.532
contig_2393_486905	65.871
group LG07
contig_91_263090	0
contig_91_1488007	4.933
contig_91_1734580	7.456
contig_91_3251830	10.692
contig_91_5537766	19.086
contig_91_5116633	24.736
contig_91_5985937	26.663
contig_91_6832454	30.019
contig_193_4399123	37.393
contig_2007_1016527	38.404
contig_2007_1301285	39.182
contig_193_1220450	40.292
contig_2007_1959446	40.956
contig_193_9705238	44.292
contig_193_12815054	45.381
contig_193_12991883	45.67
contig_193_16081328	46.858
contig_630_5330660	49.152
contig_630_3059964	50.634
contig_2883_2328823	53.259
contig_1677_1272382	54.395
contig_358_7499229	54.914
contig_1678_2549309	55.962
contig_3314_2130119	56.847
contig_2436_583605	57.831
contig_1666_452556	59.045
contig_627_5009897	60.163
contig_627_6474751	60.922
contig_2501_2695319	61.68
contig_3209_120080	62.703
contig_1666_452600	66.96
group LG08
contig_1688_9875281	0
contig_1688_9875227	0.764
contig_1688_9875310	2.499
contig_1688_11086041	3.462
contig_1688_1706981	4.246
contig_1215_7559451	5.126
contig_1110_3368362	7.432
contig_1110_4541614	7.618
contig_1110_9295723	9.736
contig_1994_1388529	12.352
contig_1996_1396948	13.126
contig_2320_1797890	14.183
contig_2324_1228321	16.067
contig_2324_1354611	16.698
contig_2324_3639397	19.596
contig_161_2577568	26.094
contig_161_1018895	29.305
contig_161_1019125	29.603
contig_4627_1144843	42.196
contig_3467_509110	47.598
group LG09
contig_417_4833144	0
contig_417_3389026	8.777
contig_417_2912194	9.809
contig_411_1123897	14.336
contig_3224_206967	16.232
contig_3224_459495	17.997
contig_4_3753052	19.459
contig_4_3753064	19.884
contig_4_1951987	24.265
contig_916_1532683	47.858
contig_916_3636484	54.19
group LG10
contig_4286_2481814	0
contig_880_18056394	3.466
contig_880_28236638	7.484
contig_880_35050592	16.128
contig_1950_1884588	18.255
contig_1950_2143103	19.435
contig_1950_2903735	20.266
contig_1950_3018163	20.782
contig_1950_5583758	23.245
contig_1950_7062022	24.714
contig_1950_6056175	29.877

## Sheet: E) interval_mapping
Results from intervall mapping, settings in the manuscript
Column	Definition
Trait_Descriptor	Abbreviation of the phenotypic trait analyzed.
Group	Linkage group (LG) or chromosome number where the QTL was identified.
Position	Peak position of the maximum LOD score in centiMorgans (cM).
LOD	Logarithm of the odds score, indicating statistical significance.
# Iter.	Iterations: The number of computational cycles performed by the Expectation-Maximization (EM) algorithm to reach numerical convergence for the likelihood estimates at a specific locus.
mu_A	Estimated phenotypic mean of individuals homozygous for the maternal parent allele.
mu_H	Estimated phenotypic mean of individuals heterozygous at the QTL.
mu_B	Estimated phenotypic mean of individuals homozygous for the paternal parent allele.
Variance	The residual phenotypic variance at the tested position; it represents the portion of the total phenotypic variation not accounted for by the QTL model.
Expl. Variance	Percentage of the total phenotypic variance explained (PVE) by the QTL.
Additive	Additive effect; calculated as (mu_B - mu_A) / 2.
Dominance	Dominance effect; calculated as [mu_H - (mu_A + mu_B) / 2].
GIC	Genotype Information Content: A measure ranging from 0 to 1 that quantifies the amount of genotypic information available at a locus. A value of 1 indicates a fully informative marker, while lower values reflect information loss due to missing data or distance from flanking markers.
Trait_Descriptor	Group	Position	Locus	LOD	# Iter.	mu_A	mu_H	mu_B	Variance	% Expl.	Additive	Dominance	GIC
FT1	LG01	0	contig_3095_298394	0.6	4	1.48	1.21839	1.2093	0.902483	1.5	0.135349	-0.12626	1
FT1	LG01	1		0.66	5	1.49324	1.20465	1.22542	0.900659	1.7	0.133912	-0.154686	0.965
FT1	LG01	2		0.7	5	1.50274	1.19356	1.24078	0.899124	1.9	0.130976	-0.178198	0.945
FT1	LG01	3		0.73	5	1.5075	1.18634	1.25385	0.898246	2	0.126825	-0.194337	0.94
FT1	LG01	4		0.73	5	1.5067	1.18372	1.26375	0.898338	2	0.121476	-0.201502	0.95
FT1	LG01	5		0.7	5	1.49915	1.18622	1.27024	0.899635	1.8	0.114456	-0.198471	0.975
FT1	LG01	5.671	contig_3095_1660338	0.66	4	1.48936	1.19101	1.27273	0.901249	1.7	0.108317	-0.190033	1
FT1	LG01	6.671		0.72	5	1.50772	1.18554	1.27147	0.898766	1.9	0.118124	-0.204053	0.965
FT1	LG01	7.671		0.77	6	1.5224	1.18277	1.26901	0.896836	2.2	0.126695	-0.212933	0.944
FT1	LG01	8.671		0.81	6	1.53255	1.183	1.26493	0.895697	2.3	0.133807	-0.215738	0.936
FT1	LG01	9.671		0.83	6	1.53799	1.18608	1.2592	0.89541	2.3	0.139396	-0.212517	0.941
FT1	LG01	10.671		0.84	5	1.53895	1.19152	1.25218	0.895904	2.3	0.143385	-0.204046	0.961
FT1	LG01	11.671		0.83	4	1.53579	1.19866	1.24454	0.897028	2.1	0.145625	-0.191505	0.993
FT1	LG01	11.841	contig_3095_2353726	0.83	4	1.53488	1.2	1.24324	0.897269	2.1	0.14582	-0.189063	1
FT1	LG01	12.841		0.89	5	1.55038	1.19303	1.24277	0.894622	2.4	0.153803	-0.203543	0.965
FT1	LG01	13.841		0.94	6	1.56346	1.1871	1.24224	0.892235	2.7	0.160608	-0.215748	0.939
FT1	LG01	14.841		0.98	6	1.57336	1.18267	1.24138	0.890327	2.9	0.16599	-0.224696	0.92
FT1	LG01	15.841		1.01	7	1.5796	1.18008	1.23994	0.889076	3	0.169829	-0.229689	0.91
FT1	LG01	16.841		1.02	7	1.58192	1.17951	1.23777	0.888587	3.1	0.172074	-0.230333	0.907
FT1	LG01	17.841		1.02	6	1.58027	1.18099	1.23487	0.888892	3	0.172698	-0.226582	0.913
FT1	LG01	18.841		1.01	6	1.5748	1.18438	1.23144	0.889939	2.9	0.171681	-0.218736	0.926
FT1	LG01	19.841		0.98	6	1.56581	1.18943	1.22775	0.891614	2.7	0.16903	-0.207357	0.948
FT1	LG01	20.841		0.95	5	1.55386	1.19574	1.22419	0.893743	2.5	0.164836	-0.193284	0.978
FT1	LG01	21.449	contig_3098_951780	0.92	4	1.54545	1.2	1.22222	0.895174	2.3	0.161616	-0.183838	1
FT1	LG01	22.449		1	6	1.57557	1.19124	1.21344	0.890223	2.9	0.181063	-0.203263	0.929
FT1	LG01	23.449		1.04	8	1.59774	1.18653	1.20227	0.886278	3.3	0.197735	-0.213477	0.874
FT1	LG01	24.449		1.04	9	1.60866	1.18752	1.18842	0.884215	3.5	0.21012	-0.211012	0.834
FT1	LG01	25.449		1	9	1.60667	1.19523	1.17212	0.884421	3.5	0.217273	-0.19416	0.81
FT1	LG01	26.449		0.93	9	1.59164	1.20981	1.1546	0.886694	3.3	0.218518	-0.163312	0.8
FT1	LG01	27.449		0.84	9	1.56505	1.23037	1.13794	0.890313	2.9	0.213555	-0.121128	0.806
FT1	LG01	28.449		0.76	8	1.53051	1.25486	1.12446	0.894254	2.4	0.203026	-0.0726268	0.827
FT1	LG01	29.449		0.69	7	1.49338	1.28032	1.11595	0.897623	2.1	0.188713	-0.0243461	0.863
FT1	LG01	30.449		0.65	5	1.45856	1.30393	1.11305	0.900075	1.8	0.172758	0.0181274	0.914
FT1	LG01	31.449		0.63	4	1.42893	1.3239	1.11533	0.901775	1.6	0.156802	0.0517716	0.981
FT1	LG01	31.529	contig_460_5388070	0.63	4	1.42682	1.32531	1.11571	0.901889	1.6	0.155556	0.0540537	0.987
FT1	LG01	32.529		0.61	6	1.43198	1.32099	1.10231	0.900907	1.7	0.164834	0.0538424	0.932
FT1	LG01	33.529		0.57	7	1.43675	1.31062	1.0988	0.901201	1.7	0.168979	0.0428422	0.906
FT1	LG01	34.529		0.51	7	1.44094	1.29341	1.11112	0.902977	1.5	0.164908	0.0173794	0.907
FT1	LG01	35.529		0.45	6	1.44407	1.27268	1.13904	0.905299	1.2	0.152513	-0.0188789	0.936
FT1	LG01	36.529		0.41	4	1.44576	1.25452	1.17341	0.906935	1	0.136172	-0.0550591	0.992
FT1	LG01	36.619	contig_460_1593068	0.41	4	1.44583	1.25317	1.17643	0.907034	1	0.134699	-0.05796	0.999
FT1	LG01	37.619		0.32	4	1.43103	1.25277	1.19357	0.908801	0.8	0.118729	-0.05953	0.968
FT1	LG01	38.3	contig_460_5388214	0.26	4	1.41667	1.25253	1.21212	0.910382	0.7	0.102273	-0.0618687	1
FT1	LG01	38.79	contig_460_5388281	0.19	4	1.38474	1.2741	1.1875	0.912089	0.5	0.098619	-0.0120266	0.999
FT1	LG01	39.79		0.23	5	1.40918	1.26826	1.18603	0.910574	0.7	0.111577	-0.0293465	0.901
FT1	LG01	40.79		0.26	6	1.42879	1.26242	1.19452	0.909627	0.8	0.117138	-0.049235	0.88
FT1	LG01	41.79		0.27	5	1.43679	1.26051	1.20758	0.909754	0.7	0.114603	-0.0616748	0.934
FT1	LG01	42.286	contig_2156_760889	0.27	4	1.4359	1.26142	1.21429	0.910214	0.7	0.110804	-0.0636724	0.989
FT1	LG01	43.286		0.43	5	1.46899	1.25001	1.19408	0.906085	1.1	0.137452	-0.0815227	0.926
FT1	LG01	44.286		0.61	5	1.49423	1.23817	1.178	0.901746	1.6	0.158119	-0.0979491	0.915
FT1	LG01	45.286		0.78	4	1.5111	1.22686	1.16676	0.897876	2	0.172172	-0.112074	0.956
FT1	LG01	45.785	contig_2156_704831	0.87	4	1.51627	1.22186	1.16274	0.896308	2.2	0.176766	-0.11765	0.996
FT1	LG01	46.785		0.76	4	1.49126	1.23866	1.13552	0.898805	1.9	0.177872	-0.0747362	0.997
FT1	LG01	46.811	contig_609_6889474	0.76	4	1.4902	1.23913	1.13514	0.898936	1.9	0.17753	-0.0735352	1
FT1	LG01	47.684	contig_1942_303461	0.59	4	1.46939	1.25	1.14286	0.902721	1.5	0.163265	-0.0561224	1
FT1	LG01	48.684		0.53	4	1.46941	1.2326	1.1888	0.904087	1.4	0.140303	-0.0964997	0.984
FT1	LG01	49.1	contig_83_10105143	0.52	4	1.46939	1.22449	1.21212	0.904336	1.3	0.128633	-0.116265	1
FT1	LG01	49.687	contig_195_15395615	0.7	4	1.5	1.20792	1.22581	0.900295	1.8	0.137097	-0.154982	1
FT1	LG01	50.687		0.67	6	1.50535	1.21426	1.19854	0.899494	1.9	0.153407	-0.13769	0.934
FT1	LG01	51.687		0.59	5	1.48912	1.23221	1.17296	0.901476	1.6	0.158083	-0.0988275	0.935
FT1	LG01	52.655	contig_923_11219707	0.51	4	1.45833	1.25532	1.15789	0.904676	1.3	0.150219	-0.0527949	1
FT1	LG01	53.655		0.5	4	1.45843	1.25323	1.16349	0.904872	1.3	0.14747	-0.0577365	0.997
FT1	LG01	53.672	contig_923_2892577	0.5	4	1.45832	1.25327	1.16359	0.90489	1.3	0.147367	-0.0576885	0.998
FT1	LG01	54.672		0.56	4	1.46598	1.26131	1.13917	0.903198	1.5	0.163406	-0.0412713	0.969
FT1	LG01	55.672		0.61	4	1.468	1.27126	1.11744	0.901987	1.6	0.175279	-0.0214648	0.975
FT1	LG01	56.353	contig_1656_1231356	0.65	4	1.46667	1.27835	1.10526	0.901464	1.6	0.180702	-0.0076144	1
FT1	LG01	56.619	contig_1656_464418	0.54	4	1.43478	1.29167	1.10526	0.903981	1.4	0.16476	0.0216438	1
FT1	LG01	57.619		0.67	5	1.46381	1.28288	1.08993	0.900514	1.7	0.186939	0.00600836	0.981
FT1	LG01	58.587	contig_1649_660825	0.78	4	1.47826	1.27835	1.08108	0.898442	2	0.19859	-0.00132046	1
FT1	LG01	59.587		0.71	5	1.4775	1.27595	1.0945	0.899602	1.8	0.191496	-0.0100532	0.984
FT1	LG01	60.282	contig_1648_3053254	0.65	4	1.46667	1.27835	1.10526	0.901464	1.6	0.180702	-0.0076144	1
FT1	LG01	61.282		0.71	4	1.45495	1.29852	1.07726	0.900052	1.8	0.188844	0.0324208	0.999
FT1	LG01	61.312	contig_1648_1476586	0.71	4	1.45455	1.29897	1.07692	0.900046	1.8	0.188811	0.0332334	1
FT1	LG01	61.535	contig_1648_1122690	0.83	4	1.48838	1.28571	1.07693	0.897296	2.1	0.205727	0.00305791	1
FT1	LG01	62.535		0.88	5	1.4985	1.28382	1.06888	0.895489	2.3	0.214811	0.00012893	0.977
FT1	LG01	63.535		0.9	5	1.50193	1.28088	1.07032	0.89516	2.3	0.215802	-0.00524695	0.98
FT1	LG01	64.252	contig_1989_99728	0.89	4	1.5	1.27835	1.07692	0.895854	2.3	0.211538	-0.010111	1
FT1	LG01	64.546	contig_1989_124057	1.02	4	1.5	1.29167	1.05	0.892963	2.6	0.225	0.0166667	1
FT1	LG01	65.546		0.98	5	1.50398	1.29048	1.0531	0.89271	2.6	0.225436	0.0119439	0.96
FT1	LG01	66.546		0.95	5	1.50732	1.28903	1.0573	0.892648	2.6	0.22501	0.00672125	0.923
FT1	LG01	67.546		0.91	6	1.50994	1.2873	1.06265	0.892792	2.6	0.223647	0.0010071	0.891
FT1	LG01	68.546		0.86	6	1.51177	1.28529	1.0692	0.893152	2.6	0.221283	-0.00519769	0.863
FT1	LG01	69.546		0.82	7	1.51272	1.283	1.07695	0.893728	2.5	0.217884	-0.011837	0.838
FT1	LG01	70.546		0.77	7	1.51274	1.28044	1.08589	0.894512	2.4	0.213425	-0.018872	0.817
FT1	LG01	71.546		0.72	7	1.51177	1.27766	1.09592	0.895486	2.3	0.207925	-0.026185	0.8
FT1	LG01	72.546		0.67	7	1.50978	1.27474	1.10693	0.896625	2.2	0.201425	-0.0336189	0.787
FT1	LG01	73.546		0.62	7	1.50672	1.27176	1.11873	0.897896	2	0.193996	-0.0409679	0.778
FT1	LG01	74.546		0.57	7	1.50257	1.26884	1.1311	0.899266	1.9	0.185735	-0.0479879	0.772
FT1	LG01	75.546		0.52	7	1.49729	1.26612	1.14378	0.900702	1.7	0.176756	-0.0544141	0.77
FT1	LG01	76.546		0.47	7	1.4909	1.26373	1.15653	0.902171	1.6	0.167186	-0.0599872	0.772
FT1	LG01	77.546		0.43	8	1.48343	1.26175	1.16912	0.903644	1.4	0.157159	-0.0645281	0.777
FT1	LG01	78.546		0.38	8	1.4749	1.26032	1.18129	0.905101	1.2	0.146806	-0.067774	0.786
FT1	LG01	79.546		0.34	7	1.4654	1.2595	1.19289	0.906517	1.1	0.136255	-0.0696452	0.799
FT1	LG01	80.546		0.3	7	1.4551	1.25924	1.20385	0.907872	0.9	0.125625	-0.0702268	0.815
FT1	LG01	81.546		0.26	7	1.44412	1.25954	1.21407	0.909149	0.8	0.115027	-0.0695561	0.836
FT1	LG01	82.546		0.22	6	1.43266	1.26033	1.22353	0.910331	0.7	0.104564	-0.0677645	0.86
FT1	LG01	83.546		0.19	6	1.42091	1.2615	1.23226	0.911405	0.6	0.0943275	-0.065084	0.888
FT1	LG01	84.546		0.16	5	1.40906	1.26298	1.24027	0.912362	0.5	0.0843983	-0.0616806	0.92
FT1	LG01	85.546		0.14	5	1.39729	1.26467	1.24759	0.9132	0.4	0.074846	-0.0577698	0.956
FT1	LG01	86.546		0.11	4	1.38573	1.26648	1.25428	0.913919	0.3	0.0657256	-0.0535205	0.996
FT1	LG01	86.644	contig_2897_2274693	0.11	4	1.38462	1.26667	1.2549	0.913984	0.3	0.0648567	-0.053092	1
FT1	LG02	0	contig_613_275126	1.54	4	1.3663	1.39187	0.919462	0.881103	3.9	0.223418	0.248995	0.999
FT1	LG02	1		1.27	7	1.40994	1.38392	0.952724	0.881894	3.8	0.228607	0.202591	0.916
FT1	LG02	2		0.94	7	1.44931	1.35027	1.03491	0.891567	2.7	0.207198	0.108161	0.914
FT1	LG02	3		0.71	4	1.47492	1.30447	1.12191	0.899927	1.8	0.176507	0.00605338	0.991
FT1	LG02	3.074	contig_3537_1524339	0.7	4	1.4762	1.30119	1.1273	0.900308	1.8	0.174449	-0.000558552	1
FT1	LG02	4.074		0.97	5	1.45554	1.34368	1.0471	0.892479	2.6	0.204218	0.0923584	0.954
FT1	LG02	5.074		1.42	6	1.43161	1.37843	0.961147	0.881176	3.9	0.23523	0.182049	0.954
FT1	LG02	6.046	contig_3537_1524313	1.89	4	1.40909	1.39583	0.9	0.873304	4.7	0.254545	0.241288	1
FT1	LG02	7.046		2.23	6	1.42438	1.41	0.854368	0.861901	6	0.285007	0.270624	0.962
FT1	LG02	8.046		2.51	6	1.43958	1.41521	0.82863	0.854716	6.7	0.305475	0.281106	0.95
FT1	LG02	9.046		2.68	5	1.45436	1.4124	0.821928	0.852262	7	0.316214	0.274256	0.963
FT1	LG02	9.961	contig_3537_2417398	2.76	4	1.46668	1.40375	0.831504	0.854014	6.8	0.317586	0.254664	0.999
FT1	LG02	10.575	contig_3537_2417261	2.7	4	1.45455	1.40206	0.820513	0.855401	6.7	0.317016	0.264533	1
FT1	LG02	11.575		2.24	5	1.47052	1.37785	0.863334	0.864513	5.7	0.303595	0.210924	0.987
FT1	LG02	11.697	contig_3383_1299265	2.14	4	1.47219	1.37096	0.876064	0.867415	5.4	0.298063	0.196837	0.994
FT1	LG02	12.697		2.14	6	1.46887	1.37698	0.856923	0.86405	5.7	0.305972	0.214086	0.962
FT1	LG02	13.697		2.06	6	1.46061	1.37703	0.85493	0.865062	5.6	0.302839	0.21926	0.953
FT1	LG02	14.697		1.92	5	1.4457	1.37338	0.867948	0.869827	5.1	0.288878	0.216556	0.968
FT1	LG02	15.555	contig_1979_282267	1.77	4	1.42857	1.36842	0.888889	0.875893	4.4	0.269841	0.209691	1
FT1	LG02	16.555		1.48	5	1.39631	1.38182	0.917268	0.880161	4	0.239521	0.225031	0.966
FT1	LG02	17.555		1.1	5	1.3618	1.38056	0.986062	0.890613	2.8	0.18787	0.206633	0.988
FT1	LG02	17.72	contig_1981_293037	1.03	4	1.35611	1.37907	1.00001	0.892608	2.6	0.178052	0.201011	0.997
FT1	LG02	18.72		1.19	6	1.39207	1.37261	0.959111	0.886524	3.3	0.21648	0.19702	0.917
FT1	LG02	19.72		1.36	6	1.41768	1.36245	0.931166	0.881785	3.8	0.243255	0.188029	0.909
FT1	LG02	20.72		1.48	5	1.4281	1.34778	0.925868	0.881302	3.8	0.251115	0.170798	0.974
FT1	LG02	20.934	contig_1981_1130169	1.49	4	1.42858	1.34385	0.92806	0.881868	3.8	0.250262	0.165525	0.997
FT1	LG02	21.934		1.77	5	1.43491	1.36682	0.897164	0.874039	4.6	0.268874	0.200778	0.957
FT1	LG02	22.934		2	5	1.43822	1.38253	0.881573	0.86897	5.2	0.278323	0.222635	0.955
FT1	LG02	23.934		2.18	4	1.43986	1.3922	0.877728	0.866529	5.5	0.281066	0.233408	0.991
FT1	LG02	24.087	contig_1981_1130045	2.2	4	1.44	1.39326	0.878049	0.866368	5.5	0.280976	0.234234	1
FT1	LG02	25.087		2.14	5	1.4366	1.39305	0.866936	0.865759	5.5	0.284831	0.241281	0.976
FT1	LG02	26.087		1.97	5	1.43175	1.3848	0.878314	0.870062	5.1	0.276719	0.229769	0.984
FT1	LG02	26.604	contig_1981_1683088	1.84	4	1.42857	1.37634	0.894737	0.874483	4.6	0.266917	0.21469	1
FT1	LG02	27.604		1.95	5	1.50013	1.34022	0.911984	0.871221	4.9	0.294074	0.134162	0.983
FT1	LG02	27.953	contig_1983_625394	1.98	4	1.52	1.32584	0.926832	0.871171	5	0.296585	0.102426	1
FT1	LG02	28.911	contig_1983_1067535	1.81	4	1.4902	1.33333	0.923077	0.87508	4.5	0.28356	0.126697	1
FT1	LG02	29.727	contig_1983_1336540	1.97	4	1.51852	1.31034	0.923077	0.871508	4.9	0.297721	0.0895471	1
FT1	LG02	30.727		2.33	5	1.54181	1.31746	0.886398	0.861448	6	0.327708	0.103358	0.972
FT1	LG02	31.727		2.65	5	1.56024	1.32015	0.86332	0.854189	6.8	0.348459	0.108367	0.968
FT1	LG02	32.727		2.91	5	1.57382	1.31913	0.851527	0.849991	7.3	0.361147	0.106455	0.989
FT1	LG02	33.018	contig_1986_1446662	2.98	4	1.57692	1.31818	0.850005	0.849352	7.3	0.363459	0.104715	1
FT1	LG02	33.639	contig_1986_1803943	3.45	4	1.60784	1.31818	0.829268	0.839181	8.4	0.389287	0.0996261	1
FT1	LG02	34.512	contig_127_1016751	3.92	4	1.6	1.34831	0.780488	0.829037	9.5	0.409756	0.158071	1
FT1	LG02	35.512		3.44	5	1.59608	1.33849	0.815935	0.837803	8.6	0.390073	0.132479	0.984
FT1	LG02	36.162	contig_127_3448381	3.07	4	1.59184	1.32584	0.857143	0.84739	7.5	0.367347	0.101353	1
FT1	LG02	36.701	contig_127_4783185	3.59	4	1.59184	1.34831	0.809524	0.836195	8.8	0.391156	0.147634	1
FT1	LG02	37.541	contig_127_5596076	3.7	4	1.6	1.34884	0.818182	0.83378	9	0.390909	0.139746	1
FT1	LG02	38.541		3.14	5	1.58673	1.33889	0.845703	0.845006	7.8	0.370512	0.122677	0.994
FT1	LG02	38.75	contig_127_8850933	2.99	4	1.58333	1.33333	0.857143	0.848942	7.4	0.363095	0.113095	1
FT1	LG02	39.504	contig_127_12411992	2.45	4	1.57174	1.32091	0.904766	0.860837	6.1	0.333487	0.0826614	0.998
FT1	LG02	40.504		2.48	5	1.57385	1.32659	0.894316	0.858662	6.3	0.339765	0.092514	0.984
FT1	LG02	41.004	contig_127_17882124	2.4	4	1.56522	1.32609	0.904751	0.861892	6	0.330233	0.0911059	1
FT1	LG02	41.921	contig_127_19251915	2.91	4	1.6087	1.31868	0.883721	0.850741	7.2	0.362487	0.072473	1
FT1	LG02	42.762	contig_1125_2288462	3.47	4	1.61702	1.33333	0.837209	0.838705	8.5	0.389906	0.106218	1
FT1	LG02	43.512	contig_1125_6959108	3.23	4	1.56863	1.34884	0.837209	0.843918	7.9	0.365709	0.145919	1
FT1	LG02	44.512		2.82	5	1.62976	1.29987	0.922531	0.849663	7.3	0.353615	0.0237254	0.962
FT1	LG02	45.365	contig_1125_3221857	2.56	4	1.65956	1.25001	1.01886	0.858526	6.3	0.320349	-0.0892065	1
FT1	LG02	45.918	contig_1125_12302196	3.4	4	1.64444	1.31868	0.863636	0.840284	8.3	0.390404	0.0646409	1
FT1	LG02	46.918		2.83	4	1.58958	1.32494	0.881389	0.852145	7	0.354096	0.0894568	0.997
FT1	LG02	46.99	contig_1125_13435195	2.78	4	1.58333	1.32584	0.883721	0.853532	6.9	0.349806	0.0923156	1
FT1	LG02	47.99		2.72	5	1.58014	1.33246	0.889928	0.853915	6.8	0.345106	0.0974294	0.978
FT1	LG02	48.99		2.58	4	1.57481	1.33342	0.911474	0.857891	6.4	0.33167	0.090278	0.998
FT1	LG02	49.043	contig_2302_2181938	2.57	4	1.57447	1.33333	0.913043	0.858194	6.4	0.330712	0.0895776	1
FT1	LG02	50.043		2.3	4	1.58313	1.30619	0.949756	0.863921	5.7	0.316689	0.0397447	0.993
FT1	LG02	50.165	contig_2302_1487414	2.26	4	1.58333	1.30232	0.956525	0.865107	5.6	0.313404	0.0323951	1
FT1	LG02	51.165		1.94	4	1.48573	1.36747	0.932926	0.871829	4.9	0.276401	0.158142	0.992
FT1	LG02	51.221	contig_2302_6244876	1.93	4	1.47826	1.37079	0.933333	0.872457	4.8	0.272464	0.164989	1
FT1	LG02	51.51	contig_2302_6249872	1.75	4	1.47826	1.36364	0.956522	0.876416	4.4	0.26087	0.146245	1
FT1	LG02	52.51		1.75	5	1.4402	1.387	0.944796	0.875507	4.5	0.2477	0.194499	0.956
FT1	LG02	53.51		1.79	6	1.39661	1.41735	0.936398	0.874103	4.6	0.230104	0.250853	0.936
FT1	LG02	54.51		1.88	6	1.35887	1.44791	0.931671	0.871876	4.9	0.2136	0.302634	0.942
FT1	LG02	55.51		1.98	5	1.33427	1.47039	0.931398	0.870265	5	0.201436	0.337561	0.972
FT1	LG02	55.911	contig_2302_7216977	2.02	4	1.32793	1.47616	0.93285	0.870198	5.1	0.197541	0.345769	0.991
FT1	LG02	56.911		1.89	6	1.32523	1.47066	0.926472	0.869953	5.1	0.199381	0.34481	0.93
FT1	LG02	57.911		1.78	7	1.3267	1.46263	0.922678	0.870372	5	0.202011	0.337938	0.896
FT1	LG02	58.911		1.67	7	1.32981	1.45243	0.923859	0.871947	4.9	0.202977	0.325591	0.888
FT1	LG02	59.911		1.55	7	1.3326	1.43893	0.933491	0.875507	4.5	0.199552	0.305887	0.906
FT1	LG02	60.911		1.41	6	1.33396	1.42143	0.953802	0.881316	3.8	0.19008	0.277552	0.95
FT1	LG02	61.66	contig_1100_217693	1.3	4	1.33333	1.40659	0.97561	0.886657	3.3	0.178862	0.252122	1
FT1	LG02	62.66		1.47	5	1.32793	1.42484	0.95226	0.880412	3.9	0.187837	0.284745	0.976
FT1	LG02	63.66		1.58	5	1.32326	1.43282	0.943891	0.877812	4.2	0.189686	0.299237	0.973
FT1	LG02	64.66		1.6	5	1.31978	1.43056	0.949159	0.879145	4.1	0.185311	0.296091	0.993
FT1	LG02	64.886	contig_7029_54994	1.59	4	1.31915	1.42857	0.952381	0.880018	4	0.183384	0.292806	1
FT1	LG02	65.573	contig_4626_42397	1.56	4	1.33333	1.42222	0.952381	0.880705	3.9	0.190476	0.279365	1
FT1	LG02	66.573		1.56	5	1.32341	1.42796	0.945759	0.879215	4.1	0.188825	0.29338	0.965
FT1	LG02	67.573		1.55	6	1.31352	1.4326	0.941652	0.878148	4.2	0.185935	0.305011	0.938
FT1	LG02	68.573		1.53	6	1.30427	1.43573	0.940461	0.877647	4.2	0.181905	0.313364	0.919
FT1	LG02	69.573		1.49	7	1.29625	1.43699	0.94253	0.877851	4.2	0.17686	0.317598	0.907
FT1	LG02	70.573		1.44	7	1.28998	1.43607	0.948141	0.878867	4.1	0.17092	0.317013	0.904
FT1	LG02	71.573		1.37	7	1.28575	1.43283	0.957463	0.880737	3.9	0.164145	0.311225	0.909
FT1	LG02	72.573		1.28	6	1.2836	1.42729	0.97051	0.883413	3.6	0.156543	0.30024	0.922
FT1	LG02	73.573		1.18	6	1.28325	1.41969	0.987073	0.886748	3.3	0.148088	0.28453	0.942
FT1	LG02	74.573		1.08	5	1.28426	1.41044	1.00669	0.890513	2.8	0.138786	0.26496	0.971
FT1	LG02	75.386	contig_777_605818	0.99	4	1.28571	1.40206	1.02439	0.893703	2.5	0.130662	0.24701	1
FT1	LG02	75.672	contig_777_857890	1.13	4	1.28704	1.4077	0.999992	0.890316	2.9	0.143523	0.264184	0.999
FT1	LG02	76.672		1	5	1.29635	1.40333	1.00543	0.89148	2.7	0.145461	0.252436	0.973
FT1	LG02	77.672		0.79	5	1.30674	1.38781	1.03009	0.896337	2.2	0.138324	0.219394	0.972
FT1	LG02	78.672		0.56	4	1.31736	1.36304	1.07292	0.903256	1.4	0.122217	0.167896	0.997
FT1	LG02	78.752	contig_777_3833784	0.55	4	1.31818	1.36082	1.07692	0.90381	1.4	0.120629	0.163272	1
FT1	LG02	79.752		0.45	4	1.30282	1.36103	1.0992	0.905701	1.2	0.10181	0.160022	0.972
FT1	LG02	80.752		0.37	5	1.28779	1.35968	1.12379	0.907627	1	0.081996	0.153887	0.967
FT1	LG02	81.752		0.3	4	1.27423	1.35645	1.14979	0.909501	0.8	0.0622169	0.14444	0.984
FT1	LG02	82.247	contig_332_3608861	0.26	4	1.26829	1.35417	1.16279	0.910375	0.7	0.052751	0.138625	1
FT1	LG02	82.648	contig_332_3372882	0.48	4	1.26829	1.375	1.11627	0.905374	1.2	0.0760067	0.182723	1
FT1	LG02	83.648		0.39	5	1.21749	1.38001	1.16153	0.907041	1	0.0279778	0.190499	0.976
FT1	LG02	84.363	contig_943_13505753	0.35	4	1.19048	1.37634	1.2	0.908356	0.9	-0.0047619	0.181106	1
FT1	LG02	84.965	contig_943_3654122	0.21	4	1.2	1.35417	1.22727	0.911587	0.5	-0.0136364	0.14053	1
FT1	LG02	85.965		0.1	4	1.23065	1.33547	1.24324	0.914121	0.3	-0.00629177	0.0985202	0.978
FT1	LG02	86.965		0.03	4	1.26575	1.31346	1.25971	0.915892	0.1	0.0030199	0.0507265	0.997
FT1	LG02	87.04	contig_943_718919	0.02	4	1.26833	1.31178	1.26093	0.915976	0.1	0.00370276	0.0471523	1
FT1	LG02	88.04		0.11	5	1.33627	1.30778	1.1999	0.913858	0.3	0.068182	0.0396965	0.919
FT1	LG02	89.04		0.33	4	1.39195	1.29563	1.1472	0.908728	0.9	0.122374	0.026056	0.982
FT1	LG02	89.155	contig_332_3373108	0.36	4	1.39627	1.29448	1.14196	0.90809	0.9	0.127156	0.0253695	0.998
FT1	LG03	0	contig_951_1593640	1.7	4	1.58004	1.27019	0.969743	0.877482	4.3	0.305149	-0.00469963	0.998
FT1	LG03	1		1.77	5	1.59268	1.25831	0.968065	0.875063	4.5	0.31231	-0.0220657	0.974
FT1	LG03	2		1.81	5	1.6023	1.24464	0.978973	0.874187	4.6	0.311664	-0.0459992	0.975
FT1	LG03	2.936	contig_951_1351124	1.83	4	1.6087	1.23077	1	0.874545	4.6	0.304348	-0.0735786	1
FT1	LG03	3.936		1.86	6	1.60923	1.24079	0.973103	0.871733	4.9	0.318064	-0.0503775	0.952
FT1	LG03	4.936		1.89	7	1.60799	1.25275	0.945457	0.868639	5.2	0.331265	-0.0239671	0.912
FT1	LG03	5.936		1.92	8	1.60492	1.26607	0.919032	0.865395	5.6	0.342944	0.00409086	0.88
FT1	LG03	6.936		1.94	9	1.60003	1.27982	0.896186	0.862325	5.9	0.351922	0.0317145	0.855
FT1	LG03	7.936		1.95	10	1.59335	1.29301	0.879114	0.859889	6.2	0.357119	0.0567759	0.837
FT1	LG03	8.936		1.95	10	1.58495	1.30476	0.869321	0.858547	6.3	0.357817	0.0776185	0.828
FT1	LG03	9.936		1.93	10	1.57491	1.31456	0.867284	0.858595	6.3	0.353812	0.0934633	0.825
FT1	LG03	10.936		1.89	9	1.56331	1.32227	0.872617	0.860098	6.2	0.345345	0.104309	0.83
FT1	LG03	11.936		1.84	9	1.55026	1.32811	0.884133	0.862875	5.9	0.333062	0.110912	0.843
FT1	LG03	12.936		1.77	8	1.53594	1.33239	0.900407	0.866618	5.4	0.317766	0.114217	0.863
FT1	LG03	13.936		1.69	7	1.52062	1.33555	0.919834	0.87094	5	0.300394	0.11532	0.891
FT1	LG03	14.936		1.61	6	1.50466	1.33792	0.941008	0.87549	4.5	0.281827	0.115085	0.926
FT1	LG03	15.936		1.52	5	1.4885	1.33974	0.962831	0.879989	4	0.262833	0.114071	0.969
FT1	LG03	16.575	contig_974_220570	1.47	4	1.47826	1.34066	0.976744	0.882748	3.7	0.250758	0.113157	1
FT1	LG03	17.575		1.38	5	1.50167	1.31577	0.973679	0.883331	3.6	0.263995	0.0780994	0.972
FT1	LG03	18.159	contig_2361_6552416	1.26	4	1.51111	1.29293	1	0.887497	3.2	0.255556	0.0373737	1
FT1	LG03	18.811	contig_974_220749	1.13	4	1.47826	1.30612	1	0.890525	2.8	0.23913	0.066992	1
FT1	LG03	19.811		1.55	4	1.49957	1.31248	0.945311	0.88081	3.9	0.277129	0.0900387	0.999
FT1	LG03	19.835	contig_788_17506225	1.56	4	1.5	1.3125	0.944444	0.880633	3.9	0.277778	0.0902778	1
FT1	LG03	20.835		1.44	4	1.53138	1.28492	0.998313	0.883381	3.6	0.266531	0.0200728	0.999
FT1	LG03	20.86	contig_1383_2201778	1.44	4	1.53191	1.28421	1	0.883491	3.6	0.265957	0.0182531	1
FT1	LG03	21.726	contig_2043_473744	1.32	4	1.53191	1.2766	1.02564	0.886028	3.3	0.253137	-0.00218221	1
FT1	LG03	22.726		1.48	5	1.51364	1.29758	0.981553	0.881416	3.8	0.266044	0.0499873	0.974
FT1	LG03	22.982	contig_788_13396658	1.48	5	1.50001	1.30562	0.977415	0.881985	3.8	0.261297	0.0669078	0.993
FT1	LG03	23.982		1.64	5	1.55615	1.27959	0.990138	0.876425	4.4	0.283006	0.00644988	0.948
FT1	LG03	24.982		1.77	5	1.59661	1.2543	1.02518	0.874561	4.6	0.285715	-0.0565945	0.967
FT1	LG03	25.464	contig_1045_5625443	1.82	4	1.6087	1.24444	1.04545	0.874932	4.5	0.281621	-0.0826307	1
FT1	LG03	26.464		1.92	5	1.61387	1.24927	1.03629	0.872028	4.9	0.288791	-0.0758146	0.98
FT1	LG03	27.299	contig_1045_5362953	1.96	4	1.61715	1.24539	1.04412	0.871581	4.9	0.286511	-0.0852488	0.998
FT1	LG03	28.299		1.92	5	1.62004	1.24878	1.03844	0.870781	5	0.290799	-0.0804573	0.957
FT1	LG03	29.299		1.86	5	1.62023	1.25297	1.03393	0.870623	5	0.29315	-0.0741067	0.923
FT1	LG03	30.299		1.8	6	1.61768	1.25776	1.03091	0.871138	5	0.293385	-0.0665314	0.898
FT1	LG03	31.299		1.72	6	1.6124	1.26291	1.02972	0.872339	4.8	0.29134	-0.0581444	0.882
FT1	LG03	32.299		1.62	6	1.60444	1.26816	1.03067	0.874212	4.6	0.286887	-0.0493961	0.873
FT1	LG03	33.299		1.52	6	1.59391	1.27324	1.034	0.876714	4.3	0.279955	-0.0407191	0.873
FT1	LG03	34.299		1.41	6	1.58101	1.27794	1.03988	0.879765	4	0.270564	-0.0325022	0.882
FT1	LG03	35.299		1.3	6	1.566	1.28208	1.0483	0.883247	3.6	0.258851	-0.0250713	0.898
FT1	LG03	36.299		1.18	5	1.54929	1.28554	1.05912	0.887006	3.2	0.245085	-0.0186698	0.923
FT1	LG03	37.299		1.06	5	1.53136	1.28826	1.07202	0.890867	2.8	0.22967	-0.0134258	0.957
FT1	LG03	38.299		0.94	4	1.51272	1.29028	1.08653	0.89466	2.4	0.213095	-0.00935131	0.999
FT1	LG03	38.327	contig_1045_15350647	0.94	4	1.5122	1.29032	1.08696	0.894763	2.4	0.212619	-0.00925324	1
FT1	LG03	39.327		0.97	5	1.52006	1.29179	1.07984	0.892949	2.6	0.220113	-0.00815606	0.946
FT1	LG03	40.327		0.98	6	1.52727	1.29101	1.07801	0.891694	2.7	0.224631	-0.0116217	0.907
FT1	LG03	41.327		0.99	6	1.53377	1.28739	1.08221	0.891128	2.8	0.225782	-0.0206056	0.883
FT1	LG03	42.327		0.98	6	1.53946	1.2807	1.09236	0.891229	2.8	0.22355	-0.0352106	0.875
FT1	LG03	43.327		0.96	6	1.54411	1.27125	1.10749	0.891822	2.7	0.218308	-0.0545531	0.881
FT1	LG03	44.327		0.94	5	1.54739	1.2598	1.12588	0.892656	2.6	0.210757	-0.0768383	0.903
FT1	LG03	45.327		0.93	5	1.54894	1.24748	1.14542	0.893517	2.5	0.201757	-0.0997015	0.939
FT1	LG03	46.312	contig_1838_356703	0.93	5	1.54838	1.23572	1.16392	0.894309	2.4	0.19223	-0.120428	0.99
FT1	LG03	47.312		1.02	5	1.55596	1.23774	1.14609	0.891942	2.7	0.204935	-0.113283	0.958
FT1	LG03	48.312		1.11	5	1.56152	1.23809	1.13155	0.89001	2.9	0.214982	-0.108448	0.964
FT1	LG03	49.018	contig_1838_356598	1.17	5	1.56442	1.23636	1.12525	0.889051	3	0.219584	-0.108479	0.993
FT1	LG03	50.018		1.03	5	1.54961	1.23353	1.134	0.891604	2.7	0.207802	-0.108273	0.963
FT1	LG03	51.018		0.88	5	1.52844	1.23111	1.14961	0.895259	2.3	0.189416	-0.107912	0.965
FT1	LG03	52.018		0.72	4	1.50024	1.23076	1.17049	0.899728	1.8	0.164874	-0.104605	0.999
FT1	LG03	52.026	contig_1838_593666	0.72	4	1.49999	1.23077	1.17068	0.899766	1.8	0.164658	-0.104561	1
FT1	LG03	53.026		0.68	5	1.50262	1.23299	1.17044	0.899932	1.8	0.16609	-0.103537	0.961
FT1	LG03	54.026		0.61	5	1.49633	1.23845	1.17194	0.901306	1.7	0.162193	-0.0956803	0.95
FT1	LG03	55.026		0.53	5	1.4817	1.24639	1.17561	0.903617	1.4	0.153043	-0.0822622	0.969
FT1	LG03	55.693	contig_1838_2376285	0.47	4	1.46815	1.25247	1.17949	0.90545	1.2	0.144333	-0.0713531	0.997
FT1	LG03	56.693		0.38	4	1.45275	1.24289	1.21855	0.907528	1	0.117101	-0.092763	0.948
FT1	LG03	57.518	contig_1838_2571568	0.31	4	1.43478	1.23457	1.24528	0.909216	0.8	0.0947498	-0.105465	1
FT1	LG03	58.518		0.37	5	1.44182	1.25691	1.19645	0.907757	1	0.122687	-0.0622215	0.953
FT1	LG03	59.518		0.49	4	1.44647	1.27529	1.14073	0.904899	1.3	0.152874	-0.0183082	0.986
FT1	LG03	59.61	contig_1838_2897644	0.51	4	1.44681	1.27628	1.13632	0.904642	1.3	0.155243	-0.01529	0.993
FT1	LG03	60.61		0.45	5	1.42333	1.29262	1.12625	0.905656	1.2	0.148538	0.0178264	0.959
FT1	LG03	61.61		0.41	5	1.39517	1.3113	1.11831	0.906489	1.1	0.138429	0.0545604	0.945
FT1	LG03	62.61		0.39	5	1.36498	1.33035	1.11386	0.90692	1	0.125565	0.0909286	0.95
FT1	LG03	63.61		0.4	5	1.33636	1.34733	1.11384	0.906986	1	0.111263	0.122226	0.974
FT1	LG03	64.255	contig_1838_3588680	0.41	4	1.32	1.35632	1.11628	0.906959	1	0.10186	0.138182	1
FT1	LG03	65.255		0.51	5	1.32617	1.36737	1.09084	0.903677	1.4	0.117667	0.158863	0.959
FT1	LG03	66.255		0.6	6	1.33396	1.37526	1.07105	0.900711	1.7	0.131457	0.172751	0.933
FT1	LG03	67.255		0.67	6	1.34361	1.37873	1.05858	0.898592	2	0.142515	0.177626	0.92
FT1	LG03	68.255		0.72	6	1.35503	1.37741	1.05371	0.897565	2.1	0.150659	0.173042	0.922
FT1	LG03	69.255		0.74	6	1.36768	1.37177	1.05574	0.897568	2.1	0.155971	0.16006	0.939
FT1	LG03	70.255		0.75	5	1.3807	1.36275	1.06342	0.898339	2	0.158641	0.14069	0.969
FT1	LG03	70.863	contig_1838_4741836	0.74	4	1.38839	1.35612	1.07021	0.899044	1.9	0.159092	0.12682	0.995
FT1	LG03	71.863		0.63	4	1.40462	1.33168	1.09088	0.901664	1.6	0.156869	0.0839324	0.986
FT1	LG03	72.337	contig_1838_4750736	0.57	4	1.41176	1.31707	1.10638	0.903206	1.5	0.152691	0.0579993	1
FT1	LG03	73.337		0.44	4	1.39579	1.31556	1.13035	0.906203	1.1	0.132721	0.0524862	0.979
FT1	LG03	73.8	contig_1838_5621225	0.38	4	1.38462	1.31646	1.14286	0.907757	1	0.120879	0.0527194	1
FT1	LG03	74.8		0.31	4	1.37189	1.31901	1.15592	0.909306	0.8	0.107982	0.0551012	0.983
FT1	LG03	75.353	contig_1838_5839403	0.24	4	1.37253	1.3077	1.17647	0.910827	0.6	0.0980319	0.0332003	1
FT1	LG03	76.353		0.36	4	1.41419	1.28957	1.17025	0.907846	0.9	0.12197	-0.00265292	0.959
FT1	LG03	77.353		0.5	4	1.44896	1.26899	1.17191	0.904753	1.3	0.138526	-0.0414451	0.99
FT1	LG03	77.479	contig_1838_5024372	0.52	4	1.45249	1.26668	1.1724	0.904401	1.3	0.140046	-0.0457706	1
FT1	LG03	78.479		0.23	5	1.40693	1.26194	1.21869	0.910821	0.6	0.0941193	-0.0508676	0.943
FT1	LG03	79.348	contig_5462_301568	0.09	4	1.36237	1.25191	1.27269	0.914395	0.2	0.0448413	-0.065622	0.999
FT1	LG04	0	contig_2222_2730064	0.12	4	1.38462	1.27473	1.24	0.913792	0.3	0.0723077	-0.0375824	1
FT1	LG04	0.632	contig_2906_2759107	0.12	4	1.38462	1.27473	1.24	0.913792	0.3	0.0723077	-0.0375824	1
FT1	LG04	1.632		0.15	5	1.39844	1.27721	1.22614	0.912816	0.4	0.0861509	-0.0350852	0.919
FT1	LG04	2.632		0.18	6	1.41134	1.28063	1.21149	0.911679	0.5	0.0999206	-0.0307893	0.862
FT1	LG04	3.632		0.22	6	1.42209	1.28478	1.19733	0.910491	0.7	0.112379	-0.0249312	0.829
FT1	LG04	4.632		0.25	6	1.42963	1.2893	1.18512	0.909422	0.8	0.122256	-0.0180732	0.82
FT1	LG04	5.632		0.29	6	1.43324	1.29381	1.17606	0.908648	0.9	0.128588	-0.0108368	0.835
FT1	LG04	6.632		0.31	6	1.43272	1.29804	1.17073	0.908278	0.9	0.130995	-0.00368084	0.873
FT1	LG04	7.632		0.33	5	1.42852	1.30184	1.16902	0.908318	0.9	0.129749	0.0030671	0.936
FT1	LG04	8.368	contig_1087_1920156	0.34	4	1.42365	1.30428	1.16976	0.90856	0.9	0.126948	0.00757145	0.997
FT1	LG04	8.907	contig_1087_1920178	0.31	4	1.42212	1.29824	1.17641	0.909308	0.8	0.122856	-0.00102349	0.997
FT1	LG04	9.907		0.29	5	1.42155	1.29114	1.17825	0.909373	0.8	0.121649	-0.00876176	0.931
FT1	LG04	10.907		0.25	5	1.41363	1.28656	1.18187	0.909913	0.7	0.11588	-0.0111902	0.896
FT1	LG04	11.907		0.22	5	1.39799	1.28628	1.18574	0.910891	0.6	0.106128	-0.00558018	0.893
FT1	LG04	12.907		0.18	5	1.37601	1.29111	1.18862	0.912076	0.5	0.0936991	0.00879929	0.922
FT1	LG04	13.907		0.15	4	1.35147	1.30004	1.19023	0.913082	0.4	0.0806188	0.0291896	0.982
FT1	LG04	14.13	contig_1087_1313272	0.14	4	1.34615	1.30233	1.19048	0.91325	0.4	0.0778388	0.0340106	1
FT1	LG04	14.722	contig_1087_1313304	0.15	4	1.28	1.34091	1.19048	0.912938	0.4	0.0447619	0.105671	1
FT1	LG04	15.722		0.04	4	1.30928	1.30655	1.23196	0.915485	0.1	0.038664	0.0359288	0.958
FT1	LG04	16.42	contig_1087_1920041	0.03	4	1.33333	1.28261	1.26087	0.915862	0.1	0.0362319	-0.0144928	1
FT1	LG04	16.933	contig_1087_1673236	0.03	4	1.31707	1.29787	1.24444	0.915826	0.1	0.0363144	0.0171135	1
FT1	LG04	17.703	contig_1087_1313172	0.03	4	1.33333	1.27473	1.2766	0.915941	0.1	0.0283688	-0.0302393	1
FT1	LG04	18.703		0.02	4	1.29396	1.26899	1.3217	0.916057	0.1	-0.0138703	-0.0388399	0.965
FT1	LG04	19.703		0.09	4	1.25458	1.26517	1.36422	0.914469	0.2	-0.0548178	-0.0442348	0.985
FT1	LG04	19.985	contig_1601_3406688	0.12	4	1.24444	1.26437	1.375	0.913781	0.3	-0.0652778	-0.0453544	1
FT1	LG04	20.985		0.11	4	1.23854	1.27104	1.36993	0.914005	0.3	-0.0656911	-0.0331935	0.975
FT1	LG04	21.923	contig_3494_1848757	0.09	4	1.23404	1.27907	1.3617	0.914327	0.2	-0.0638298	-0.0188026	1
FT1	LG04	22.902	contig_3043_1226076	0.08	4	1.21739	1.31034	1.31915	0.914775	0.2	-0.0508788	0.0420747	1
FT1	LG04	23.902		0.08	4	1.21739	1.31028	1.31927	0.914775	0.2	-0.0509408	0.0419498	0.996
FT1	LG04	24.004	contig_506_17112678	0.08	4	1.21739	1.31034	1.31915	0.914775	0.2	-0.0508788	0.0420747	1
FT1	LG04	24.995	contig_1096_361319	0.08	4	1.21739	1.31111	1.31818	0.91478	0.2	-0.0503953	0.0433245	1
FT1	LG04	25.507	contig_1212_64973	0.03	4	1.24444	1.30435	1.30233	0.915884	0.1	-0.0289406	0.0309628	1
FT1	LG04	26.507		0.05	4	1.23209	1.3192	1.28287	0.915269	0.1	-0.025393	0.0617237	0.984
FT1	LG04	27.132	contig_1186_169724	0.07	4	1.22727	1.32609	1.27273	0.914844	0.2	-0.0227273	0.076087	1
FT1	LG04	28.132		0.13	4	1.20994	1.33996	1.25636	0.913439	0.3	-0.0232077	0.106814	0.998
FT1	LG04	28.172	contig_969_4592546	0.14	4	1.2093	1.34043	1.25581	0.913382	0.3	-0.0232558	0.107867	1
FT1	LG04	28.903	contig_2001_155290	0.3	4	1.19048	1.36842	1.2093	0.909432	0.8	-0.00941307	0.168532	1
FT1	LG04	29.518	contig_879_14796898	0.36	4	1.19048	1.375	1.19048	0.908069	0.9	0	0.184524	1
FT1	LG04	30.518		0.18	4	1.21684	1.34979	1.22435	0.912385	0.5	-0.00375325	0.129192	0.998
FT1	LG04	30.6	contig_879_7341512	0.16	4	1.21951	1.34737	1.22727	0.912714	0.4	-0.00388027	0.123976	1
FT1	LG04	31.596	contig_879_472565	0.16	4	1.21951	1.34737	1.22727	0.912714	0.4	-0.00388027	0.123976	1
FT1	LG04	32.596		0.17	5	1.21858	1.35133	1.2254	0.912373	0.5	-0.00341039	0.129339	0.97
FT1	LG04	33.596		0.16	5	1.21858	1.35154	1.23023	0.912516	0.4	-0.00582463	0.127133	0.97
FT1	LG04	34.587	contig_1588_6817223	0.15	4	1.21951	1.34831	1.24	0.913037	0.4	-0.0102439	0.118559	1
FT1	LG04	35.587		0.32	5	1.223	1.37653	1.18379	0.908662	0.9	0.0196062	0.173129	0.974
FT1	LG04	36.218	contig_1588_2068153	0.43	4	1.23079	1.38461	1.16	0.906566	1.1	0.0353952	0.18921	1
FT1	LG04	37.218		0.39	5	1.2527	1.3764	1.14299	0.90661	1.1	0.0548563	0.17856	0.958
FT1	LG04	38.218		0.35	5	1.29032	1.3586	1.13572	0.907974	0.9	0.0773027	0.145583	0.97
FT1	LG04	38.794	contig_2773_453417	0.33	4	1.31429	1.34653	1.13636	0.908866	0.8	0.088961	0.12121	1
FT1	LG04	39.794		0.72	4	1.2797	1.39372	1.08466	0.899576	1.9	0.0975172	0.211535	0.997
FT1	LG04	39.862	contig_2773_546831	0.75	4	1.27777	1.39584	1.08333	0.89915	1.9	0.0972185	0.215287	1
FT1	LG04	40.862		0.27	4	1.28354	1.35589	1.16965	0.910195	0.7	0.0569462	0.12929	0.994
FT1	LG04	40.925	contig_5359_59702	0.24	4	1.28395	1.35231	1.1765	0.910877	0.6	0.053726	0.122092	0.998
FT1	LG04	41.925		0.32	5	1.26812	1.36571	1.15885	0.908615	0.9	0.0546347	0.152223	0.961
FT1	LG04	42.925		0.4	5	1.25202	1.37694	1.14348	0.906282	1.1	0.054268	0.179193	0.944
FT1	LG04	43.925		0.47	5	1.23828	1.3843	1.1322	0.904406	1.3	0.0530434	0.199063	0.949
FT1	LG04	44.925		0.54	5	1.22902	1.38692	1.12608	0.903442	1.4	0.051469	0.209367	0.973
FT1	LG04	45.559	contig_3254_401288	0.57	4	1.22581	1.38614	1.125	0.903389	1.4	0.0504032	0.210735	1
FT1	LG04	46.559		0.71	5	1.2111	1.40396	1.10306	0.898899	1.9	0.0540182	0.24688	0.976
FT1	LG04	47.559		0.85	5	1.20228	1.41641	1.08874	0.895546	2.3	0.0567717	0.270903	0.973
FT1	LG04	48.559		0.95	4	1.19972	1.42223	1.08323	0.89411	2.4	0.0582467	0.280758	0.99
FT1	LG04	48.867	contig_3254_1679897	0.97	4	1.2	1.42268	1.08333	0.894093	2.4	0.0583333	0.281014	1
FT1	LG04	49.867		0.8	5	1.20922	1.41603	1.09692	0.896791	2.2	0.0561497	0.262953	0.965
FT1	LG04	50.867		0.63	5	1.2212	1.40568	1.11531	0.900304	1.8	0.0529447	0.237428	0.944
FT1	LG04	51.867		0.47	6	1.23506	1.39167	1.13812	0.904278	1.3	0.048472	0.20508	0.936
FT1	LG04	52.867		0.32	5	1.24973	1.37451	1.16423	0.908209	0.9	0.0427518	0.167535	0.942
FT1	LG04	53.867		0.2	5	1.26407	1.35533	1.19177	0.911581	0.5	0.0361472	0.12741	0.961
FT1	LG04	54.506	contig_3254_3095989	0.13	4	1.2726	1.34269	1.20915	0.913276	0.4	0.0317246	0.101813	0.98
FT1	LG04	55.506		0.14	5	1.27399	1.34451	1.20414	0.912975	0.4	0.0349225	0.105449	0.941
FT1	LG04	56.506		0.14	6	1.27564	1.34609	1.19922	0.91268	0.4	0.0382127	0.108663	0.907
FT1	LG04	57.506		0.14	6	1.2776	1.34734	1.1945	0.912405	0.5	0.0415522	0.111289	0.878
FT1	LG04	58.506		0.14	7	1.27987	1.34818	1.19008	0.912161	0.5	0.0448916	0.113203	0.853
FT1	LG04	59.506		0.14	7	1.28247	1.34852	1.18613	0.911964	0.5	0.0481719	0.114219	0.834
FT1	LG04	60.506		0.14	8	1.28539	1.34833	1.18273	0.911822	0.5	0.051332	0.114274	0.819
FT1	LG04	61.506		0.14	8	1.28862	1.34755	1.18	0.911748	0.5	0.0543064	0.113239	0.809
FT1	LG04	62.506		0.14	8	1.29209	1.34618	1.17802	0.911743	0.5	0.0570334	0.111129	0.805
FT1	LG04	63.506		0.14	8	1.29572	1.34426	1.17681	0.911804	0.5	0.0594567	0.108001	0.804
FT1	LG04	64.506		0.14	8	1.29942	1.34186	1.17636	0.911924	0.5	0.0615296	0.103969	0.809
FT1	LG04	65.506		0.14	8	1.30308	1.33906	1.17664	0.912093	0.5	0.063218	0.0991994	0.818
FT1	LG04	66.506		0.14	7	1.30659	1.33596	1.17759	0.912298	0.5	0.0645015	0.0938633	0.833
FT1	LG04	67.506		0.13	7	1.30985	1.33269	1.1791	0.912526	0.4	0.0653776	0.0882183	0.852
FT1	LG04	68.506		0.13	6	1.3128	1.32935	1.18109	0.912765	0.4	0.0658545	0.0824091	0.876
FT1	LG04	69.506		0.13	6	1.31535	1.32604	1.18344	0.913007	0.4	0.0659561	0.0766407	0.905
FT1	LG04	70.506		0.13	5	1.31751	1.32281	1.18608	0.913246	0.4	0.0657128	0.0710213	0.938
FT1	LG04	71.506		0.13	4	1.31924	1.31974	1.18892	0.913477	0.3	0.0651637	0.0656614	0.977
FT1	LG04	72.037	contig_2916_1225577	0.13	4	1.32	1.31818	1.19048	0.913595	0.3	0.0647619	0.0629437	1
FT1	LG05	0	contig_3195_622569	0.02	4	1.31579	1.2967	1.2549	0.916032	0.1	0.0304438	0.0113576	1
FT1	LG05	0.831	contig_3195_786496	0.07	4	1.37143	1.2766	1.2549	0.914812	0.2	0.0582633	-0.0365695	1
FT1	LG05	1.831		0.12	4	1.40221	1.26491	1.25745	0.913508	0.3	0.0723809	-0.0649256	0.959
FT1	LG05	2.831		0.19	5	1.43076	1.25348	1.26089	0.911905	0.5	0.0849313	-0.0923416	0.958
FT1	LG05	3.831		0.26	4	1.4537	1.24474	1.26311	0.910374	0.7	0.095298	-0.113664	0.997
FT1	LG05	3.874	contig_3195_1485719	0.27	4	1.45455	1.24444	1.26316	0.910315	0.7	0.0956938	-0.114407	1
FT1	LG05	4.874		0.21	5	1.43853	1.26065	1.24285	0.911251	0.6	0.0978371	-0.0800335	0.937
FT1	LG05	5.874		0.18	5	1.41558	1.28145	1.21776	0.911871	0.5	0.098913	-0.0352232	0.898
FT1	LG05	6.874		0.18	6	1.38821	1.30459	1.19022	0.911632	0.5	0.0989922	0.0153786	0.883
FT1	LG05	7.874		0.23	6	1.36093	1.32632	1.16432	0.910448	0.7	0.0983048	0.0637034	0.891
FT1	LG05	8.874		0.29	6	1.33802	1.34303	1.14425	0.908924	0.8	0.0968845	0.101899	0.922
FT1	LG05	9.874		0.36	5	1.32122	1.35303	1.13242	0.907861	0.9	0.0944008	0.126206	0.977
FT1	LG05	10.195	contig_3195_2818414	0.38	4	1.31707	1.35484	1.13043	0.907699	1	0.0933192	0.131085	1
FT1	LG05	11.195		0.4	4	1.36243	1.33978	1.12594	0.907148	1	0.118243	0.095593	0.967
FT1	LG05	12.195		0.46	5	1.42297	1.32275	1.12457	0.90549	1.2	0.1492	0.04898	0.971
FT1	LG05	12.991	contig_3196_937938	0.55	4	1.46667	1.31373	1.125	0.903764	1.4	0.170833	0.0178922	1
FT1	LG05	13.991		0.5	4	1.46914	1.3068	1.13567	0.904725	1.3	0.166734	0.00439413	0.974
FT1	LG05	14.991		0.44	4	1.46968	1.29913	1.14991	0.905967	1.2	0.159889	-0.0106642	0.97
FT1	LG05	15.991		0.39	4	1.46794	1.29125	1.1671	0.90737	1	0.150423	-0.0262661	0.988
FT1	LG05	16.358	contig_3196_2150966	0.37	4	1.46667	1.28846	1.17391	0.907897	0.9	0.146377	-0.0318283	1
FT1	LG05	17.358		0.57	4	1.52628	1.27617	1.16703	0.903128	1.5	0.179626	-0.0704901	0.995
FT1	LG05	17.523	contig_3196_2301966	0.6	4	1.53333	1.27451	1.16667	0.902484	1.5	0.183333	-0.0754902	1
FT1	LG05	18.523		0.6	5	1.53448	1.27385	1.16195	0.901876	1.6	0.186264	-0.0743651	0.967
FT1	LG05	19.523		0.58	5	1.52916	1.27471	1.1582	0.9019	1.6	0.185478	-0.0689694	0.949
FT1	LG05	20.523		0.55	5	1.5173	1.27714	1.15561	0.902572	1.5	0.180844	-0.0593136	0.946
FT1	LG05	21.523		0.52	5	1.49984	1.28091	1.15444	0.903773	1.4	0.172699	-0.0462309	0.958
FT1	LG05	22.523		0.47	4	1.47876	1.28543	1.15493	0.905279	1.2	0.161915	-0.0314138	0.986
FT1	LG05	22.891	contig_3196_2928266	0.46	4	1.47059	1.28713	1.15556	0.905861	1.2	0.157516	-0.0259432	1
FT1	LG05	23.891		0.55	5	1.48613	1.28842	1.1354	0.903343	1.4	0.175363	-0.0223416	0.981
FT1	LG05	24.891		0.63	4	1.48603	1.29382	1.11697	0.901911	1.6	0.18453	-0.00767277	0.999
FT1	LG05	24.931	contig_3196_3741406	0.63	4	1.48571	1.29412	1.11628	0.901877	1.6	0.184718	-0.00687903	1
FT1	LG05	25.931		0.74	4	1.50004	1.29241	1.09563	0.899062	1.9	0.202201	-0.00542797	0.976
FT1	LG05	26.931		0.84	4	1.51081	1.28964	1.0803	0.896919	2.1	0.215251	-0.00591176	0.988
FT1	LG05	27.249	contig_3196_4072972	0.87	4	1.51351	1.28846	1.07692	0.896437	2.2	0.218295	-0.00675676	1
FT1	LG05	28.249		0.96	5	1.5247	1.29854	1.06271	0.893619	2.5	0.230996	0.00483459	0.976
FT1	LG05	29.249		1.01	4	1.52917	1.30531	1.06335	0.892871	2.6	0.232908	0.00905392	0.987
FT1	LG05	29.611	contig_3196_5098427	1.01	4	1.52941	1.30693	1.06667	0.893087	2.6	0.231373	0.00889148	1
FT1	LG05	30.611		1	5	1.54861	1.29668	1.07542	0.892123	2.7	0.236598	-0.0153366	0.951
FT1	LG05	31.611		0.97	6	1.56256	1.28334	1.0942	0.892392	2.6	0.23418	-0.0450451	0.927
FT1	LG05	32.611		0.93	6	1.5697	1.26891	1.11949	0.893515	2.5	0.225106	-0.075686	0.928
FT1	LG05	33.611		0.88	5	1.56797	1.25652	1.14582	0.89523	2.3	0.211073	-0.100372	0.955
FT1	LG05	34.514	contig_3196_10443851	0.82	4	1.55556	1.25	1.16667	0.897531	2.1	0.194444	-0.111111	1
FT1	LG05	35.514		1.01	4	1.55557	1.2781	1.0963	0.893131	2.6	0.229634	-0.0478376	0.989
FT1	LG05	35.913	contig_3196_10443809	1.11	4	1.55556	1.28713	1.06977	0.890849	2.8	0.242894	-0.0255328	1
FT1	LG05	36.913		1.29	5	1.58087	1.28582	1.04778	0.886015	3.3	0.266546	-0.0285075	0.971
FT1	LG05	37.913		1.44	5	1.59557	1.28696	1.03109	0.88281	3.7	0.282241	-0.026373	0.979
FT1	LG05	38.497	contig_2053_1978748	1.51	4	1.6	1.28846	1.02439	0.881788	3.8	0.287805	-0.0237336	1
FT1	LG05	39.497		1.75	5	1.62838	1.28234	1.00827	0.875223	4.5	0.310055	-0.03599	0.973
FT1	LG05	40.497		1.91	5	1.63441	1.27982	1.00073	0.872293	4.8	0.316843	-0.0377542	0.987
FT1	LG05	40.803	contig_2053_6684519	1.94	4	1.63158	1.28	1	0.872234	4.8	0.315789	-0.0357895	1
FT1	LG05	41.803		2.35	5	1.64496	1.29839	0.931459	0.861171	6	0.356753	0.0101754	0.975
FT1	LG05	42.803		2.72	5	1.636	1.31667	0.879921	0.854288	6.8	0.378038	0.058712	0.992
FT1	LG05	43.007	contig_1799_677696	2.79	4	1.63158	1.32039	0.871795	0.85349	6.9	0.379892	0.0687014	1
FT1	LG05	44.007		2.84	5	1.6613	1.31668	0.887824	0.851301	7.1	0.386737	0.042124	0.989
FT1	LG05	44.424	contig_1514_1706860	2.8	4	1.66667	1.31373	0.904762	0.853221	6.9	0.380952	0.0280112	1
FT1	LG05	45.11	contig_1151_3977968	2.62	4	1.66667	1.30693	0.930233	0.857088	6.5	0.368217	0.00848108	1
FT1	LG05	46.11		2.62	5	1.66361	1.31195	0.92009	0.856208	6.6	0.371758	0.0200979	0.981
FT1	LG05	47.11		2.54	4	1.65753	1.31372	0.929287	0.858874	6.3	0.36412	0.0203138	0.998
FT1	LG05	47.159	contig_1611_108936	2.53	4	1.65714	1.31373	0.930233	0.859096	6.3	0.363455	0.0200378	1
FT1	LG05	47.671	contig_3639_47710	2.32	4	1.65714	1.30097	0.952381	0.863669	5.8	0.352381	-0.00379103	1
FT1	LG05	48.671		2.27	5	1.65819	1.29951	0.959973	0.864196	5.7	0.349107	-0.00956683	0.984
FT1	LG05	49.368	contig_1600_55338	2.18	4	1.65714	1.29412	0.976744	0.866883	5.4	0.340199	-0.0228259	1
FT1	LG05	49.596	contig_882_14634056	2.05	4	1.65714	1.28713	1	0.869772	5.1	0.328571	-0.0414427	1
FT1	LG05	50.537	contig_882_17065437	1.74	4	1.63636	1.29412	1.02222	0.876615	4.4	0.307071	-0.0351753	1
FT1	LG05	51.537		1.76	5	1.61427	1.30512	0.99855	0.875426	4.5	0.307862	-0.00129329	0.986
FT1	LG05	51.875	contig_3091_3873716	1.72	4	1.6	1.30693	1	0.87714	4.3	0.3	0.00693069	1
FT1	LG05	52.875		1.49	5	1.55811	1.32058	0.996108	0.881817	3.8	0.281002	0.043469	0.986
FT1	LG05	53.366	contig_2237_94010	1.36	4	1.52941	1.32692	1	0.885307	3.4	0.264706	0.0622172	1
FT1	LG05	54.349	contig_8443_5713	1.3	4	1.51515	1.33333	1	0.886532	3.3	0.257576	0.0757576	1
FT1	LG05	54.929	contig_1470_3060549	1	4	1.5	1.32692	1.04545	0.893298	2.5	0.227273	0.0541958	1
FT1	LG05	55.514	contig_2316_370542	0.91	4	1.51515	1.30769	1.06977	0.895483	2.3	0.222692	0.0152328	1
FT1	LG05	56.514		0.94	5	1.51434	1.31483	1.05574	0.893658	2.5	0.2293	0.0297903	0.96
FT1	LG05	57.514		0.97	6	1.51247	1.32224	1.04251	0.891819	2.7	0.234981	0.0447495	0.927
FT1	LG05	58.514		0.99	7	1.50953	1.32958	1.03078	0.890079	2.9	0.239375	0.0594237	0.9
FT1	LG05	59.514		1.01	7	1.50556	1.33652	1.02131	0.888584	3.1	0.242128	0.0730809	0.879
FT1	LG05	60.514		1.02	8	1.50059	1.34273	1.01468	0.887477	3.2	0.242957	0.0850972	0.864
FT1	LG05	61.514		1.03	8	1.49467	1.34797	1.01132	0.886879	3.2	0.241676	0.0949775	0.855
FT1	LG05	62.514		1.02	8	1.48786	1.35211	1.01137	0.886857	3.2	0.238247	0.102496	0.852
FT1	LG05	63.514		1.01	8	1.48024	1.35512	1.0147	0.887412	3.2	0.232767	0.10765	0.855
FT1	LG05	64.514		0.99	7	1.47191	1.35706	1.02098	0.888487	3.1	0.225461	0.110613	0.865
FT1	LG05	65.514		0.96	7	1.46301	1.35807	1.02969	0.889977	2.9	0.216658	0.111715	0.88
FT1	LG05	66.514		0.93	6	1.45375	1.35828	1.04029	0.891763	2.7	0.206728	0.111261	0.901
FT1	LG05	67.514		0.89	6	1.44433	1.35785	1.05219	0.893718	2.5	0.196069	0.109587	0.929
FT1	LG05	68.514		0.85	5	1.435	1.35689	1.06491	0.895739	2.3	0.185045	0.106937	0.962
FT1	LG05	69.432	contig_1203_1506937	0.82	4	1.42668	1.35564	1.07693	0.89758	2.1	0.174878	0.103832	0.999
FT1	LG05	70.432		1.1	5	1.38184	1.39156	1.01869	0.889511	2.9	0.181573	0.191289	0.966
FT1	LG05	71.201	contig_1203_1968386	1.28	4	1.34993	1.40407	0.997553	0.886916	3.2	0.176191	0.23033	0.998
FT1	LG06	0	contig_3799_592604	0.14	4	1.37807	1.23896	1.30224	0.913238	0.4	0.0379166	-0.10119	0.998
FT1	LG06	0.586	contig_3799_761804	0.1	4	1.36364	1.24731	1.30233	0.914241	0.3	0.0306554	-0.0856691	1
FT1	LG06	1.586		0.06	4	1.351	1.25407	1.30091	0.914941	0.2	0.0250485	-0.0718844	0.962
FT1	LG06	2.586		0.04	5	1.33591	1.26233	1.29871	0.915617	0.1	0.0185972	-0.0549816	0.937
FT1	LG06	3.586		0.01	5	1.3189	1.27169	1.29593	0.916159	0	0.0114862	-0.0357195	0.925
FT1	LG06	4.586		0	4	1.30089	1.28154	1.29284	0.916477	0	0.00402506	-0.0153252	0.927
FT1	LG06	5.586		0	4	1.28302	1.29116	1.28983	0.916532	0	-0.00340378	0.00474203	0.943
FT1	LG06	6.586		0.01	4	1.26631	1.29992	1.28719	0.916356	0	-0.0104412	0.0231719	0.972
FT1	LG06	7.28	contig_2718_1079908	0.02	4	1.25581	1.30526	1.28571	0.916138	0	-0.0149502	0.034499	1
FT1	LG06	8.048	contig_2718_1153973	0.04	4	1.25581	1.31915	1.25581	0.915542	0.1	0	0.063335	1
FT1	LG06	9.048		0.06	4	1.3144	1.30668	1.22101	0.915171	0.1	0.0466946	0.0389717	0.998
FT1	LG06	9.092	contig_2718_1236231	0.06	4	1.31707	1.30612	1.21951	0.915104	0.2	0.0487805	0.0378298	1
FT1	LG06	9.608	contig_2718_1236389	0.14	4	1.31702	1.32104	1.18653	0.913372	0.3	0.0652473	0.0692655	0.995
FT1	LG06	10.608		0.14	4	1.30869	1.32541	1.1799	0.913048	0.4	0.0643969	0.0811129	0.968
FT1	LG06	11.608		0.15	4	1.30145	1.32692	1.17874	0.913051	0.4	0.061355	0.0868295	0.987
FT1	LG06	11.866	contig_2718_1791104	0.15	4	1.3	1.32673	1.17949	0.913119	0.4	0.0602564	0.0869891	1
FT1	LG06	12.866		0.12	4	1.31329	1.32233	1.19284	0.913578	0.3	0.0602225	0.0692624	0.985
FT1	LG06	13.157	contig_2718_2215180	0.11	4	1.31708	1.31915	1.19999	0.913908	0.3	0.058545	0.060608	1
FT1	LG06	14.157		0.14	4	1.38696	1.27299	1.22484	0.913125	0.4	0.0810633	-0.0329135	0.97
FT1	LG06	14.538	contig_2718_2282921	0.2	4	1.40911	1.25529	1.23813	0.911819	0.5	0.0854912	-0.068329	1
FT1	LG06	15.538		0.12	4	1.3825	1.27261	1.23257	0.913629	0.3	0.0749616	-0.0349224	0.962
FT1	LG06	16.538		0.06	4	1.35174	1.28518	1.23749	0.91504	0.2	0.0571273	-0.00943362	0.996
FT1	LG06	16.597	contig_2720_452758	0.06	4	1.35	1.28571	1.2381	0.915106	0.2	0.0559524	-0.00833333	1
FT1	LG06	17.597		0.02	4	1.32774	1.28629	1.25693	0.915945	0.1	0.035403	-0.00604961	0.979
FT1	LG06	18.454	contig_2720_580265	0.01	3	1.30768	1.28778	1.27272	0.916394	0	0.0174816	-0.00242322	0.995
FT1	LG06	19.397	contig_2720_559235	0.04	4	1.32	1.29545	1.2381	0.915651	0.1	0.0409524	0.0164069	1
FT1	LG06	20.397		0.06	4	1.32617	1.29843	1.22553	0.91518	0.1	0.05032	0.0225718	0.947
FT1	LG06	21.397		0.08	5	1.33134	1.30272	1.21163	0.914563	0.2	0.0598548	0.0312326	0.91
FT1	LG06	22.397		0.11	5	1.33498	1.30836	1.19681	0.913793	0.3	0.0690816	0.0424668	0.887
FT1	LG06	23.397		0.14	5	1.33684	1.31508	1.18175	0.912877	0.4	0.0775419	0.0557846	0.88
FT1	LG06	24.397		0.18	5	1.33709	1.32233	1.16735	0.911855	0.5	0.084871	0.0701088	0.887
FT1	LG06	25.397		0.22	5	1.33621	1.32937	1.15452	0.910801	0.6	0.0908426	0.0840093	0.91
FT1	LG06	26.397		0.27	5	1.3348	1.33555	1.14406	0.90982	0.7	0.0953709	0.0961219	0.947
FT1	LG06	27.397		0.32	4	1.33334	1.34041	1.13639	0.909011	0.8	0.0984752	0.105545	1
FT1	LG06	27.401	contig_331_153829	0.32	4	1.33333	1.34043	1.13636	0.909009	0.8	0.0984848	0.105577	1
FT1	LG06	28.401		0.35	5	1.35845	1.33297	1.12726	0.908042	0.9	0.115599	0.0901125	0.967
FT1	LG06	29.401		0.39	5	1.38515	1.32371	1.12056	0.906881	1.1	0.132298	0.0708502	0.948
FT1	LG06	30.401		0.45	5	1.41196	1.3133	1.11638	0.905513	1.2	0.14779	0.0491282	0.942
FT1	LG06	31.401		0.51	5	1.43721	1.30259	1.11456	0.903999	1.4	0.161326	0.0267009	0.949
FT1	LG06	32.401		0.59	4	1.45962	1.29233	1.11477	0.902466	1.5	0.172424	0.00513156	0.971
FT1	LG06	33.265	contig_2317_9710613	0.66	4	1.47619	1.28421	1.11628	0.901228	1.7	0.179956	-0.0120242	1
FT1	LG06	34.265		0.73	5	1.49878	1.27976	1.10675	0.898606	2	0.196019	-0.0230048	0.952
FT1	LG06	35.265		0.81	6	1.52165	1.27503	1.09877	0.8959	2.3	0.211443	-0.0351817	0.917
FT1	LG06	36.265		0.88	6	1.54308	1.27061	1.09268	0.893361	2.5	0.225201	-0.0472718	0.895
FT1	LG06	37.265		0.95	7	1.56141	1.26704	1.08877	0.891285	2.8	0.236319	-0.05805	0.887
FT1	LG06	38.265		1	6	1.57542	1.26463	1.08725	0.889924	2.9	0.244085	-0.0667072	0.892
FT1	LG06	39.265		1.05	6	1.58464	1.26339	1.08828	0.889412	3	0.248181	-0.0730676	0.91
FT1	LG06	40.265		1.08	5	1.58906	1.2632	1.09189	0.889765	2.9	0.248587	-0.0772708	0.941
FT1	LG06	41.265		1.09	4	1.58899	1.26385	1.09794	0.890898	2.8	0.245525	-0.0796115	0.985
FT1	LG06	41.541	contig_2317_7821638	1.09	4	1.58824	1.26415	1.1	0.891328	2.8	0.244118	-0.0799667	1
FT1	LG06	42.541		1.51	5	1.60331	1.26102	1.03681	0.881404	3.8	0.283251	-0.059038	0.988
FT1	LG06	42.719	contig_2317_7874323	1.57	4	1.6	1.26214	1.02703	0.880529	3.9	0.286486	-0.0513776	1
FT1	LG06	43.719		1.58	5	1.6168	1.25792	1.03896	0.879066	4.1	0.288919	-0.0699609	0.972
FT1	LG06	44.719		1.56	5	1.62674	1.24965	1.06486	0.879903	4	0.28094	-0.0961495	0.973
FT1	LG06	45.647	contig_2317_5514120	1.52	4	1.63158	1.24	1.09524	0.881673	3.8	0.26817	-0.123409	1
FT1	LG06	46.647		1.6	5	1.65509	1.23312	1.10186	0.878968	4.1	0.276618	-0.145352	0.978
FT1	LG06	47.647		1.64	4	1.66543	1.22857	1.11313	0.878628	4.1	0.276153	-0.160707	0.992
FT1	LG06	47.882	contig_2317_2282312	1.64	4	1.66667	1.22772	1.11628	0.878783	4.1	0.275194	-0.16375	1
FT1	LG06	48.882		1.75	4	1.67376	1.22627	1.10974	0.876181	4.4	0.282012	-0.165484	0.989
FT1	LG06	49.254	contig_2029_245099	1.78	4	1.67568	1.22449	1.11111	0.875632	4.5	0.282282	-0.168904	1
FT1	LG06	50.254		1.68	5	1.65602	1.24492	1.07746	0.876599	4.4	0.289281	-0.121818	0.973
FT1	LG06	51.254		1.59	5	1.62385	1.2683	1.04652	0.878695	4.1	0.288666	-0.066879	0.973
FT1	LG06	52.238	contig_4189_49937	1.51	4	1.57895	1.29293	1.02326	0.881916	3.8	0.277846	-0.0081723	1
FT1	LG06	53.235	contig_1276_4450628	1.57	4	1.6	1.27083	1.04546	0.880374	3.9	0.277272	-0.0518977	1
FT1	LG06	53.542	contig_1164_830072	1.48	4	1.58974	1.27835	1.04545	0.882386	3.7	0.272145	-0.0392486	1
FT1	LG06	54.542		1.77	4	1.60255	1.28672	1.01482	0.875617	4.5	0.293866	-0.0219665	0.984
FT1	LG06	55.269	contig_901_5068294	1.96	4	1.60976	1.29032	1	0.871763	4.9	0.304878	-0.0145555	1
FT1	LG06	55.608	contig_924_13889139	1.75	4	1.57143	1.30435	1	0.876467	4.4	0.285714	0.0186335	1
FT1	LG06	56.608		1.65	4	1.54751	1.31029	0.999985	0.87866	4.1	0.273764	0.03654	0.998
FT1	LG06	56.636	contig_901_5068461	1.64	4	1.54546	1.31111	0.999987	0.878876	4.1	0.272737	0.0383909	1
FT1	LG06	57.636		1.52	5	1.55701	1.30722	1.01014	0.879862	4	0.273433	0.0236473	0.951
FT1	LG06	58.636		1.28	4	1.5403	1.30534	1.04107	0.886955	3.2	0.249614	0.0146563	0.995
FT1	LG06	58.695	contig_2393_4310962	1.26	4	1.53846	1.30526	1.04348	0.887515	3.2	0.247492	0.0142933	1
FT1	LG06	59.695		1.18	5	1.55308	1.28644	1.06413	0.888378	3.1	0.244476	-0.0221599	0.97
FT1	LG06	60.695		1.11	5	1.56436	1.26515	1.09277	0.889613	2.9	0.235796	-0.063409	0.958
FT1	LG06	61.695		1.07	5	1.5713	1.24291	1.12729	0.890805	2.8	0.222004	-0.10639	0.961
FT1	LG06	62.695		1.05	4	1.573	1.2222	1.16351	0.891689	2.7	0.204741	-0.146053	0.982
FT1	LG06	63.224	contig_2393_2329799	1.06	4	1.57143	1.21277	1.18182	0.892088	2.7	0.194805	-0.163857	1
FT1	LG06	63.717	contig_2393_2329894	0.89	4	1.54206	1.22016	1.18181	0.895766	2.3	0.180122	-0.141777	0.997
FT1	LG06	64.532	contig_2393_1120387	1.17	4	1.5814	1.2043	1.18182	0.889605	2.9	0.199789	-0.177306	1
FT1	LG06	65.532		0.92	4	1.54307	1.24514	1.14174	0.894922	2.4	0.200665	-0.0972723	0.99
FT1	LG06	65.871	contig_2393_486905	0.85	4	1.52381	1.26087	1.13043	0.896848	2.1	0.196687	-0.0662526	1
FT1	LG07	0	contig_91_263090	0.02	4	1.25581	1.31111	1.2766	0.915996	0.1	-0.0103909	0.0449063	1
FT1	LG07	1		0.01	4	1.26326	1.30786	1.27649	0.916167	0	-0.00661872	0.0379834	0.967
FT1	LG07	2		0.01	5	1.27264	1.30324	1.27702	0.916341	0	-0.00218748	0.0284106	0.95
FT1	LG07	3		0	4	1.28317	1.29774	1.27799	0.916465	0	0.00259028	0.0171594	0.951
FT1	LG07	4		0	4	1.29362	1.2921	1.27909	0.916506	0	0.00726644	0.00574008	0.968
FT1	LG07	4.933	contig_91_1488007	0	3	1.30233	1.28736	1.28	0.916477	0	0.0111628	-0.00380647	1
FT1	LG07	5.933		0.02	4	1.30822	1.29759	1.257	0.916138	0	0.0256103	0.0149841	0.976
FT1	LG07	6.933		0.05	4	1.31399	1.30715	1.23464	0.915428	0.1	0.0396763	0.0328333	0.984
FT1	LG07	7.456	contig_91_1734580	0.07	4	1.31707	1.31111	1.22449	0.914986	0.2	0.0462917	0.0403296	1
FT1	LG07	8.456		0.12	4	1.32722	1.32018	1.19799	0.913493	0.3	0.0646159	0.0575711	0.971
FT1	LG07	9.456		0.2	5	1.33746	1.32778	1.17328	0.91169	0.5	0.0820871	0.0724146	0.968
FT1	LG07	10.456		0.28	4	1.34764	1.33264	1.15294	0.909945	0.7	0.0973521	0.0823518	0.991
FT1	LG07	10.692	contig_91_3251830	0.3	4	1.35	1.33333	1.14894	0.909578	0.8	0.100532	0.0838652	1
FT1	LG07	11.692		0.38	6	1.32182	1.35756	1.12414	0.906905	1.1	0.0988403	0.134573	0.925
FT1	LG07	12.692		0.5	8	1.28579	1.38939	1.09833	0.902305	1.6	0.0937278	0.197329	0.87
FT1	LG07	13.692		0.66	9	1.24735	1.42655	1.07354	0.895294	2.3	0.0869029	0.266107	0.835
FT1	LG07	14.692		0.85	10	1.21617	1.46193	1.05307	0.887203	3.2	0.0815523	0.327311	0.819
FT1	LG07	15.692		1.02	10	1.19985	1.48687	1.04031	0.881146	3.9	0.079772	0.366787	0.824
FT1	LG07	16.692		1.14	9	1.19872	1.49724	1.03692	0.879342	4.1	0.0809021	0.379417	0.849
FT1	LG07	17.692		1.19	8	1.20807	1.49427	1.04252	0.88165	3.8	0.0827728	0.368975	0.894
FT1	LG07	18.692		1.18	6	1.22233	1.48185	1.05548	0.886512	3.3	0.083423	0.342947	0.959
FT1	LG07	19.086	contig_91_5537766	1.16	5	1.22831	1.47534	1.06211	0.888742	3	0.0831	0.330128	0.991
FT1	LG07	20.086		0.92	6	1.23873	1.45291	1.07169	0.892872	2.6	0.0835204	0.297703	0.941
FT1	LG07	21.086		0.7	7	1.2655	1.42	1.08304	0.898418	2	0.0912308	0.245725	0.913
FT1	LG07	22.086		0.53	7	1.31073	1.37909	1.0958	0.903436	1.4	0.107466	0.175822	0.908
FT1	LG07	23.086		0.46	5	1.36615	1.33922	1.10911	0.905613	1.2	0.128519	0.101591	0.924
FT1	LG07	24.086		0.47	5	1.41644	1.3095	1.1222	0.905198	1.2	0.147119	0.0401863	0.963
FT1	LG07	24.736	contig_91_5116633	0.52	4	1.44186	1.2967	1.13043	0.904506	1.3	0.155713	0.0105557	1
FT1	LG07	25.736		0.54	4	1.45688	1.2891	1.13142	0.903752	1.4	0.162729	-0.00504909	0.978
FT1	LG07	26.663	contig_91_5985937	0.54	4	1.46341	1.28421	1.13636	0.903907	1.4	0.163525	-0.0156786	1
FT1	LG07	27.663		0.5	4	1.47312	1.26831	1.16035	0.904497	1.3	0.156386	-0.048428	0.974
FT1	LG07	28.663		0.47	5	1.47842	1.25228	1.1884	0.905074	1.3	0.14501	-0.0811306	0.97
FT1	LG07	29.663		0.46	4	1.47793	1.2382	1.21736	0.905634	1.2	0.130282	-0.109441	0.988
FT1	LG07	30.019	contig_91_6832454	0.46	4	1.47619	1.23404	1.22727	0.905858	1.2	0.124459	-0.117689	1
FT1	LG07	31.019		0.61	5	1.51118	1.21332	1.23454	0.901169	1.7	0.138321	-0.159546	0.94
FT1	LG07	32.019		0.8	6	1.54637	1.18911	1.24715	0.895046	2.3	0.149613	-0.20765	0.899
FT1	LG07	33.019		1.02	7	1.57804	1.16346	1.26379	0.887868	3.1	0.157125	-0.257453	0.877
FT1	LG07	34.019		1.28	7	1.60311	1.13894	1.28176	0.880472	3.9	0.160672	-0.303496	0.874
FT1	LG07	35.019		1.56	7	1.62003	1.1179	1.29797	0.873907	4.7	0.16103	-0.341103	0.889
FT1	LG07	36.019		1.83	6	1.62828	1.10213	1.31002	0.869186	5.2	0.159132	-0.367017	0.923
FT1	LG07	37.019		2.08	5	1.62759	1.09273	1.31689	0.867082	5.4	0.155349	-0.379512	0.975
FT1	LG07	37.393	contig_193_4399123	2.17	4	1.62498	1.09093	1.31818	0.867053	5.4	0.153401	-0.380653	1
FT1	LG07	38.393		1.24	4	1.60091	1.17872	1.25093	0.887791	3.1	0.174989	-0.2472	0.998
FT1	LG07	38.404	contig_2007_1016527	1.23	4	1.6	1.18	1.25	0.888111	3.1	0.175	-0.245	1
FT1	LG07	39.182	contig_2007_1301285	1.14	4	1.58974	1.18	1.26829	0.890248	2.9	0.160725	-0.249018	1
FT1	LG07	40.182		1.04	5	1.55765	1.16313	1.31244	0.892117	2.7	0.122607	-0.271917	0.986
FT1	LG07	40.292	contig_193_1220450	1.01	4	1.55001	1.16437	1.31413	0.893185	2.5	0.11794	-0.267698	0.997
FT1	LG07	40.956	contig_2007_1959446	1.42	4	1.6	1.14583	1.31818	0.88391	3.6	0.140909	-0.313258	1
FT1	LG07	41.956		1.45	5	1.61008	1.14637	1.29852	0.882229	3.7	0.15578	-0.307932	0.972
FT1	LG07	42.956		1.47	5	1.61609	1.15236	1.27457	0.881824	3.8	0.170759	-0.292963	0.968
FT1	LG07	43.956		1.48	4	1.61878	1.1626	1.24746	0.882275	3.7	0.185659	-0.270525	0.988
FT1	LG07	44.292	contig_193_9705238	1.48	4	1.61905	1.16667	1.2381	0.88254	3.7	0.190476	-0.261905	1
FT1	LG07	45.292		1.45	4	1.59586	1.14616	1.29563	0.882736	3.7	0.150116	-0.299586	0.997
FT1	LG07	45.381	contig_193_12815054	1.44	4	1.59091	1.14583	1.3	0.883304	3.6	0.145455	-0.299621	1
FT1	LG07	45.67	contig_193_12991883	1.51	4	1.59091	1.13684	1.31707	0.881864	3.8	0.136918	-0.317149	1
FT1	LG07	46.67		0.98	4	1.54801	1.17445	1.28832	0.893354	2.5	0.129846	-0.243714	0.993
FT1	LG07	46.858	contig_193_16081328	0.88	4	1.53488	1.18367	1.28205	0.89605	2.2	0.126416	-0.224794	1
FT1	LG07	47.858		0.9	5	1.54581	1.18409	1.27403	0.894684	2.4	0.13589	-0.225829	0.976
FT1	LG07	48.858		0.86	4	1.53981	1.19237	1.26144	0.89612	2.2	0.139181	-0.208257	0.989
FT1	LG07	49.152	contig_630_5330660	0.84	4	1.53488	1.19608	1.25714	0.89701	2.1	0.13887	-0.199935	1
FT1	LG07	50.152		0.59	4	1.50029	1.21224	1.25814	0.9025	1.5	0.121075	-0.166973	0.988
FT1	LG07	50.634	contig_630_3059964	0.47	4	1.47619	1.2233	1.25714	0.9057	1.2	0.109524	-0.143366	1
FT1	LG07	51.634		0.4	5	1.46249	1.22034	1.28188	0.906804	1.1	0.090307	-0.151845	0.974
FT1	LG07	52.634		0.34	5	1.44336	1.22077	1.30374	0.908273	0.9	0.0698074	-0.152777	0.98
FT1	LG07	53.259	contig_2883_2328823	0.31	4	1.42857	1.2233	1.31429	0.909404	0.8	0.0571429	-0.148128	1
FT1	LG07	54.259		0.4	4	1.44053	1.20941	1.33168	0.907147	1	0.0544225	-0.176694	0.995
FT1	LG07	54.395	contig_1677_1272382	0.41	4	1.44186	1.20792	1.33333	0.90688	1.1	0.0542636	-0.179676	1
FT1	LG07	54.914	contig_358_7499229	0.38	4	1.44186	1.21569	1.31429	0.907791	1	0.0637874	-0.162387	1
FT1	LG07	55.914		0.78	4	1.49809	1.18112	1.3131	0.898357	2	0.0924927	-0.224476	0.996
FT1	LG07	55.962	contig_1678_2549309	0.8	4	1.5	1.18	1.31249	0.897973	2	0.0937536	-0.226244	1
FT1	LG07	56.847	contig_3314_2130119	0.54	4	1.47825	1.21213	1.25713	0.903943	1.4	0.110561	-0.155562	1
FT1	LG07	57.831	contig_2436_583605	0.72	4	1.45455	1.17647	1.41176	0.899822	1.8	0.0213904	-0.256684	1
FT1	LG07	58.831		0.72	5	1.45391	1.16655	1.38284	0.899122	1.9	0.0355338	-0.251828	0.98
FT1	LG07	59.045	contig_1666_452556	0.69	4	1.44444	1.17021	1.375	0.900611	1.7	0.0347222	-0.239509	1
FT1	LG07	60.045		0.82	5	1.43119	1.15978	1.45376	0.896822	2.2	-0.0112861	-0.282689	0.98
FT1	LG07	60.163	contig_627_5009897	0.82	4	1.42222	1.16327	1.45946	0.897526	2.1	-0.0186186	-0.277576	1
FT1	LG07	60.922	contig_627_6474751	0.83	4	1.44681	1.15789	1.42105	0.897288	2.1	0.0128779	-0.276036	1
FT1	LG07	61.68	contig_2501_2695319	0.66	4	1.42857	1.17021	1.40541	0.901086	1.7	0.011583	-0.246776	1
FT1	LG07	62.68		1.01	4	1.46717	1.14135	1.42164	0.892932	2.6	0.0227628	-0.303054	0.997
FT1	LG07	62.703	contig_3209_120080	1.02	4	1.46774	1.1412	1.42109	0.892885	2.6	0.023328	-0.303215	0.998
FT1	LG07	63.703		1.05	6	1.46569	1.12566	1.4422	0.889189	3	0.0117422	-0.328285	0.937
FT1	LG07	64.703		0.94	6	1.44928	1.12534	1.44316	0.890694	2.8	0.00305988	-0.320876	0.911
FT1	LG07	65.703		0.73	6	1.4166	1.14079	1.43208	0.896761	2.2	-0.00773845	-0.283554	0.922
FT1	LG07	66.703		0.47	5	1.37189	1.17121	1.41255	0.904914	1.3	-0.0203291	-0.221008	0.969
FT1	LG07	66.96	contig_1666_452600	0.41	4	1.35995	1.1808	1.40632	0.906883	1.1	-0.0231888	-0.202331	0.987
FT1	LG08	0	contig_1688_9875281	1.3	4	1.52937	1.33933	1.04001	0.886422	3.3	0.244681	0.0546425	0.999
FT1	LG08	0.764	contig_1688_9875227	2.09	4	1.6	1.31788	0.980676	0.868778	5.2	0.309664	0.0275445	0.999
FT1	LG08	1.764		1.8	5	1.59464	1.30578	1.00725	0.874574	4.6	0.293697	0.00483113	0.983
FT1	LG08	2.499	contig_1688_9875310	1.56	4	1.58974	1.29013	1.04196	0.880677	3.9	0.273889	-0.0257203	1
FT1	LG08	3.462	contig_1688_11086041	1.73	4	1.58714	1.28912	1.03845	0.876879	4.3	0.274342	-0.0236738	0.997
FT1	LG08	4.246	contig_1688_1706981	1.83	4	1.56098	1.33333	1	0.874616	4.6	0.280488	0.0528455	1
FT1	LG08	5.126	contig_1215_7559451	1.43	4	1.56098	1.30233	1.0566	0.883707	3.6	0.252186	-0.00646411	1
FT1	LG08	6.126		1.55	5	1.59236	1.28266	1.06092	0.880092	4	0.265721	-0.0439851	0.978
FT1	LG08	7.126		1.67	4	1.61404	1.2621	1.0723	0.878	4.2	0.270867	-0.0810741	0.99
FT1	LG08	7.432	contig_1110_3368362	1.7	4	1.61905	1.25581	1.07692	0.877606	4.2	0.271062	-0.0921714	1
FT1	LG08	7.618	contig_1110_4541614	1.63	4	1.60976	1.27059	1.07407	0.87909	4.1	0.267841	-0.0713269	1
FT1	LG08	8.618		1.4	5	1.60697	1.24407	1.11687	0.884025	3.5	0.24505	-0.117845	0.975
FT1	LG08	9.618		1.22	4	1.60099	1.21635	1.17011	0.888237	3.1	0.215443	-0.169204	0.995
FT1	LG08	9.736	contig_1110_9295723	1.21	4	1.6	1.21348	1.17647	0.888642	3	0.211765	-0.174752	1
FT1	LG08	10.736		1.09	5	1.58278	1.23634	1.15208	0.89089	2.8	0.21535	-0.131094	0.974
FT1	LG08	11.736		0.98	4	1.55787	1.26058	1.12992	0.893318	2.5	0.213974	-0.0833163	0.98
FT1	LG08	12.352	contig_1994_1388529	0.93	4	1.53846	1.27473	1.12	0.895023	2.3	0.209231	-0.0545055	1
FT1	LG08	13.126	contig_1996_1396948	0.87	4	1.53846	1.26667	1.13725	0.896286	2.2	0.200603	-0.0711916	1
FT1	LG08	14.126		1.06	4	1.5799	1.24743	1.14228	0.891923	2.7	0.21881	-0.113664	0.997
FT1	LG08	14.183	contig_2320_1797890	1.06	4	1.57895	1.24731	1.14286	0.892083	2.7	0.218045	-0.11359	1
FT1	LG08	15.183		1.13	5	1.59835	1.24631	1.13856	0.889584	2.9	0.229891	-0.122142	0.982
FT1	LG08	16.067	contig_2324_1228321	1.15	4	1.60073	1.25046	1.13724	0.889691	2.9	0.231746	-0.118526	0.998
FT1	LG08	16.698	contig_2324_1354611	1.01	4	1.59506	1.22296	1.1923	0.892789	2.6	0.201381	-0.17072	0.996
FT1	LG08	17.698		0.99	5	1.5965	1.23503	1.17094	0.892149	2.7	0.212781	-0.148693	0.962
FT1	LG08	18.698		0.95	5	1.58084	1.25224	1.15063	0.893387	2.5	0.215102	-0.113491	0.966
FT1	LG08	19.596	contig_2324_3639397	0.9	4	1.55556	1.26882	1.13725	0.895598	2.3	0.20915	-0.077588	1
FT1	LG08	20.596		0.87	5	1.55732	1.25982	1.14811	0.895852	2.3	0.204603	-0.0928938	0.968
FT1	LG08	21.596		0.83	5	1.55727	1.25103	1.16048	0.896309	2.2	0.198392	-0.10784	0.947
FT1	LG08	22.596		0.79	5	1.55508	1.2429	1.17406	0.896989	2.1	0.190513	-0.12167	0.938
FT1	LG08	23.596		0.75	5	1.55042	1.23589	1.18839	0.897919	2	0.181015	-0.133513	0.941
FT1	LG08	24.596		0.71	5	1.54298	1.23046	1.203	0.899128	1.9	0.16999	-0.142537	0.956
FT1	LG08	25.596		0.67	4	1.53259	1.22687	1.21745	0.900619	1.7	0.157566	-0.148148	0.982
FT1	LG08	26.094	contig_161_2577568	0.65	4	1.52632	1.22581	1.22449	0.901458	1.6	0.150913	-0.149596	1
FT1	LG08	27.094		0.7	5	1.54497	1.2164	1.22984	0.899141	1.9	0.157566	-0.171002	0.971
FT1	LG08	28.094		0.7	5	1.54701	1.21287	1.23503	0.898827	1.9	0.155989	-0.178147	0.968
FT1	LG08	29.094		0.67	4	1.53156	1.21596	1.23922	0.900732	1.7	0.146171	-0.169427	0.992
FT1	LG08	29.305	contig_161_1018895	0.65	4	1.52632	1.21739	1.24	0.901366	1.7	0.143158	-0.165767	1
FT1	LG08	29.603	contig_161_1019125	0.65	4	1.52632	1.23077	1.21569	0.901417	1.7	0.155315	-0.140232	1
FT1	LG08	30.603		0.75	6	1.56073	1.21853	1.21274	0.896865	2.1	0.173997	-0.168206	0.905
FT1	LG08	31.603		0.84	8	1.59137	1.20779	1.20908	0.892144	2.7	0.191143	-0.192429	0.827
FT1	LG08	32.603		0.91	9	1.61482	1.20017	1.20364	0.887994	3.1	0.205591	-0.209063	0.765
FT1	LG08	33.603		0.96	10	1.62923	1.19686	1.19529	0.88505	3.4	0.216972	-0.215402	0.72
FT1	LG08	34.603		0.97	11	1.63398	1.19844	1.18332	0.883663	3.6	0.225328	-0.210213	0.691
FT1	LG08	35.603		0.95	11	1.62904	1.20484	1.16812	0.883897	3.6	0.230459	-0.193736	0.678
FT1	LG08	36.603		0.91	10	1.61458	1.21529	1.15146	0.885607	3.4	0.231556	-0.167735	0.681
FT1	LG08	37.603		0.84	9	1.59114	1.22853	1.13609	0.888524	3.1	0.227525	-0.135085	0.701
FT1	LG08	38.603		0.76	8	1.56012	1.24327	1.12439	0.892261	2.6	0.217867	-0.0989841	0.737
FT1	LG08	39.603		0.68	7	1.52427	1.25825	1.11764	0.896282	2.2	0.203315	-0.0627083	0.789
FT1	LG08	40.603		0.6	6	1.48737	1.27225	1.11595	0.900041	1.8	0.185711	-0.0294135	0.857
FT1	LG08	41.603		0.54	5	1.45301	1.28431	1.11867	0.9032	1.5	0.16717	-0.0015266	0.942
FT1	LG08	42.196	contig_4627_1144843	0.51	4	1.43478	1.29032	1.12195	0.904755	1.3	0.156416	0.0119557	1
FT1	LG08	43.196		0.5	5	1.45283	1.26984	1.14254	0.904526	1.3	0.155141	-0.0278414	0.967
FT1	LG08	44.196		0.51	5	1.46923	1.24783	1.16772	0.903771	1.4	0.150756	-0.0706392	0.949
FT1	LG08	45.196		0.55	5	1.48199	1.22615	1.19609	0.902546	1.5	0.142953	-0.11289	0.946
FT1	LG08	46.196		0.62	5	1.48961	1.20687	1.22529	0.90113	1.7	0.132159	-0.150585	0.958
FT1	LG08	47.196		0.7	5	1.49126	1.19161	1.25289	0.899959	1.8	0.119184	-0.180472	0.985
FT1	LG08	47.598	contig_3467_509110	0.73	4	1.4902	1.18681	1.26316	0.899654	1.8	0.113519	-0.189864	1
FT1	LG09	0	contig_417_4833144	0.02	4	1.33069	1.27112	1.29009	0.916014	0.1	0.0203005	-0.0392738	0.978
FT1	LG09	1		0.03	5	1.34206	1.27379	1.27646	0.91579	0.1	0.0328023	-0.0354678	0.945
FT1	LG09	2		0.04	5	1.35377	1.27674	1.26282	0.915389	0.1	0.0454764	-0.031559	0.921
FT1	LG09	3		0.07	5	1.36555	1.27977	1.24967	0.914813	0.2	0.0579388	-0.0278402	0.906
FT1	LG09	4		0.09	5	1.3771	1.28271	1.23748	0.914092	0.3	0.06981	-0.0245874	0.901
FT1	LG09	5		0.13	5	1.38815	1.28541	1.22664	0.913271	0.4	0.0807593	-0.0219869	0.904
FT1	LG09	6		0.16	5	1.39842	1.28779	1.21735	0.912406	0.5	0.0905353	-0.0200971	0.917
FT1	LG09	7		0.2	5	1.40766	1.28982	1.2097	0.911555	0.5	0.098979	-0.0188591	0.939
FT1	LG09	8		0.24	4	1.4157	1.29154	1.20366	0.910765	0.6	0.106021	-0.018141	0.97
FT1	LG09	8.777	contig_417_3389026	0.27	4	1.42105	1.29268	1.2	0.910215	0.7	0.110526	-0.0178434	1
FT1	LG09	9.777		0.37	4	1.42869	1.2984	1.18084	0.908003	0.9	0.123924	-0.0063664	0.998
FT1	LG09	9.809	contig_417_2912194	0.37	4	1.42857	1.2987	1.18033	0.907955	0.9	0.124122	-0.00574835	1
FT1	LG09	10.809		0.41	5	1.45414	1.2827	1.18554	0.906569	1.1	0.134302	-0.0371404	0.964
FT1	LG09	11.809		0.47	5	1.47874	1.26456	1.19407	0.904967	1.3	0.142338	-0.0718476	0.948
FT1	LG09	12.809		0.53	5	1.4993	1.24711	1.20423	0.903322	1.4	0.147537	-0.104651	0.951
FT1	LG09	13.809		0.6	5	1.51402	1.23272	1.21416	0.901928	1.6	0.149934	-0.131372	0.975
FT1	LG09	14.336	contig_411_1123897	0.64	4	1.51932	1.22678	1.21884	0.901384	1.7	0.150238	-0.1423	0.995
FT1	LG09	15.336		0.4	5	1.47339	1.25071	1.22204	0.90698	1	0.125675	-0.0970032	0.975
FT1	LG09	16.232	contig_3224_206967	0.22	4	1.42105	1.275	1.22581	0.911399	0.6	0.0976231	-0.0484295	1
FT1	LG09	17.232		0.22	4	1.42188	1.27112	1.2294	0.911465	0.6	0.0962402	-0.0545196	0.984
FT1	LG09	17.997	contig_3224_459495	0.21	4	1.42105	1.26829	1.23333	0.911634	0.5	0.0938596	-0.0589003	1
FT1	LG09	18.997		0.39	4	1.47977	1.24967	1.22785	0.907184	1	0.125958	-0.104137	0.986
FT1	LG09	19.459	contig_4_3753052	0.48	4	1.5	1.2439	1.22581	0.905337	1.2	0.137097	-0.119001	1
FT1	LG09	19.884	contig_4_3753064	0.56	4	1.51351	1.23457	1.22581	0.903473	1.4	0.143854	-0.135092	1
FT1	LG09	20.884		0.64	5	1.5242	1.21162	1.22867	0.900103	1.8	0.147764	-0.164821	0.959
FT1	LG09	21.884		0.71	6	1.52541	1.19143	1.2316	0.897589	2.1	0.146902	-0.187074	0.942
FT1	LG09	22.884		0.74	6	1.51478	1.17791	1.23444	0.896994	2.1	0.140167	-0.196703	0.949
FT1	LG09	23.884		0.73	5	1.49233	1.17375	1.23712	0.898771	1.9	0.127608	-0.190979	0.981
FT1	LG09	24.265	contig_4_1951987	0.71	4	1.48148	1.1746	1.2381	0.899941	1.8	0.121693	-0.185185	1
FT1	LG09	25.265		0.76	6	1.50093	1.16697	1.2383	0.897175	2.1	0.131314	-0.202651	0.946
FT1	LG09	26.265		0.8	7	1.52131	1.15948	1.23872	0.894137	2.4	0.141297	-0.220528	0.897
FT1	LG09	27.265		0.85	8	1.54216	1.15249	1.23926	0.890914	2.8	0.151453	-0.238218	0.853
FT1	LG09	28.265		0.89	10	1.56292	1.14637	1.23981	0.88764	3.2	0.161558	-0.254997	0.814
FT1	LG09	29.265		0.93	11	1.58287	1.1416	1.24013	0.884508	3.5	0.171368	-0.269897	0.78
FT1	LG09	30.265		0.96	12	1.6013	1.13862	1.23996	0.881721	3.8	0.180673	-0.282014	0.751
FT1	LG09	31.265		0.99	13	1.61762	1.13778	1.23898	0.879473	4	0.189321	-0.290522	0.726
FT1	LG09	32.265		1.01	14	1.63138	1.13931	1.2369	0.877905	4.2	0.19724	-0.294835	0.706
FT1	LG09	33.265		1.02	14	1.64234	1.14328	1.2335	0.877084	4.3	0.20442	-0.294639	0.691
FT1	LG09	34.265		1.03	14	1.65051	1.14949	1.22877	0.876972	4.3	0.210872	-0.290146	0.68
FT1	LG09	35.265		1.03	14	1.65603	1.15757	1.22285	0.877467	4.3	0.216588	-0.281875	0.674
FT1	LG09	36.265		1.02	14	1.65913	1.16702	1.2161	0.878431	4.2	0.221516	-0.270598	0.672
FT1	LG09	37.265		1.02	14	1.66008	1.17731	1.20898	0.879724	4	0.225551	-0.257222	0.676
FT1	LG09	38.265		1	13	1.65911	1.18794	1.20197	0.881233	3.9	0.228571	-0.242595	0.683
FT1	LG09	39.265		0.99	12	1.65646	1.19842	1.1956	0.882871	3.7	0.230432	-0.227612	0.696
FT1	LG09	40.265		0.97	11	1.65232	1.20839	1.19025	0.884591	3.5	0.231034	-0.2129	0.713
FT1	LG09	41.265		0.95	10	1.64684	1.21763	1.18618	0.886373	3.3	0.230326	-0.198878	0.735
FT1	LG09	42.265		0.93	9	1.64014	1.22605	1.18349	0.888204	3.1	0.228323	-0.185764	0.761
FT1	LG09	43.265		0.9	8	1.63234	1.23362	1.18215	0.890071	2.9	0.225097	-0.173629	0.792
FT1	LG09	44.265		0.88	7	1.62359	1.24038	1.18205	0.89196	2.7	0.220768	-0.16244	0.828
FT1	LG09	45.265		0.85	6	1.614	1.2464	1.18303	0.893847	2.5	0.215488	-0.152116	0.869
FT1	LG09	46.265		0.82	5	1.60374	1.25176	1.18489	0.895708	2.3	0.20943	-0.142555	0.915
FT1	LG09	47.265		0.79	5	1.59297	1.25654	1.18744	0.897517	2.1	0.202769	-0.133662	0.966
FT1	LG09	47.858	contig_916_1532683	0.77	4	1.58641	1.25914	1.1892	0.898555	2	0.198603	-0.128667	0.998
FT1	LG09	48.858		0.75	4	1.58534	1.25777	1.19199	0.898808	1.9	0.196675	-0.130888	0.961
FT1	LG09	49.858		0.72	5	1.58302	1.25644	1.1959	0.899292	1.9	0.19356	-0.133015	0.938
FT1	LG09	50.858		0.69	5	1.57938	1.25525	1.20079	0.899994	1.8	0.189293	-0.134839	0.929
FT1	LG09	51.858		0.65	5	1.57434	1.25436	1.20645	0.900894	1.7	0.183947	-0.13604	0.934
FT1	LG09	52.858		0.61	4	1.56782	1.25394	1.21258	0.90197	1.6	0.177616	-0.136257	0.952
FT1	LG09	53.858		0.57	4	1.55971	1.25414	1.21893	0.903195	1.5	0.170391	-0.13518	0.985
FT1	LG09	54.19	contig_916_3636484	0.55	4	1.55666	1.25436	1.22105	0.903629	1.4	0.167807	-0.1345	0.999
FT1	LG10	0	contig_4286_2481814	1.93	4	1.45161	1.32584	0.827586	0.872463	4.8	0.312013	0.186243	1
FT1	LG10	1		1.97	5	1.44842	1.33357	0.810673	0.86983	5.1	0.318872	0.20403	0.97
FT1	LG10	2		1.96	5	1.44202	1.33887	0.80743	0.869725	5.1	0.317295	0.214141	0.964
FT1	LG10	3		1.9	5	1.43324	1.34119	0.817726	0.872113	4.8	0.307759	0.215702	0.983
FT1	LG10	3.466	contig_880_18056394	1.85	4	1.42857	1.34091	0.827586	0.874107	4.6	0.300493	0.21283	1
FT1	LG10	4.466		2.09	5	1.43291	1.35361	0.783737	0.866063	5.5	0.324585	0.245287	0.968
FT1	LG10	5.466		2.27	6	1.4349	1.36143	0.758023	0.861062	6.1	0.338438	0.264968	0.957
FT1	LG10	6.466		2.39	5	1.43501	1.36457	0.749497	0.859434	6.2	0.342758	0.272313	0.967
FT1	LG10	7.466		2.42	4	1.43335	1.36309	0.757865	0.861313	6	0.337743	0.267486	0.999
FT1	LG10	7.484	contig_880_28236638	2.42	4	1.4333	1.36302	0.75818	0.86138	6	0.337562	0.267281	0.999
FT1	LG10	8.484		2.41	6	1.43389	1.3704	0.742729	0.857538	6.4	0.345581	0.282089	0.963
FT1	LG10	9.484		2.35	7	1.43365	1.37489	0.736312	0.855627	6.6	0.348667	0.289909	0.937
FT1	LG10	10.484		2.25	7	1.43285	1.37607	0.739714	0.855924	6.6	0.34657	0.289787	0.92
FT1	LG10	11.484		2.11	7	1.43171	1.37373	0.753409	0.858508	6.3	0.339149	0.281175	0.912
FT1	LG10	12.484		1.93	7	1.43023	1.36783	0.777644	0.863265	5.8	0.326293	0.263894	0.914
FT1	LG10	13.484		1.73	7	1.42826	1.35865	0.811997	0.869806	5.1	0.30813	0.23852	0.925
FT1	LG10	14.484		1.51	6	1.42546	1.34701	0.854638	0.877389	4.3	0.28541	0.206959	0.946
FT1	LG10	15.484		1.3	5	1.42147	1.33431	0.902115	0.885051	3.4	0.259679	0.17252	0.976
FT1	LG10	16.128	contig_880_35050592	1.17	4	1.41818	1.32632	0.933333	0.889626	2.9	0.242424	0.150558	1
FT1	LG10	17.128		0.86	5	1.40877	1.31914	0.985108	0.895934	2.2	0.211831	0.122202	0.975
FT1	LG10	18.128		0.58	4	1.39776	1.30703	1.05324	0.903041	1.5	0.172258	0.0815348	0.994
FT1	LG10	18.255	contig_1950_1884588	0.54	4	1.39623	1.30526	1.0625	0.903898	1.4	0.166863	0.0759	1
FT1	LG10	19.255		0.47	4	1.4034	1.28609	1.09013	0.905585	1.2	0.156638	0.0393236	0.993
FT1	LG10	19.435	contig_1950_2143103	0.45	4	1.40351	1.28261	1.09677	0.906006	1.1	0.153367	0.0324672	1
FT1	LG10	20.266	contig_1950_2903735	0.43	4	1.38182	1.30435	1.09091	0.906596	1.1	0.145456	0.0679877	1
FT1	LG10	20.782	contig_1950_3018163	0.49	4	1.40351	1.28889	1.09091	0.905197	1.2	0.1563	0.04168	1
FT1	LG10	21.782		0.43	5	1.39485	1.29386	1.101	0.906144	1.1	0.146922	0.0459316	0.976
FT1	LG10	22.782		0.36	4	1.38453	1.29476	1.12262	0.908016	0.9	0.130954	0.0411856	0.985
FT1	LG10	23.245	contig_1950_5583758	0.32	4	1.37931	1.29412	1.13514	0.909036	0.8	0.122088	0.0368949	1
FT1	LG10	24.245		0.29	4	1.36482	1.30547	1.13361	0.909648	0.8	0.115602	0.0562543	0.986
FT1	LG10	24.714	contig_1950_7062022	0.28	4	1.35714	1.31034	1.13514	0.910012	0.7	0.111004	0.0642058	1
FT1	LG10	25.714		0.27	4	1.36164	1.30648	1.13473	0.910049	0.7	0.11346	0.0582957	0.956
FT1	LG10	26.714		0.25	5	1.36588	1.30207	1.13707	0.910262	0.7	0.114407	0.0505961	0.932
FT1	LG10	27.714		0.23	5	1.36921	1.29747	1.14245	0.910665	0.6	0.11338	0.041645	0.927
FT1	LG10	28.714		0.21	5	1.37096	1.2931	1.15088	0.911249	0.6	0.110044	0.0321753	0.942
FT1	LG10	29.714		0.19	4	1.37071	1.28929	1.16205	0.911975	0.5	0.104332	0.0229093	0.977
FT1	LG10	29.877	contig_1950_6056175	0.19	4	1.37047	1.28874	1.16409	0.912103	0.5	0.10319	0.0214597	0.984
BOF2	LG01	0	contig_3095_298394	0.25	4	162.795	160.038	156.125	806.96	0.7	3.33523	0.577747	1
BOF2	LG01	1		0.2	4	162.84	159.715	156.784	808.033	0.6	3.02786	-0.0966801	0.965
BOF2	LG01	2		0.16	4	162.817	159.42	157.465	808.936	0.5	2.67618	-0.72084	0.945
BOF2	LG01	3		0.13	4	162.707	159.183	158.122	809.674	0.4	2.2923	-1.23209	0.94
BOF2	LG01	4		0.1	4	162.493	159.024	158.721	810.308	0.3	1.88573	-1.58283	0.95
BOF2	LG01	5		0.08	4	162.163	158.957	159.24	810.905	0.2	1.46154	-1.7443	0.975
BOF2	LG01	5.671	contig_3095_1660338	0.06	4	161.875	158.963	159.537	811.297	0.2	1.16921	-1.74238	1
BOF2	LG01	6.671		0.09	4	162.332	158.828	159.447	810.665	0.3	1.44259	-2.06193	0.965
BOF2	LG01	7.671		0.11	5	162.792	158.711	159.343	809.942	0.3	1.72416	-2.35647	0.944
BOF2	LG01	8.671		0.14	5	163.225	158.625	159.219	809.199	0.4	2.00302	-2.59671	0.936
BOF2	LG01	9.671		0.17	5	163.609	158.576	159.072	808.509	0.5	2.26882	-2.76419	0.941
BOF2	LG01	10.671		0.2	4	163.933	158.564	158.907	807.924	0.6	2.51287	-2.85603	0.961
BOF2	LG01	11.671		0.23	4	164.191	158.58	158.735	807.474	0.6	2.72805	-2.88288	0.993
BOF2	LG01	11.841	contig_3095_2353726	0.23	4	164.229	158.585	158.706	807.411	0.7	2.76134	-2.88212	1
BOF2	LG01	12.841		0.24	5	164.443	158.473	158.781	806.852	0.7	2.83126	-3.13912	0.965
BOF2	LG01	13.841		0.24	5	164.609	158.377	158.866	806.389	0.8	2.87169	-3.36074	0.939
BOF2	LG01	14.841		0.24	6	164.709	158.305	158.954	806.087	0.8	2.87711	-3.52666	0.92
BOF2	LG01	15.841		0.24	6	164.728	158.265	159.04	806.001	0.8	2.84402	-3.61886	0.91
BOF2	LG01	16.841		0.23	6	164.662	158.262	159.118	806.157	0.8	2.77197	-3.62765	0.907
BOF2	LG01	17.841		0.22	6	164.512	158.296	159.185	806.544	0.8	2.66327	-3.55258	0.913
BOF2	LG01	18.841		0.21	6	164.288	158.363	159.243	807.117	0.7	2.5228	-3.4028	0.926
BOF2	LG01	19.841		0.19	5	164.007	158.454	159.292	807.806	0.6	2.35755	-3.19512	0.948
BOF2	LG01	20.841		0.17	4	163.689	158.562	159.337	808.536	0.5	2.17589	-2.95076	0.978
BOF2	LG01	21.449	contig_3098_951780	0.16	4	163.486	158.632	159.364	808.972	0.5	2.06104	-2.7931	1
BOF2	LG01	22.449		0.16	5	163.698	158.493	159.503	808.468	0.5	2.09767	-3.10709	0.929
BOF2	LG01	23.449		0.16	6	163.76	158.418	159.586	808.27	0.5	2.08712	-3.25474	0.874
BOF2	LG01	24.449		0.14	7	163.628	158.44	159.58	808.528	0.5	2.02363	-3.16386	0.834
BOF2	LG01	25.449		0.11	7	163.28	158.589	159.468	809.266	0.4	1.90626	-2.78498	0.81
BOF2	LG01	26.449		0.08	7	162.735	158.874	159.258	810.298	0.3	1.73812	-2.12246	0.8
BOF2	LG01	27.449		0.05	6	162.046	159.277	158.99	811.281	0.2	1.52784	-1.24079	0.806
BOF2	LG01	28.449		0.03	5	161.301	159.751	158.722	811.888	0.1	1.28968	-0.260129	0.827
BOF2	LG01	29.449		0.03	5	160.584	160.242	158.502	812.003	0.1	1.04097	0.698829	0.863
BOF2	LG01	30.449		0.04	5	159.954	160.702	158.363	811.722	0.1	0.795725	1.54329	0.914
BOF2	LG01	31.449		0.06	4	159.441	161.099	158.313	811.25	0.2	0.563985	2.22205	0.981
BOF2	LG01	31.529	contig_460_5388070	0.07	4	159.405	161.128	158.313	811.21	0.2	0.546234	2.26874	0.987
BOF2	LG01	32.529		0.06	5	159.512	161.085	158.058	811.051	0.2	0.726729	2.29982	0.932
BOF2	LG01	33.529		0.05	6	159.634	160.943	157.929	811.141	0.2	0.85252	2.1618	0.906
BOF2	LG01	34.529		0.04	6	159.77	160.69	158.026	811.551	0.1	0.872282	1.79181	0.907
BOF2	LG01	35.529		0.02	5	159.91	160.374	158.348	812.083	0.1	0.780898	1.24543	0.936
BOF2	LG01	36.529		0.01	4	160.042	160.087	158.767	812.457	0	0.637634	0.68217	0.992
BOF2	LG01	36.619	contig_460_1593068	0.01	3	160.053	160.064	158.804	812.48	0	0.624722	0.635666	0.999
BOF2	LG01	37.619		0.02	4	159.104	160.351	159.115	812.346	0	-0.00565431	1.24168	0.968
BOF2	LG01	38.3	contig_460_5388214	0.03	4	158.487	160.468	159.533	812.041	0.1	-0.523077	1.45783	1
BOF2	LG01	38.79	contig_460_5388281	0.09	4	157.63	161.029	159.069	810.58	0.3	-0.719662	2.67906	0.999
BOF2	LG01	39.79		0.04	6	158.493	160.71	158.827	811.663	0.1	-0.166809	2.0497	0.901
BOF2	LG01	40.79		0.01	5	159.961	160.085	158.935	812.518	0	0.512957	0.637186	0.88
BOF2	LG01	41.79		0.03	4	161.533	159.465	159.113	811.927	0.1	1.20995	-0.858706	0.934
BOF2	LG01	42.286	contig_2156_760889	0.06	4	162.151	159.262	159.15	811.344	0.2	1.50065	-1.38839	0.989
BOF2	LG01	43.286		0.13	4	163.052	159.243	158.178	809.649	0.4	2.43703	-1.37155	0.926
BOF2	LG01	44.286		0.22	5	163.774	159.264	157.248	807.369	0.7	3.26276	-1.24666	0.915
BOF2	LG01	45.286		0.33	4	164.319	159.256	156.553	804.984	1	3.8831	-1.18011	0.956
BOF2	LG01	45.785	contig_2156_704831	0.39	4	164.532	159.227	156.316	803.904	1.1	4.10793	-1.19712	0.996
BOF2	LG01	46.785		0.25	4	163.535	159.3	156.665	806.881	0.7	3.43466	-0.800321	0.997
BOF2	LG01	46.811	contig_609_6889474	0.25	4	163.5	159.302	156.686	806.983	0.7	3.40714	-0.790532	1
BOF2	LG01	47.684	contig_1942_303461	0.22	4	163.024	159.663	156.273	807.579	0.6	3.37583	0.0143626	1
BOF2	LG01	48.684		0.15	4	163.025	158.897	158.312	809.226	0.4	2.3564	-1.77115	0.984
BOF2	LG01	49.1	contig_83_10105143	0.15	4	163.024	158.571	159.258	809.21	0.4	1.88316	-2.5698	1
BOF2	LG01	49.687	contig_195_15395615	0.25	4	163.85	158.064	159.966	806.955	0.7	1.94224	-3.84393	1
BOF2	LG01	50.687		0.29	5	164.565	158.14	158.626	805.3	0.9	2.96943	-3.45607	0.934
BOF2	LG01	51.687		0.33	5	164.759	158.505	157.338	804.431	1	3.71025	-2.54292	0.935
BOF2	LG01	52.655	contig_923_11219707	0.37	4	164.488	159.023	156.417	804.349	1	4.03557	-1.42898	1
BOF2	LG01	53.655		0.46	4	165.157	158.585	156.536	802.194	1.3	4.31032	-2.26163	0.997
BOF2	LG01	53.672	contig_923_2892577	0.46	4	165.166	158.579	156.538	802.161	1.3	4.31399	-2.27378	0.998
BOF2	LG01	54.672		0.58	4	165.801	158.733	155.581	799.067	1.7	5.10987	-1.95794	0.969
BOF2	LG01	55.672		0.71	4	166.263	158.939	154.701	796.203	2	5.78073	-1.54279	0.975
BOF2	LG01	56.353	contig_1656_1231356	0.8	4	166.5	159.08	154.194	794.491	2.2	6.15278	-1.26676	1
BOF2	LG01	56.619	contig_1656_464418	0.69	4	165.683	159.384	154.194	796.987	1.9	5.74424	-0.554965	1
BOF2	LG01	57.619		0.85	5	166.6	159.162	153.633	792.685	2.5	6.48319	-0.954287	0.981
BOF2	LG01	58.587	contig_1649_660825	0.96	4	166.805	159.172	153.257	790.979	2.7	6.77387	-0.858597	1
BOF2	LG01	59.587		0.94	5	167.113	158.862	153.784	790.961	2.7	6.66451	-1.58725	0.984
BOF2	LG01	60.282	contig_1648_3053254	0.89	4	166.927	158.779	154.222	792.526	2.5	6.3523	-1.79546	1
BOF2	LG01	61.282		0.88	4	166.348	159.54	153.247	792.672	2.5	6.55024	-0.257688	0.999
BOF2	LG01	61.312	contig_1648_1476586	0.88	4	166.325	159.563	153.222	792.69	2.5	6.55139	-0.210393	1
BOF2	LG01	61.535	contig_1648_1122690	0.89	4	166.462	159.579	153.222	792.523	2.5	6.61971	-0.262538	1
BOF2	LG01	62.535		0.92	5	166.91	159.36	153.226	790.901	2.7	6.84205	-0.708487	0.977
BOF2	LG01	63.535		0.92	5	166.984	159.194	153.469	791.133	2.7	6.75716	-1.03279	0.98
BOF2	LG01	64.252	contig_1989_99728	0.89	4	166.75	159.138	153.778	792.626	2.5	6.48611	-1.12596	1
BOF2	LG01	64.546	contig_1989_124057	0.97	4	166.75	159.488	153.108	790.654	2.7	6.82095	-0.440682	1
BOF2	LG01	65.546		0.95	5	166.916	159.436	153.163	790.145	2.8	6.87634	-0.603408	0.96
BOF2	LG01	66.546		0.93	5	167.069	159.376	153.247	789.763	2.8	6.91088	-0.781702	0.923
BOF2	LG01	67.546		0.9	6	167.205	159.309	153.361	789.524	2.9	6.9224	-0.973996	0.891
BOF2	LG01	68.546		0.88	6	167.322	159.236	153.505	789.443	2.9	6.90871	-1.17684	0.863
BOF2	LG01	69.546		0.85	7	167.415	159.159	153.679	789.53	2.9	6.86833	-1.38743	0.838
BOF2	LG01	70.546		0.81	7	167.479	159.081	153.88	789.797	2.8	6.79963	-1.59888	0.817
BOF2	LG01	71.546		0.78	7	167.511	159.004	154.107	790.248	2.8	6.70183	-1.80528	0.8
BOF2	LG01	72.546		0.74	8	167.507	158.929	154.357	790.879	2.7	6.57499	-2.00249	0.787
BOF2	LG01	73.546		0.7	8	167.46	158.863	154.623	791.696	2.6	6.41871	-2.17794	0.778
BOF2	LG01	74.546		0.65	8	167.369	158.809	154.901	792.689	2.5	6.23398	-2.32588	0.772
BOF2	LG01	75.546		0.61	8	167.231	158.77	155.187	793.846	2.3	6.0221	-2.43939	0.77
BOF2	LG01	76.546		0.57	8	167.045	158.748	155.476	795.147	2.2	5.78488	-2.51306	0.772
BOF2	LG01	77.546		0.52	8	166.812	158.744	155.763	796.568	2	5.52468	-2.54368	0.777
BOF2	LG01	78.546		0.48	8	166.535	158.76	156.046	798.074	1.8	5.24445	-2.53078	0.786
BOF2	LG01	79.546		0.43	8	166.217	158.793	156.322	799.626	1.6	4.94772	-2.47684	0.799
BOF2	LG01	80.546		0.39	7	165.866	158.842	156.589	801.184	1.4	4.63827	-2.38516	0.815
BOF2	LG01	81.546		0.35	7	165.492	158.902	156.849	802.697	1.2	4.32145	-2.2679	0.836
BOF2	LG01	82.546		0.31	6	165.101	158.971	157.098	804.134	1.1	4.00121	-2.12899	0.86
BOF2	LG01	83.546		0.27	6	164.705	159.042	157.339	805.459	0.9	3.68276	-1.97997	0.888
BOF2	LG01	84.546		0.24	5	164.31	159.114	157.57	806.657	0.7	3.36975	-1.82559	0.92
BOF2	LG01	85.546		0.21	5	163.923	159.184	157.791	807.716	0.6	3.06599	-1.673	0.956
BOF2	LG01	86.546		0.18	4	163.55	159.25	158.002	808.637	0.5	2.77415	-1.5259	0.996
BOF2	LG01	86.644	contig_2897_2274693	0.17	4	163.514	159.256	158.022	808.72	0.5	2.74627	-1.51191	1
BOF2	LG02	0	contig_613_275126	1.01	4	162.459	162.207	150.5	789.808	2.8	5.97973	5.72679	0.999
BOF2	LG02	1		0.9	5	163.39	162.067	151.325	790.036	2.8	6.03247	4.70921	0.916
BOF2	LG02	2		0.76	6	164.132	161.617	152.799	793.613	2.4	5.66654	3.15134	0.914
BOF2	LG02	3		0.61	4	164.604	160.841	154.609	798.658	1.7	4.9977	1.23518	0.991
BOF2	LG02	3.074	contig_3537_1524339	0.6	4	164.632	160.773	154.741	798.992	1.7	4.94578	1.08634	1
BOF2	LG02	4.074		0.77	5	164.197	161.543	153.086	794.139	2.3	5.55529	2.90157	0.954
BOF2	LG02	5.074		0.99	5	163.726	162.106	151.45	788.803	2.9	6.13794	4.51786	0.954
BOF2	LG02	6.046	contig_3537_1524313	1.18	4	163.275	162.302	150.324	786.075	3.3	6.47534	5.50266	1
BOF2	LG02	7.046		1.6	5	163.743	162.971	148.364	773.725	4.8	7.68937	6.91813	0.962
BOF2	LG02	8.046		1.99	6	164.202	163.362	147.046	763.958	6	8.57833	7.7377	0.95
BOF2	LG02	9.046		2.32	5	164.655	163.498	146.359	758.028	6.7	9.1484	7.99155	0.963
BOF2	LG02	9.961	contig_3537_2417398	2.56	4	165.05	163.472	146.181	755.629	7	9.43474	7.85617	0.999
BOF2	LG02	10.575	contig_3537_2417261	2.68	4	165.05	163.379	145.417	753.43	7.3	9.81667	8.14598	1
BOF2	LG02	11.575		2.33	5	165.343	162.876	146.343	759.933	6.5	9.50008	7.0328	0.987
BOF2	LG02	11.697	contig_3383_1299265	2.25	4	165.378	162.686	146.694	762.636	6.2	9.3423	6.64992	0.994
BOF2	LG02	12.697		2.43	5	165.345	163.01	145.483	755.207	7.1	9.93132	7.59578	0.962
BOF2	LG02	13.697		2.51	6	165.259	163.092	144.863	752.254	7.4	10.1979	8.03167	0.953
BOF2	LG02	14.697		2.48	5	165.127	162.92	144.825	754.21	7.2	10.1512	7.94371	0.968
BOF2	LG02	15.555	contig_1979_282267	2.35	4	164.978	162.512	145.344	760.415	6.4	9.81701	7.35086	1
BOF2	LG02	16.555		2.34	5	163.896	163.445	145.027	756.802	6.9	9.4346	8.98381	0.966
BOF2	LG02	17.555		2.06	5	162.734	163.717	146.643	765.633	5.8	8.04525	9.02846	0.988
BOF2	LG02	17.72	contig_1981_293037	2	4	162.553	163.693	147.086	768.139	5.5	7.73355	8.87337	0.997
BOF2	LG02	18.72		2.08	6	164.207	163.047	145.964	761.866	6.3	9.12129	7.96122	0.917
BOF2	LG02	19.72		2.19	6	165.419	162.221	145.49	758.123	6.7	9.96427	6.76674	0.909
BOF2	LG02	20.72		2.17	5	165.844	161.17	146.115	762.528	6.2	9.86428	5.19076	0.974
BOF2	LG02	20.934	contig_1981_1130169	2.14	4	165.843	160.903	146.423	764.693	5.9	9.70977	4.77031	0.997
BOF2	LG02	21.934		2.58	5	166.263	161.828	145.071	752.472	7.4	10.5958	6.16096	0.957
BOF2	LG02	22.934		2.92	5	166.497	162.43	144.487	745.606	8.3	11.005	6.93855	0.955
BOF2	LG02	23.934		3.18	4	166.577	162.868	144.309	742.369	8.7	11.1342	7.42525	0.991
BOF2	LG02	24.087	contig_1981_1130045	3.22	4	166.578	162.927	144.306	742.099	8.7	11.1361	7.48516	1
BOF2	LG02	25.087		3.15	5	166.524	162.882	143.772	740.98	8.8	11.3759	7.73397	0.976
BOF2	LG02	26.087		2.95	5	166.348	162.642	144.025	745.76	8.2	11.1619	7.4559	0.984
BOF2	LG02	26.604	contig_1981_1683088	2.78	4	166.205	162.395	144.606	751.359	7.6	10.7992	6.99005	1
BOF2	LG02	27.604		3.25	5	169.276	161.018	144.967	739.864	9	12.1546	3.89604	0.983
BOF2	LG02	27.953	contig_1983_625394	3.39	4	169.956	160.573	145.445	738.433	9.1	12.2554	2.87313	1
BOF2	LG02	28.911	contig_1983_1067535	3.21	4	168.957	160.867	144.912	742.247	8.7	12.0224	3.93333	1
BOF2	LG02	29.727	contig_1983_1336540	3.54	4	169.98	159.938	144.912	735.328	9.5	12.5339	2.49182	1
BOF2	LG02	30.727		4.04	5	170.873	160.1	143.744	721.564	11.2	13.5644	2.7909	0.972
BOF2	LG02	31.727		4.43	5	171.354	160.248	143.077	713.475	12.2	14.1384	3.0324	0.968
BOF2	LG02	32.727		4.7	5	171.478	160.42	142.737	710.448	12.6	14.3703	3.31293	0.989
BOF2	LG02	33.018	contig_1986_1446662	4.76	4	171.447	160.481	142.686	710.488	12.6	14.3805	3.41507	1
BOF2	LG02	33.639	contig_1986_1803943	4.95	4	172.457	160.037	143.194	706.589	13.1	14.631	2.21155	1
BOF2	LG02	34.512	contig_127_1016751	5.51	4	172.457	160.654	141.806	695.64	14.4	15.3255	3.52328	1
BOF2	LG02	35.512		5.15	5	172.23	160.613	142.304	701.677	13.7	14.9632	3.34655	0.984
BOF2	LG02	36.162	contig_127_3448381	4.86	4	171.956	160.598	142.889	708.449	12.8	14.5333	3.17534	1
BOF2	LG02	36.701	contig_127_4783185	5.09	4	171.956	160.963	142.568	703.852	13.4	14.694	3.7014	1
BOF2	LG02	37.541	contig_127_5596076	5.58	4	171.978	161.405	141.816	694.219	14.6	15.0812	4.50804	1
BOF2	LG02	38.541		5.02	5	171.704	161.061	142.381	704.523	13.3	14.6616	4.01865	0.994
BOF2	LG02	38.75	contig_127_8850933	4.86	4	171.622	160.89	142.639	708.496	12.8	14.4917	3.75969	1
BOF2	LG02	39.504	contig_127_12411992	3.97	4	171.336	160.324	144.695	726.538	10.6	13.3207	2.3087	0.998
BOF2	LG02	40.504		4.34	5	171.929	160.572	143.596	715.674	11.9	14.1666	2.80953	0.984
BOF2	LG02	41.004	contig_127_17882124	4.29	4	171.884	160.369	144.139	719.867	11.4	13.8724	2.35774	1
BOF2	LG02	41.921	contig_127_19251915	5.07	4	173	160.386	143.243	704.359	13.3	14.8784	2.26392	1
BOF2	LG02	42.762	contig_1125_2288462	6.03	4	173.295	160.939	141.324	685.423	15.7	15.9856	3.62913	1
BOF2	LG02	43.512	contig_1125_6959108	5.47	4	171.021	161.705	141.324	696.425	14.3	14.8483	5.53255	1
BOF2	LG02	44.512		4.81	7	173.396	160.113	144.012	699.58	13.9	14.692	1.40926	0.962
BOF2	LG02	45.365	contig_1125_3221857	4.07	4	174.204	157.685	149.456	724.519	10.9	12.374	-4.14486	1
BOF2	LG02	45.918	contig_1125_12302196	6.39	4	174.262	160.753	140.778	678.443	16.5	16.7421	3.2331	1
BOF2	LG02	46.918		5.95	5	172.582	161.117	140.478	686.703	15.5	16.0522	4.58668	0.997
BOF2	LG02	46.99	contig_1125_13435195	5.91	4	172.378	161.181	140.457	687.74	15.4	15.9603	4.76326	1
BOF2	LG02	47.99		6.12	5	172.593	161.37	140.358	682.562	16	16.1172	4.89416	0.978
BOF2	LG02	48.99		6.22	4	172.769	161.384	140.626	681.693	16.1	16.0717	4.68647	0.998
BOF2	LG02	49.043	contig_2302_2181938	6.22	4	172.778	161.383	140.649	681.726	16.1	16.0646	4.6695	1
BOF2	LG02	50.043		5.61	5	173.251	160.208	142.289	691.919	14.9	15.4812	2.43808	0.993
BOF2	LG02	50.165	contig_2302_1487414	5.46	4	173.261	159.937	142.865	696.475	14.3	15.198	1.87426	1
BOF2	LG02	51.165		5.25	5	171.567	161.581	141.481	699.174	14	15.0432	5.05767	0.992
BOF2	LG02	51.221	contig_2302_6244876	5.18	4	171.341	161.614	141.611	702.025	13.6	14.8649	5.13845	1
BOF2	LG02	51.51	contig_2302_6249872	5.05	4	171.341	161.598	142.189	704.744	13.3	14.5759	4.83251	1
BOF2	LG02	52.51		4.99	6	170.402	161.977	141.595	702.949	13.5	14.4033	5.97883	0.956
BOF2	LG02	53.51		4.9	7	168.928	162.729	141.132	704.483	13.3	13.8981	7.69863	0.936
BOF2	LG02	54.51		4.87	6	167.139	163.866	140.771	706.541	13.1	13.1839	9.91162	0.942
BOF2	LG02	55.51		4.94	4	165.638	165.044	140.495	706.384	13.1	12.5715	11.9777	0.972
BOF2	LG02	55.911	contig_2302_7216977	4.99	4	165.195	165.448	140.405	705.815	13.2	12.395	12.6474	0.991
BOF2	LG02	56.911		4.95	5	165.946	164.895	139.78	701.331	13.7	13.0833	12.0318	0.93
BOF2	LG02	57.911		4.98	6	166.78	164.478	139.228	695.569	14.4	13.776	11.4744	0.896
BOF2	LG02	58.911		4.99	6	167.38	164.198	138.925	692.366	14.8	14.2276	11.0461	0.888
BOF2	LG02	59.911		4.89	7	167.698	163.909	138.999	694.475	14.5	14.3495	10.5604	0.906
BOF2	LG02	60.911		4.63	6	167.767	163.409	139.648	704.618	13.3	14.0599	9.7014	0.95
BOF2	LG02	61.66	contig_1100_217693	4.31	4	167.652	162.765	140.75	719.495	11.5	13.4511	8.56362	1
BOF2	LG02	62.66		4.61	5	167.456	163.521	140.013	709.119	12.7	13.7216	9.78666	0.976
BOF2	LG02	63.66		4.74	5	167.22	163.841	139.811	706.467	13.1	13.7043	10.3252	0.973
BOF2	LG02	64.66		4.71	5	166.954	163.811	139.982	710.132	12.6	13.4856	10.3433	0.993
BOF2	LG02	64.886	contig_7029_54994	4.68	4	166.889	163.741	140.091	712.107	12.4	13.399	10.2513	1
BOF2	LG02	65.573	contig_4626_42397	4.7	4	167.065	163.607	140.091	711.715	12.4	13.4872	10.0291	1
BOF2	LG02	66.573		4.63	5	167.123	163.62	139.939	710.636	12.6	13.5924	10.0896	0.965
BOF2	LG02	67.573		4.53	5	167.158	163.619	139.896	710.458	12.6	13.631	10.0922	0.938
BOF2	LG02	68.573		4.42	6	167.165	163.603	139.968	711.246	12.5	13.5987	10.0367	0.919
BOF2	LG02	69.573		4.27	6	167.141	163.57	140.16	713.075	12.3	13.4903	9.91917	0.907
BOF2	LG02	70.573		4.11	6	167.084	163.516	140.485	716.022	11.9	13.2995	9.7315	0.904
BOF2	LG02	71.573		3.91	6	166.993	163.435	140.955	720.171	11.4	13.019	9.46093	0.909
BOF2	LG02	72.573		3.7	6	166.87	163.321	141.588	725.584	10.7	12.6412	9.09153	0.922
BOF2	LG02	73.573		3.46	6	166.717	163.166	142.396	732.257	9.9	12.1605	8.60882	0.942
BOF2	LG02	74.573		3.2	5	166.535	162.966	143.38	740.044	8.9	11.5773	8.00822	0.971
BOF2	LG02	75.386	contig_777_605818	2.99	4	166.366	162.773	144.294	746.957	8.1	11.0359	7.44274	1
BOF2	LG02	75.672	contig_777_857890	2.99	4	166.366	162.773	144.294	746.956	8.1	11.036	7.44271	0.999
BOF2	LG02	76.672		2.71	5	166.228	162.761	144.684	749.577	7.8	10.7724	7.30469	0.973
BOF2	LG02	77.672		2.31	5	166.079	162.4	145.687	757.697	6.8	10.1958	6.51665	0.972
BOF2	LG02	78.672		1.83	4	165.914	161.613	147.592	771.465	5.1	9.16095	4.86002	0.997
BOF2	LG02	78.752	contig_777_3833784	1.79	4	165.9	161.533	147.788	772.721	4.9	9.05606	4.68939	1
BOF2	LG02	79.752		1.58	4	165.396	161.668	148.491	776.66	4.4	8.45229	4.72419	0.972
BOF2	LG02	80.752		1.37	5	164.734	161.825	149.315	781.129	3.9	7.70956	4.80011	0.967
BOF2	LG02	81.752		1.18	4	163.964	161.98	150.243	785.799	3.3	6.86054	4.8761	0.984
BOF2	LG02	82.247	contig_332_3608861	1.09	4	163.568	162.045	150.73	788.075	3	6.41892	4.8963	1
BOF2	LG02	82.648	contig_332_3372882	1.27	4	163.568	162.36	149.973	784.003	3.5	6.79739	5.58925	1
BOF2	LG02	83.648		0.89	5	162.414	162.301	151.546	791.926	2.6	5.43374	5.32086	0.976
BOF2	LG02	84.363	contig_943_13505753	0.63	4	161.605	162.081	153.103	798.485	1.8	4.25135	4.72748	1
BOF2	LG02	84.965	contig_943_3654122	0.5	4	162.892	161.102	153.868	801.436	1.4	4.51174	2.72212	1
BOF2	LG02	85.965		0.47	4	164.428	160.115	154.712	801.558	1.4	4.85806	0.544899	0.978
BOF2	LG02	86.965		0.52	4	165.571	159.167	155.747	800.729	1.5	4.91221	-1.49196	0.997
BOF2	LG02	87.04	contig_943_718919	0.53	4	165.633	159.105	155.826	800.665	1.5	4.90349	-1.62413	1
BOF2	LG02	88.04		0.91	6	166.259	159.607	152.81	790.241	2.8	6.72478	0.0725391	0.919
BOF2	LG02	89.04		1.31	4	165.817	160.316	150.578	782.764	3.7	7.61944	2.11804	0.982
BOF2	LG02	89.155	contig_332_3373108	1.35	4	165.729	160.399	150.393	782.191	3.8	7.66812	2.33761	0.998
BOF2	LG03	0	contig_951_1593640	2.81	4	170.564	159.609	145.644	750.654	7.6	12.4601	1.50502	0.998
BOF2	LG03	1		3.09	5	170.88	159.557	144.171	742.449	8.6	13.3546	2.03194	0.974
BOF2	LG03	2		3.27	5	171.118	159.319	143.673	739.065	9.1	13.7226	1.92332	0.975
BOF2	LG03	2.936	contig_951_1351124	3.37	4	171.286	158.99	143.76	738.884	9.1	13.7629	1.46673	1
BOF2	LG03	3.936		3.55	6	171.464	159.406	142.526	729.606	10.2	14.4688	2.41088	0.952
BOF2	LG03	4.936		3.73	7	171.581	159.854	141.396	720.217	11.4	15.0927	3.36588	0.912
BOF2	LG03	5.936		3.89	8	171.639	160.298	140.452	711.469	12.5	15.5938	4.25227	0.88
BOF2	LG03	6.936		4.01	9	171.641	160.704	139.754	704.15	13.4	15.9435	5.00717	0.855
BOF2	LG03	7.936		4.1	9	171.587	161.055	139.331	698.866	14	16.1283	5.59588	0.837
BOF2	LG03	8.936		4.14	9	171.479	161.341	139.184	695.955	14.4	16.1474	6.01027	0.828
BOF2	LG03	9.936		4.14	9	171.313	161.564	139.304	695.546	14.4	16.0044	6.25512	0.825
BOF2	LG03	10.936		4.09	9	171.088	161.724	139.679	697.627	14.2	15.7044	6.34004	0.83
BOF2	LG03	11.936		4	9	170.802	161.824	140.295	702.072	13.6	15.2538	6.27597	0.843
BOF2	LG03	12.936		3.87	8	170.455	161.867	141.13	708.64	12.8	14.6623	6.0745	0.863
BOF2	LG03	13.936		3.7	8	170.049	161.856	142.152	716.904	11.8	13.9486	5.75581	0.891
BOF2	LG03	14.936		3.52	7	169.594	161.799	143.315	726.316	10.6	13.1393	5.34454	0.926
BOF2	LG03	15.936		3.33	5	169.098	161.707	144.553	736.18	9.4	12.2726	4.88089	0.969
BOF2	LG03	16.575	contig_974_220570	3.2	4	168.767	161.639	145.351	742.4	8.7	11.708	4.57916	1
BOF2	LG03	17.575		3.18	5	169.896	160.718	145.087	740.481	8.9	12.4041	3.22686	0.972
BOF2	LG03	18.159	contig_2361_6552416	3.02	4	170.31	159.888	145.875	746.192	8.2	12.2173	1.79538	1
BOF2	LG03	18.811	contig_974_220749	2.69	4	168.767	160.523	145.875	753.16	7.3	11.4462	3.20151	1
BOF2	LG03	19.811		3.24	4	169.916	160.137	145.251	741.594	8.8	12.3326	2.55345	0.999
BOF2	LG03	19.835	contig_788_17506225	3.25	4	169.933	160.129	145.242	741.414	8.8	12.3455	2.54153	1
BOF2	LG03	20.835		3.35	4	171.009	159.541	146.031	739.26	9	12.4888	1.02064	0.999
BOF2	LG03	20.86	contig_1383_2201778	3.35	4	171.023	159.529	146.059	739.301	9	12.482	0.988636	1
BOF2	LG03	21.726	contig_2043_473744	3.23	4	171.182	159.262	146.886	741.793	8.7	12.1481	0.228139	1
BOF2	LG03	22.726		3.24	5	170.125	160.073	145.701	738.645	9.1	12.2119	2.16028	0.974
BOF2	LG03	22.982	contig_788_13396658	3.13	5	169.251	160.472	145.799	742.975	8.6	11.7262	2.9473	0.993
BOF2	LG03	23.982		3.51	6	171.63	159.642	145.757	729.509	10.2	12.9368	0.948518	0.948
BOF2	LG03	24.982		3.62	5	172.67	159.092	146.924	729.957	10.2	12.8728	-0.705206	0.967
BOF2	LG03	25.464	contig_1045_5625443	3.57	4	172.738	158.927	147.795	734.724	9.6	12.4716	-1.33965	1
BOF2	LG03	26.464		3.43	5	172.739	158.97	148.314	735.864	9.5	12.2128	-1.55673	0.98
BOF2	LG03	27.299	contig_1045_5362953	3.2	4	172.737	158.385	149.798	742.311	8.7	11.4696	-2.88242	0.998
BOF2	LG03	28.299		3.06	5	172.657	158.582	149.566	742.325	8.7	11.5456	-2.52932	0.957
BOF2	LG03	29.299		2.9	6	172.465	158.813	149.385	743.341	8.5	11.5401	-2.1115	0.923
BOF2	LG03	30.299		2.73	6	172.157	159.071	149.271	745.4	8.3	11.443	-1.6427	0.898
BOF2	LG03	31.299		2.53	6	171.727	159.348	149.241	748.529	7.9	11.2432	-1.13627	0.882
BOF2	LG03	32.299		2.32	6	171.17	159.634	149.311	752.715	7.4	10.9297	-0.606568	0.873
BOF2	LG03	33.299		2.1	6	170.486	159.919	149.497	757.877	6.7	10.4947	-0.0727841	0.873
BOF2	LG03	34.299		1.88	6	169.686	160.185	149.812	763.841	6	9.93691	0.436249	0.882
BOF2	LG03	35.299		1.65	6	168.797	160.412	150.267	770.341	5.2	9.26522	0.880494	0.898
BOF2	LG03	36.299		1.43	6	167.862	160.579	150.864	777.057	4.4	8.49934	1.21644	0.923
BOF2	LG03	37.299		1.21	5	166.926	160.673	151.591	783.649	3.6	7.6678	1.41446	0.957
BOF2	LG03	38.299		1.01	4	166.024	160.694	152.415	789.789	2.8	6.80476	1.47467	0.999
BOF2	LG03	38.327	contig_1045_15350647	1.01	4	166	160.694	152.439	789.952	2.8	6.78049	1.47461	1
BOF2	LG03	39.327		0.91	5	166.089	160.528	152.889	791.069	2.7	6.59999	1.03896	0.946
BOF2	LG03	40.327		0.82	5	166.158	160.274	153.492	792.735	2.5	6.33269	0.448779	0.907
BOF2	LG03	41.327		0.72	5	166.203	159.93	154.233	794.735	2.2	5.98508	-0.288575	0.883
BOF2	LG03	42.327		0.64	5	166.219	159.506	155.075	796.767	2	5.57199	-1.14158	0.875
BOF2	LG03	43.327		0.57	5	166.194	159.027	155.961	798.531	1.7	5.11653	-2.0505	0.881
BOF2	LG03	44.327		0.52	5	166.116	158.535	156.826	799.856	1.6	4.64506	-2.9363	0.903
BOF2	LG03	45.327		0.49	5	165.971	158.07	157.612	800.764	1.5	4.17932	-3.72193	0.939
BOF2	LG03	46.312	contig_1838_356703	0.48	4	165.754	157.671	158.278	801.413	1.4	3.73791	-4.34488	0.99
BOF2	LG03	47.312		0.47	4	165.664	158.157	157.606	801.648	1.4	4.02925	-3.47794	0.958
BOF2	LG03	48.312		0.48	4	165.565	158.631	156.845	801.407	1.4	4.35983	-2.57447	0.964
BOF2	LG03	49.018	contig_1838_356598	0.51	4	165.492	158.905	156.337	801.03	1.4	4.57722	-2.01013	0.993
BOF2	LG03	50.018		0.41	4	165.096	158.538	157.175	803.122	1.2	3.9601	-2.59766	0.963
BOF2	LG03	51.018		0.34	4	164.65	158.14	158.259	804.789	1	3.19573	-3.31474	0.965
BOF2	LG03	52.018		0.3	4	164.147	157.833	159.384	805.844	0.8	2.38186	-3.93223	0.999
BOF2	LG03	52.026	contig_1838_593666	0.3	4	164.143	157.832	159.392	805.85	0.8	2.37546	-3.93619	1
BOF2	LG03	53.026		0.29	5	164.25	157.725	159.696	805.521	0.9	2.27699	-4.24829	0.961
BOF2	LG03	54.026		0.28	5	164.182	157.728	159.94	805.758	0.9	2.12096	-4.33309	0.95
BOF2	LG03	55.026		0.25	5	163.921	157.856	160.087	806.62	0.8	1.91701	-4.1478	0.969
BOF2	LG03	55.693	contig_1838_2376285	0.22	4	163.651	157.999	160.136	807.448	0.6	1.75738	-3.8942	0.997
BOF2	LG03	56.693		0.16	5	163.061	158.154	159.878	808.808	0.5	1.59154	-3.3154	0.948
BOF2	LG03	57.518	contig_1838_2571568	0.11	4	162.488	158.514	159.52	810.152	0.3	1.4839	-2.49001	1
BOF2	LG03	58.518		0.12	4	162.68	159.098	158.451	809.901	0.3	2.11468	-1.46713	0.953
BOF2	LG03	59.518		0.18	4	162.84	159.603	157.149	808.674	0.5	2.84529	-0.391377	0.986
BOF2	LG03	59.61	contig_1838_2897644	0.18	4	162.854	159.634	157.041	808.539	0.5	2.90629	-0.313664	0.993
BOF2	LG03	60.61		0.12	4	161.667	160.229	157.042	809.902	0.3	2.31221	0.874372	0.959
BOF2	LG03	61.61		0.1	5	160.329	160.912	157.073	810.214	0.3	1.62801	2.21172	0.945
BOF2	LG03	62.61		0.13	5	159.005	161.582	157.175	809.29	0.4	0.914744	3.49194	0.95
BOF2	LG03	63.61		0.21	4	157.853	162.129	157.387	807.629	0.6	0.233112	4.50857	0.974
BOF2	LG03	64.255	contig_1838_3588680	0.27	4	157.233	162.392	157.585	806.494	0.8	-0.176404	4.98344	1
BOF2	LG03	65.255		0.29	5	157.282	162.566	157.235	805.69	0.9	0.0236543	5.30706	0.959
BOF2	LG03	66.255		0.29	5	157.41	162.667	156.972	805.214	0.9	0.218854	5.47585	0.933
BOF2	LG03	67.255		0.28	5	157.62	162.676	156.818	805.199	0.9	0.400719	5.45734	0.92
BOF2	LG03	68.255		0.27	5	157.909	162.588	156.779	805.67	0.9	0.565208	5.24428	0.922
BOF2	LG03	69.255		0.24	5	158.266	162.41	156.842	806.532	0.8	0.71154	4.85598	0.939
BOF2	LG03	70.255		0.21	4	158.668	162.161	156.987	807.605	0.6	0.840347	4.33342	0.969
BOF2	LG03	70.863	contig_1838_4741836	0.19	4	158.923	161.985	157.102	808.277	0.5	0.910474	3.97246	0.995
BOF2	LG03	71.863		0.11	4	159.465	161.374	157.615	810.237	0.3	0.924913	2.8339	0.986
BOF2	LG03	72.337	contig_1838_4750736	0.07	4	159.727	161.014	157.956	811.114	0.2	0.885859	2.1721	1
BOF2	LG03	73.337		0.13	4	158.089	161.818	158.346	809.515	0.4	-0.128519	3.59996	0.979
BOF2	LG03	73.8	contig_1838_5621225	0.18	4	157.578	162.042	158.543	808.695	0.5	-0.48285	3.98104	1
BOF2	LG03	74.8		0.24	4	156.733	162.303	158.802	807.138	0.7	-1.03489	4.53593	0.983
BOF2	LG03	75.353	contig_1838_5839403	0.24	4	156.581	162.194	159.167	807.34	0.7	-1.29264	4.32041	1
BOF2	LG03	76.353		0.09	5	158.237	161.619	158.749	810.333	0.3	-0.255872	3.12619	0.959
BOF2	LG03	77.353		0.03	4	160.17	160.601	158.588	811.945	0.1	0.791373	1.22166	0.99
BOF2	LG03	77.479	contig_1838_5024372	0.03	4	160.397	160.47	158.574	811.95	0.1	0.911391	0.985051	1
BOF2	LG03	78.479		0.06	5	157.835	160.964	159.961	811.143	0.2	-1.06329	2.06645	0.943
BOF2	LG03	79.348	contig_5462_301568	0.23	4	155.927	161.012	161.384	807.441	0.6	-2.72864	2.35666	0.999
BOF2	LG04	0	contig_2222_2730064	0.24	4	161.194	157.602	162.886	807.263	0.7	-0.84596	-4.43799	1
BOF2	LG04	0.632	contig_2906_2759107	0.21	4	160.8	157.81	162.886	807.896	0.6	-1.04318	-4.03366	1
BOF2	LG04	1.632		0.18	5	161.229	157.749	162.673	807.881	0.6	-0.721633	-4.20145	0.919
BOF2	LG04	2.632		0.15	6	161.686	157.762	162.298	808.126	0.6	-0.30632	-4.23013	0.862
BOF2	LG04	3.632		0.13	7	162.15	157.853	161.771	808.545	0.5	0.189925	-4.10786	0.829
BOF2	LG04	4.632		0.12	7	162.6	158.009	161.133	808.95	0.5	0.733431	-3.8583	0.82
BOF2	LG04	5.632		0.12	6	163.011	158.2	160.463	809.157	0.4	1.2739	-3.53692	0.835
BOF2	LG04	6.632		0.13	6	163.36	158.394	159.84	809.105	0.4	1.76034	-3.20543	0.873
BOF2	LG04	7.632		0.15	5	163.628	158.573	159.313	808.878	0.5	2.15779	-2.89797	0.936
BOF2	LG04	8.368	contig_1087_1920156	0.17	4	163.766	158.689	158.998	808.68	0.5	2.384	-2.69292	0.997
BOF2	LG04	8.907	contig_1087_1920178	0.17	4	163.708	159.049	158.376	808.728	0.5	2.66601	-1.99305	0.997
BOF2	LG04	9.907		0.18	5	163.872	158.65	158.706	808.054	0.6	2.58276	-2.63893	0.931
BOF2	LG04	10.907		0.17	6	163.721	158.423	158.978	807.933	0.6	2.37112	-2.92676	0.896
BOF2	LG04	11.907		0.14	6	163.216	158.466	159.081	808.737	0.5	2.06729	-2.68242	0.893
BOF2	LG04	12.907		0.09	5	162.417	158.792	158.989	810.207	0.3	1.71383	-1.91078	0.922
BOF2	LG04	13.907		0.05	4	161.506	159.306	158.757	811.517	0.1	1.37477	-0.825489	0.982
BOF2	LG04	14.13	contig_1087_1313272	0.04	4	161.312	159.43	158.694	811.714	0.1	1.30903	-0.573092	1
BOF2	LG04	14.722	contig_1087_1313304	0.03	4	159.362	160.6	158.694	812.084	0.1	0.333629	1.57193	1
BOF2	LG04	15.722		0.01	4	160.404	159.418	160.056	812.539	0	0.173899	-0.811937	0.958
BOF2	LG04	16.42	contig_1087_1920041	0.06	4	161.128	158.729	160.897	811.415	0.2	0.115385	-2.28341	1
BOF2	LG04	16.933	contig_1087_1673236	0	3	160.289	159.575	159.921	812.637	0	0.184211	-0.530551	1
BOF2	LG04	17.703	contig_1087_1313172	0.07	4	161.282	158.607	160.95	811.14	0.2	0.166026	-2.50888	1
BOF2	LG04	18.703		0.07	4	159.573	158.864	162.062	811.009	0.2	-1.24457	-1.95333	0.965
BOF2	LG04	19.703		0.16	4	157.845	159.215	163.084	808.949	0.5	-2.61944	-1.24946	0.985
BOF2	LG04	19.985	contig_1601_3406688	0.2	4	157.415	159.305	163.35	808.076	0.6	-2.96768	-1.07744	1
BOF2	LG04	20.985		0.24	4	157.019	159.417	163.574	807.147	0.7	-3.27733	-0.879125	0.975
BOF2	LG04	21.923	contig_3494_1848757	0.27	4	156.744	159.562	163.65	806.595	0.8	-3.45291	-0.634593	1
BOF2	LG04	22.902	contig_3043_1226076	0.25	4	156.357	159.988	163.125	806.939	0.7	-3.38393	0.246583	1
BOF2	LG04	23.902		0.36	4	156.357	159.354	164.416	804.349	1	-4.02943	-1.03258	0.996
BOF2	LG04	24.004	contig_506_17112678	0.37	4	156.357	159.321	164.475	804.192	1	-4.05893	-1.09508	1
BOF2	LG04	24.995	contig_1096_361319	0.28	4	156.357	159.869	163.649	806.305	0.8	-3.64575	-0.133848	1
BOF2	LG04	25.507	contig_1212_64973	0.19	4	157.317	159.535	163.361	808.335	0.5	-3.02202	-0.804208	1
BOF2	LG04	26.507		0.2	4	157.096	159.604	163.355	808.059	0.6	-3.1294	-0.621394	0.984
BOF2	LG04	27.132	contig_1186_169724	0.19	4	157.025	159.709	163.108	808.345	0.5	-3.04155	-0.357252	1
BOF2	LG04	28.132		0.2	4	156.308	160.329	162.393	808.166	0.6	-3.04252	0.978387	0.998
BOF2	LG04	28.172	contig_969_4592546	0.2	4	156.282	160.352	162.361	808.149	0.6	-3.03953	1.03069	1
BOF2	LG04	28.903	contig_2001_155290	0.22	4	155.789	161.18	160.722	807.746	0.6	-2.46637	2.92393	1
BOF2	LG04	29.518	contig_879_14796898	0.23	4	155.789	161.444	160.029	807.469	0.6	-2.11955	3.53542	1
BOF2	LG04	30.518		0.12	4	156.813	160.47	161.285	809.95	0.3	-2.23575	1.42075	0.998
BOF2	LG04	30.6	contig_879_7341512	0.11	4	156.919	160.382	161.378	810.089	0.3	-2.22973	1.23337	1
BOF2	LG04	31.596	contig_879_472565	0.13	4	156.703	160.472	161.378	809.734	0.4	-2.33784	1.43137	1
BOF2	LG04	32.596		0.17	4	156.228	160.609	161.484	808.812	0.5	-2.62811	1.7536	0.97
BOF2	LG04	33.596		0.2	4	155.855	160.729	161.541	808.002	0.6	-2.84285	2.03129	0.97
BOF2	LG04	34.587	contig_1588_6817223	0.23	4	155.595	160.824	161.561	807.383	0.7	-2.98319	2.24574	1
BOF2	LG04	35.587		0.32	4	154.943	161.902	159.696	805.217	0.9	-2.37681	4.58276	0.974
BOF2	LG04	36.218	contig_1588_2068153	0.43	4	154.601	162.436	158.732	802.922	1.2	-2.06556	5.77034	1
BOF2	LG04	37.218		0.38	5	154.656	162.365	158.427	803.175	1.2	-1.8854	5.8234	0.958
BOF2	LG04	38.218		0.3	5	155.352	162.035	158.16	805.356	0.9	-1.40449	5.27925	0.97
BOF2	LG04	38.794	contig_2773_453417	0.25	4	156	161.768	158.027	807.005	0.7	-1.01351	4.75491	1
BOF2	LG04	39.794		0.44	4	155.075	162.551	157.38	802.682	1.2	-1.15238	6.32307	0.997
BOF2	LG04	39.862	contig_2773_546831	0.45	4	155.031	162.594	157.35	802.429	1.3	-1.15956	6.40305	1
BOF2	LG04	40.862		0.28	4	155.163	161.817	159.115	806.173	0.8	-1.97598	4.67743	0.994
BOF2	LG04	40.925	contig_5359_59702	0.28	4	155.173	161.758	159.239	806.361	0.8	-2.03317	4.55235	0.998
BOF2	LG04	41.925		0.31	5	154.862	162.048	158.691	804.978	1	-1.91454	5.27177	0.961
BOF2	LG04	42.925		0.35	5	154.685	162.273	158.16	803.781	1.1	-1.73706	5.85009	0.944
BOF2	LG04	43.925		0.38	5	154.71	162.398	157.689	803.116	1.2	-1.48944	6.198	0.949
BOF2	LG04	44.925		0.4	5	154.971	162.409	157.31	803.182	1.2	-1.16945	6.26906	0.973
BOF2	LG04	45.559	contig_3254_401288	0.4	4	155.25	162.362	157.122	803.579	1.1	-0.935976	6.17573	1
BOF2	LG04	46.559		0.53	5	155.211	162.953	156.039	799.729	1.6	-0.413862	7.32774	0.976
BOF2	LG04	47.559		0.65	5	155.276	163.38	155.27	796.535	2	0.0030307	8.10742	0.973
BOF2	LG04	48.559		0.75	4	155.435	163.569	154.957	795.25	2.1	0.239393	8.37255	0.99
BOF2	LG04	48.867	contig_3254_1679897	0.77	4	155.5	163.578	154.951	795.3	2.1	0.27439	8.35217	1
BOF2	LG04	49.867		0.65	5	155.647	163.447	155.428	797.142	1.9	0.109247	7.90935	0.965
BOF2	LG04	50.867		0.52	5	155.949	163.211	155.981	799.659	1.6	-0.016171	7.24565	0.944
BOF2	LG04	51.867		0.39	5	156.378	162.872	156.602	802.588	1.2	-0.111948	6.38187	0.936
BOF2	LG04	52.867		0.28	5	156.887	162.443	157.269	805.558	0.9	-0.190994	5.36485	0.942
BOF2	LG04	53.867		0.18	5	157.419	161.95	157.953	808.187	0.6	-0.266825	4.26419	0.961
BOF2	LG04	54.506	contig_3254_3095989	0.13	4	157.746	161.618	158.383	809.558	0.4	-0.318773	3.55328	0.98
BOF2	LG04	55.506		0.12	5	157.835	161.606	158.338	809.624	0.4	-0.25117	3.51911	0.941
BOF2	LG04	56.506		0.11	5	157.94	161.578	158.303	809.736	0.4	-0.181623	3.45689	0.907
BOF2	LG04	57.506		0.1	6	158.059	161.536	158.28	809.892	0.3	-0.110553	3.36658	0.878
BOF2	LG04	58.506		0.09	6	158.192	161.478	158.269	810.089	0.3	-0.0385707	3.24699	0.853
BOF2	LG04	59.506		0.07	7	158.338	161.405	158.27	810.317	0.3	0.0340378	3.10162	0.834
BOF2	LG04	60.506		0.06	7	158.494	161.319	158.281	810.568	0.3	0.106805	2.9318	0.819
BOF2	LG04	61.506		0.06	7	158.659	161.223	158.301	810.827	0.2	0.179383	2.74309	0.809
BOF2	LG04	62.506		0.05	7	158.829	161.119	158.327	811.081	0.2	0.25129	2.54153	0.805
BOF2	LG04	63.506		0.04	7	159	161.012	158.356	811.318	0.2	0.321919	2.33384	0.804
BOF2	LG04	64.506		0.04	7	159.167	160.903	158.386	811.53	0.1	0.390546	2.12689	0.809
BOF2	LG04	65.506		0.03	6	159.328	160.797	158.415	811.71	0.1	0.456411	1.92584	0.818
BOF2	LG04	66.506		0.03	6	159.477	160.698	158.44	811.856	0.1	0.518685	1.73923	0.833
BOF2	LG04	67.506		0.03	6	159.614	160.607	158.46	811.969	0.1	0.576731	1.56937	0.852
BOF2	LG04	68.506		0.02	5	159.736	160.524	158.476	812.053	0.1	0.630065	1.41846	0.876
BOF2	LG04	69.506		0.02	5	159.842	160.453	158.485	812.112	0.1	0.678358	1.2893	0.905
BOF2	LG04	70.506		0.02	4	159.932	160.391	158.489	812.152	0.1	0.721545	1.18056	0.938
BOF2	LG04	71.506		0.02	4	160.008	160.34	158.489	812.177	0.1	0.759721	1.09176	0.977
BOF2	LG04	72.037	contig_2916_1225577	0.02	4	160.043	160.316	158.486	812.186	0.1	0.778033	1.05194	1
BOF2	LG05	0	contig_3195_622569	0.06	4	158.806	161	158.543	811.344	0.2	0.131039	2.32548	1
BOF2	LG05	0.831	contig_3195_786496	0.03	4	160.152	160.393	158.543	812.072	0.1	0.804018	1.04536	1
BOF2	LG05	1.831		0.06	4	161.067	160.379	158.02	811.3	0.2	1.52314	0.835061	0.959
BOF2	LG05	2.831		0.1	4	162.011	160.287	157.656	810.226	0.3	2.17792	0.452976	0.958
BOF2	LG05	3.831		0.16	4	162.902	160.122	157.466	809.049	0.5	2.71764	-0.0620173	0.997
BOF2	LG05	3.874	contig_3195_1485719	0.16	4	162.938	160.114	157.462	808.999	0.5	2.73798	-0.0855952	1
BOF2	LG05	4.874		0.17	5	162.952	160.215	157.165	808.455	0.5	2.89388	0.156049	0.937
BOF2	LG05	5.874		0.19	5	162.893	160.33	156.882	807.987	0.6	3.0055	0.442749	0.898
BOF2	LG05	6.874		0.19	5	162.77	160.437	156.647	807.666	0.6	3.06149	0.728886	0.883
BOF2	LG05	7.874		0.2	5	162.604	160.509	156.497	807.571	0.6	3.05386	0.958709	0.891
BOF2	LG05	8.874		0.2	5	162.417	160.528	156.456	807.749	0.6	2.98028	1.09188	0.922
BOF2	LG05	9.874		0.19	4	162.219	160.495	156.526	808.178	0.6	2.84644	1.12235	0.977
BOF2	LG05	10.195	contig_3195_2818414	0.19	4	162.154	160.475	156.568	808.355	0.5	2.79283	1.11399	1
BOF2	LG05	11.195		0.23	4	162.507	160.607	156.211	807.287	0.7	3.14815	1.24848	0.967
BOF2	LG05	12.195		0.27	4	162.805	160.75	155.91	806.324	0.8	3.4476	1.39243	0.971
BOF2	LG05	12.991	contig_3196_937938	0.31	4	162.966	160.876	155.711	805.692	0.9	3.6272	1.53809	1
BOF2	LG05	13.991		0.29	4	163.709	160.446	156.021	805.873	0.8	3.84394	0.580946	0.974
BOF2	LG05	14.991		0.29	4	164.416	159.972	156.46	805.895	0.8	3.97799	-0.466705	0.97
BOF2	LG05	15.991		0.3	4	165.039	159.502	156.986	805.678	0.9	4.02668	-1.51031	0.988
BOF2	LG05	16.358	contig_3196_2150966	0.31	4	165.241	159.341	157.186	805.535	0.9	4.02767	-1.87305	1
BOF2	LG05	17.358		0.64	4	168.008	158.446	157.262	797.966	1.8	5.37311	-4.18965	0.995
BOF2	LG05	17.523	contig_3196_2301966	0.69	4	168.276	158.348	157.289	797.051	1.9	5.49349	-4.43406	1
BOF2	LG05	18.523		0.77	5	168.96	158.181	157.054	794.065	2.3	5.95297	-4.82587	0.967
BOF2	LG05	19.523		0.83	5	169.361	158.103	156.819	791.99	2.6	6.27119	-4.98693	0.949
BOF2	LG05	20.523		0.86	5	169.474	158.122	156.588	791.062	2.7	6.44325	-4.90838	0.946
BOF2	LG05	21.523		0.88	5	169.316	158.229	156.369	791.286	2.6	6.47348	-4.61316	0.958
BOF2	LG05	22.523		0.87	4	168.912	158.409	156.179	792.525	2.5	6.36674	-4.13666	0.986
BOF2	LG05	22.891	contig_3196_2928266	0.86	4	168.71	158.489	156.119	793.186	2.4	6.29531	-3.92547	1
BOF2	LG05	23.891		0.86	5	168.73	158.637	155.715	792.604	2.5	6.50737	-3.58517	0.981
BOF2	LG05	24.891		0.8	4	168.074	159.003	155.316	794.406	2.3	6.37936	-2.69235	0.999
BOF2	LG05	24.931	contig_3196_3741406	0.8	4	168.032	159.022	155.3	794.523	2.2	6.36613	-2.64439	1
BOF2	LG05	25.931		0.93	4	168.577	158.85	154.823	791.216	2.6	6.87712	-2.84923	0.976
BOF2	LG05	26.931		1.03	4	168.841	158.775	154.397	789.104	2.9	7.22196	-2.84418	0.988
BOF2	LG05	27.249	contig_3196_4072972	1.06	4	168.879	158.766	154.278	788.685	3	7.30051	-2.81233	1
BOF2	LG05	28.249		1.06	5	168.999	159.012	154.209	788.48	3	7.39534	-2.59221	0.976
BOF2	LG05	29.249		1.04	4	169.08	159.164	154.418	789.089	2.9	7.33124	-2.58554	0.987
BOF2	LG05	29.611	contig_3196_5098427	1.03	4	169.1	159.198	154.548	789.494	2.9	7.27619	-2.62601	1
BOF2	LG05	30.611		1.21	5	170.742	158.387	155.038	783.342	3.6	7.85206	-4.50262	0.951
BOF2	LG05	31.611		1.4	6	171.919	157.587	155.776	777.959	4.3	8.07165	-6.26059	0.927
BOF2	LG05	32.611		1.58	6	172.588	156.911	156.574	774.11	4.8	8.00717	-7.67008	0.928
BOF2	LG05	33.611		1.71	5	172.801	156.438	157.238	772.193	5	7.78112	-8.58117	0.955
BOF2	LG05	34.514	contig_3196_10443851	1.77	4	172.5	156.244	157.644	773.105	4.9	7.42778	-8.82804	1
BOF2	LG05	35.514		1.76	4	172.501	156.996	156.137	773.321	4.8	8.18212	-7.32239	0.989
BOF2	LG05	35.913	contig_3196_10443809	1.78	4	172.5	157.275	155.475	772.909	4.9	8.5125	-6.71277	1
BOF2	LG05	36.913		1.73	5	172.273	157.777	154.364	772.729	4.9	8.95428	-5.54166	0.971
BOF2	LG05	37.913		1.66	5	171.686	158.441	153.292	774.496	4.7	9.19717	-4.04877	0.979
BOF2	LG05	38.497	contig_2053_1978748	1.61	4	171.129	158.884	152.757	776.565	4.4	9.18614	-3.05868	1
BOF2	LG05	39.497		1.99	5	172.702	158.287	152.621	766.49	5.7	10.0406	-4.37476	0.973
BOF2	LG05	40.497		2.27	4	173.17	157.97	152.585	761.652	6.3	10.2925	-4.90755	0.987
BOF2	LG05	40.803	contig_2053_6684519	2.34	4	173.206	157.9	152.59	760.804	6.4	10.3081	-4.99781	1
BOF2	LG05	41.803		2.47	5	173.548	158.299	151.169	755.085	7.1	11.1896	-4.05918	0.975
BOF2	LG05	42.803		2.46	5	172.534	159.053	149.894	756.858	6.9	11.3199	-2.16145	0.992
BOF2	LG05	43.007	contig_1799_677696	2.44	4	172.059	159.28	149.667	758.544	6.7	11.1961	-1.58318	1
BOF2	LG05	44.007		2.37	5	172.26	159.462	150.03	759.238	6.6	11.1153	-1.68336	0.989
BOF2	LG05	44.424	contig_1514_1706860	2.3	4	172.031	159.63	150.256	761.545	6.3	10.8874	-1.5134	1
BOF2	LG05	45.11	contig_1151_3977968	2.22	4	172.031	159.505	150.775	763.317	6.1	10.6281	-1.89763	1
BOF2	LG05	46.11		2.32	4	172.497	159.456	150.601	760.713	6.4	10.9482	-2.09287	0.981
BOF2	LG05	47.11		2.4	4	172.886	159.415	150.619	759.365	6.6	11.1332	-2.3373	0.998
BOF2	LG05	47.159	contig_1611_108936	2.41	4	172.903	159.413	150.625	759.328	6.6	11.1391	-2.35107	1
BOF2	LG05	47.671	contig_3639_47710	2.28	4	172.903	159.086	151.179	761.999	6.2	10.8619	-2.95533	1
BOF2	LG05	48.671		2.23	4	172.688	159.173	151.131	762.708	6.2	10.7785	-2.73635	0.984
BOF2	LG05	49.368	contig_1600_55338	2.15	4	172.452	159.183	151.308	764.809	5.9	10.572	-2.69686	1
BOF2	LG05	49.596	contig_882_14634056	2.02	4	172.452	158.88	152.2	767.63	5.5	10.1258	-3.44537	1
BOF2	LG05	50.537	contig_882_17065437	1.6	4	171.071	159.716	152.2	776.721	4.4	9.43571	-1.91992	1
BOF2	LG05	51.537		1.66	5	171.205	159.571	152.035	774.365	4.7	9.5852	-2.04905	0.986
BOF2	LG05	51.875	contig_3091_3873716	1.62	4	170.733	159.602	152.15	776.339	4.5	9.29167	-1.83952	1
BOF2	LG05	52.875		1.37	5	169.335	160.14	151.837	781.291	3.9	8.74889	-0.446396	0.986
BOF2	LG05	53.366	contig_2237_94010	1.22	4	168.172	160.469	151.816	785.127	3.4	8.17831	0.474648	1
BOF2	LG05	54.349	contig_8443_5713	1.16	4	167.607	160.753	151.711	786.457	3.2	7.94831	1.09374	1
BOF2	LG05	54.929	contig_1470_3060549	1.02	4	167.607	160.49	152.59	789.534	2.9	7.5087	0.39114	1
BOF2	LG05	55.514	contig_2316_370542	0.9	4	167.607	160.124	153.316	792.389	2.5	7.14568	-0.337755	1
BOF2	LG05	56.514		0.9	5	167.497	160.343	152.943	791.167	2.7	7.27694	0.122688	0.96
BOF2	LG05	57.514		0.91	5	167.329	160.577	152.602	790.031	2.8	7.36344	0.610922	0.927
BOF2	LG05	58.514		0.91	6	167.098	160.819	152.311	789.064	2.9	7.39363	1.11459	0.9
BOF2	LG05	59.514		0.91	6	166.801	161.065	152.087	788.357	3	7.35733	1.62068	0.879
BOF2	LG05	60.514		0.9	7	166.435	161.307	151.938	787.974	3	7.24851	2.12064	0.864
BOF2	LG05	61.514		0.89	7	166.002	161.542	151.872	787.952	3	7.06523	2.60559	0.855
BOF2	LG05	62.514		0.88	7	165.509	161.767	151.886	788.281	3	6.81142	3.06984	0.852
BOF2	LG05	63.514		0.86	7	164.968	161.978	151.975	788.916	2.9	6.49647	3.5063	0.855
BOF2	LG05	64.514		0.84	6	164.401	162.171	152.131	789.787	2.8	6.13482	3.90458	0.865
BOF2	LG05	65.514		0.82	6	163.831	162.342	152.343	790.816	2.7	5.74413	4.2551	0.88
BOF2	LG05	66.514		0.81	6	163.285	162.486	152.599	791.946	2.6	5.34294	4.54421	0.901
BOF2	LG05	67.514		0.79	5	162.785	162.599	152.889	793.139	2.4	4.94778	4.76166	0.929
BOF2	LG05	68.514		0.77	5	162.347	162.679	153.205	794.372	2.3	4.57079	4.90306	0.962
BOF2	LG05	69.432	contig_1203_1506937	0.76	4	162.005	162.723	153.51	795.53	2.1	4.24727	4.96573	0.999
BOF2	LG05	70.432		0.98	5	161.924	163.239	152.112	788.842	2.9	4.90587	6.22116	0.966
BOF2	LG05	71.201	contig_1203_1968386	1.04	4	161.938	163.08	151.857	789.036	2.9	5.04092	6.18267	0.998
BOF2	LG06	0	contig_3799_592604	0.09	4	161.145	160.377	157.254	810.546	0.3	1.94562	1.17692	0.998
BOF2	LG06	0.586	contig_3799_761804	0.09	4	161.146	160.373	157.256	810.552	0.3	1.94497	1.17212	1
BOF2	LG06	1.586		0.08	4	160.826	160.491	157.326	810.76	0.2	1.74991	1.41527	0.962
BOF2	LG06	2.586		0.07	5	160.475	160.605	157.433	810.95	0.2	1.52068	1.65142	0.937
BOF2	LG06	3.586		0.06	5	160.106	160.707	157.582	811.115	0.2	1.26223	1.86291	0.925
BOF2	LG06	4.586		0.06	5	159.736	160.787	157.772	811.249	0.2	0.982264	2.03329	0.927
BOF2	LG06	5.586		0.05	5	159.381	160.842	158	811.354	0.2	0.690543	2.15122	0.943
BOF2	LG06	6.586		0.05	4	159.053	160.869	158.258	811.433	0.2	0.397742	2.21322	0.972
BOF2	LG06	7.28	contig_2718_1079908	0.05	4	158.846	160.872	158.447	811.473	0.2	0.199393	2.22533	1
BOF2	LG06	8.048	contig_2718_1153973	0.11	4	158.846	161.267	157.553	810.192	0.3	0.646761	3.06805	1
BOF2	LG06	9.048		0.12	4	159.688	161.044	156.917	810.027	0.3	1.38581	2.74208	0.998
BOF2	LG06	9.092	contig_2718_1236231	0.12	4	159.73	161.033	156.889	810.011	0.3	1.42042	2.72402	1
BOF2	LG06	9.608	contig_2718_1236389	0.17	4	160.573	161.031	156.162	808.756	0.5	2.2057	2.66363	0.995
BOF2	LG06	10.608		0.17	4	159.459	161.35	156.378	808.769	0.5	1.54081	3.43135	0.968
BOF2	LG06	11.608		0.18	4	158.478	161.57	156.658	808.44	0.5	0.910009	4.0022	0.987
BOF2	LG06	11.866	contig_2718_1791104	0.19	4	158.278	161.598	156.743	808.381	0.5	0.76746	4.08751	1
BOF2	LG06	12.866		0.11	4	158.81	161.313	157.503	810.004	0.3	0.653954	3.15598	0.985
BOF2	LG06	13.157	contig_2718_2215180	0.09	4	158.973	161.153	157.829	810.637	0.3	0.57189	2.75169	1
BOF2	LG06	14.157		0.07	4	160.983	160.348	157.461	810.953	0.2	1.76103	1.12641	0.97
BOF2	LG06	14.538	contig_2718_2282921	0.09	4	161.693	159.954	157.54	810.695	0.2	2.07615	0.33728	1
BOF2	LG06	15.538		0.04	4	160.855	160.129	158.056	811.716	0.1	1.39951	0.672869	0.962
BOF2	LG06	16.538		0.02	4	159.966	160.233	158.721	812.344	0	0.622398	0.889571	0.996
BOF2	LG06	16.597	contig_2720_452758	0.02	4	159.917	160.236	158.763	812.366	0	0.576754	0.896043	1
BOF2	LG06	17.597		0	3	159.713	160.012	159.508	812.677	0	0.102527	0.401995	0.979
BOF2	LG06	18.454	contig_2720_580265	0	3	159.564	159.799	160.125	812.684	0	-0.280467	-0.0451335	0.995
BOF2	LG06	19.397	contig_2720_559235	0.05	4	158.717	160.975	158.763	811.473	0.2	-0.0228833	2.23441	1
BOF2	LG06	20.397		0.07	5	158.851	161.188	158.117	810.867	0.2	0.36707	2.70412	0.947
BOF2	LG06	21.397		0.1	6	159.019	161.421	157.397	809.895	0.3	0.810971	3.21315	0.91
BOF2	LG06	22.397		0.14	7	159.232	161.654	156.645	808.552	0.5	1.29345	3.71525	0.887
BOF2	LG06	23.397		0.19	7	159.498	161.857	155.918	806.948	0.7	1.78984	4.14864	0.88
BOF2	LG06	24.397		0.26	7	159.814	162.008	155.277	805.283	0.9	2.26855	4.46266	0.887
BOF2	LG06	25.397		0.33	6	160.162	162.097	154.764	803.773	1.1	2.6993	4.63355	0.91
BOF2	LG06	26.397		0.41	5	160.514	162.129	154.397	802.567	1.2	3.05874	4.67359	0.947
BOF2	LG06	27.397		0.48	4	160.841	162.119	154.171	801.731	1.4	3.33476	4.61303	1
BOF2	LG06	27.401	contig_331_153829	0.48	4	160.842	162.119	154.171	801.728	1.4	3.33569	4.61263	1
BOF2	LG06	28.401		0.51	5	161.305	162.067	153.745	800.419	1.5	3.77995	4.54182	0.967
BOF2	LG06	29.401		0.53	5	161.803	161.949	153.435	799.421	1.6	4.18379	4.33035	0.948
BOF2	LG06	30.401		0.55	5	162.321	161.763	153.268	798.835	1.7	4.52674	3.96892	0.942
BOF2	LG06	31.401		0.57	5	162.841	161.516	153.256	798.688	1.7	4.79238	3.46768	0.949
BOF2	LG06	32.401		0.58	5	163.337	161.221	153.394	798.933	1.7	4.97133	2.85515	0.971
BOF2	LG06	33.265	contig_2317_9710613	0.59	4	163.73	160.943	153.615	799.37	1.6	5.05717	2.26997	1
BOF2	LG06	34.265		0.59	5	163.876	160.985	153.411	798.607	1.7	5.23214	2.34116	0.952
BOF2	LG06	35.265		0.58	5	164.007	161	153.291	798.149	1.8	5.35794	2.35077	0.917
BOF2	LG06	36.265		0.57	5	164.116	160.984	153.276	798.09	1.8	5.42025	2.28792	0.895
BOF2	LG06	37.265		0.55	6	164.194	160.935	153.383	798.5	1.8	5.40547	2.14611	0.887
BOF2	LG06	38.265		0.51	6	164.23	160.853	153.626	799.4	1.6	5.30196	1.92549	0.892
BOF2	LG06	39.265		0.47	5	164.213	160.742	154.002	800.742	1.5	5.10522	1.63421	0.91
BOF2	LG06	40.265		0.42	5	164.139	160.608	154.496	802.395	1.3	4.82179	1.29074	0.941
BOF2	LG06	41.265		0.37	4	164.009	160.463	155.07	804.173	1.1	4.46957	0.923432	0.985
BOF2	LG06	41.541	contig_2317_7821638	0.35	4	163.964	160.423	155.237	804.66	1	4.36372	0.822117	1
BOF2	LG06	42.541		0.69	4	164.883	160.633	152.914	796.785	2	5.98463	1.73399	0.988
BOF2	LG06	42.719	contig_2317_7874323	0.75	4	164.941	160.66	152.6	795.653	2.1	6.17059	1.88899	1
BOF2	LG06	43.719		0.64	5	165.293	160.395	153.414	797.162	1.9	5.9398	1.04129	0.972
BOF2	LG06	44.719		0.53	5	165.565	159.895	154.773	800.107	1.6	5.39607	-0.273974	0.973
BOF2	LG06	45.647	contig_2317_5514120	0.45	4	165.719	159.352	156.175	802.509	1.3	4.77187	-1.59523	1
BOF2	LG06	46.647		0.48	4	166.334	159.113	156.427	801.495	1.4	4.95364	-2.26732	0.978
BOF2	LG06	47.647		0.5	4	166.637	158.951	156.748	801.317	1.4	4.94457	-2.74185	0.992
BOF2	LG06	47.882	contig_2317_2282312	0.5	4	166.667	158.924	156.829	801.392	1.4	4.9187	-2.82405	1
BOF2	LG06	48.882		0.53	4	166.871	158.728	157.03	800.656	1.5	4.92045	-3.22233	0.989
BOF2	LG06	49.254	contig_2029_245099	0.54	4	166.935	158.629	157.163	800.457	1.5	4.88635	-3.41992	1
BOF2	LG06	50.254		0.53	4	166.521	159.185	156.202	800.476	1.5	5.15963	-2.17676	0.973
BOF2	LG06	51.254		0.54	4	166	159.747	155.275	800.037	1.6	5.36227	-0.890775	0.973
BOF2	LG06	52.238	contig_4189_49937	0.58	4	165.406	160.233	154.561	799.545	1.6	5.42264	0.249721	1
BOF2	LG06	53.235	contig_1276_4450628	0.67	4	166.294	159.701	154.833	797.565	1.9	5.73039	-0.862619	1
BOF2	LG06	53.542	contig_1164_830072	0.6	4	165.758	159.977	154.833	799.165	1.7	5.46212	-0.318182	1
BOF2	LG06	54.542		0.75	4	166.092	160.31	153.98	795.424	2.1	6.05617	0.27436	0.984
BOF2	LG06	55.269	contig_901_5068294	0.87	4	166.294	160.494	153.523	793.039	2.4	6.3857	0.585695	1
BOF2	LG06	55.608	contig_924_13889139	0.83	4	165.886	160.595	153.523	793.808	2.3	6.18149	0.891017	1
BOF2	LG06	56.608		0.9	4	166.361	160.256	153.523	792.226	2.5	6.41894	0.314143	0.998
BOF2	LG06	56.636	contig_901_5068461	0.9	4	166.352	160.256	153.523	792.239	2.5	6.41443	0.318727	1
BOF2	LG06	57.636		0.91	4	166.265	160.601	153.182	791.585	2.6	6.54145	0.877117	0.951
BOF2	LG06	58.636		0.87	4	165.768	160.946	153.151	792.863	2.4	6.30847	1.48669	0.995
BOF2	LG06	58.695	contig_2393_4310962	0.87	4	165.727	160.965	153.159	792.99	2.4	6.28409	1.52193	1
BOF2	LG06	59.695		0.82	5	166.561	160.23	153.802	793.545	2.4	6.37931	0.048429	0.97
BOF2	LG06	60.695		0.8	5	167.319	159.384	154.703	793.802	2.3	6.30786	-1.62681	0.958
BOF2	LG06	61.695		0.83	4	167.95	158.495	155.784	793.296	2.4	6.08281	-3.37145	0.961
BOF2	LG06	62.695		0.91	4	168.436	157.661	156.889	791.797	2.6	5.77365	-5.00127	0.982
BOF2	LG06	63.224	contig_2393_2329799	0.97	4	168.639	157.271	157.429	790.683	2.7	5.60516	-5.76314	1
BOF2	LG06	63.717	contig_2393_2329894	0.93	4	168.132	157.229	157.429	791.725	2.6	5.35157	-5.55115	0.997
BOF2	LG06	64.532	contig_2393_1120387	1.49	4	170.289	156.241	157.429	779.174	4.1	6.43045	-7.61806	1
BOF2	LG06	65.532		1.3	4	169.652	157.204	156.109	783.028	3.7	6.77123	-5.67677	0.99
BOF2	LG06	65.871	contig_2393_486905	1.24	4	169.316	157.605	155.705	784.692	3.4	6.80562	-4.90523	1
BOF2	LG07	0	contig_91_263090	0.06	4	160.405	160.583	157.786	811.279	0.2	1.30985	1.48777	1
BOF2	LG07	1		0.04	4	160.554	160.383	158.101	811.662	0.1	1.22672	1.05615	0.967
BOF2	LG07	2		0.03	4	160.721	160.145	158.451	811.982	0.1	1.13544	0.559206	0.95
BOF2	LG07	3		0.02	4	160.886	159.888	158.816	812.187	0.1	1.03528	0.0371802	0.951
BOF2	LG07	4		0.02	4	161.023	159.636	159.172	812.261	0.1	0.925555	-0.461335	0.968
BOF2	LG07	4.933	contig_91_1488007	0.02	4	161.108	159.425	159.478	812.237	0.1	0.814924	-0.868184	1
BOF2	LG07	5.933		0.03	4	161.382	159.478	159.195	812.013	0.1	1.09348	-0.810093	0.976
BOF2	LG07	6.933		0.04	4	161.614	159.551	158.911	811.757	0.1	1.35166	-0.710844	0.984
BOF2	LG07	7.456	contig_91_1734580	0.05	4	161.714	159.59	158.778	811.626	0.1	1.46825	-0.65567	1
BOF2	LG07	8.456		0.07	4	162.011	159.692	158.364	811.109	0.2	1.82397	-0.495087	0.971
BOF2	LG07	9.456		0.09	4	162.24	159.82	157.953	810.536	0.3	2.14362	-0.276665	0.968
BOF2	LG07	10.456		0.12	4	162.388	159.964	157.564	809.956	0.3	2.41204	-0.0116133	0.991
BOF2	LG07	10.692	contig_91_3251830	0.13	4	162.412	160	157.477	809.823	0.4	2.46725	0.0554813	1
BOF2	LG07	11.692		0.14	5	161.765	160.482	156.926	809.428	0.4	2.41955	1.13615	0.925
BOF2	LG07	12.692		0.17	6	160.735	161.224	156.326	808.334	0.5	2.20478	2.69353	0.87
BOF2	LG07	13.692		0.25	9	159.415	162.238	155.693	805.422	0.9	1.86097	4.68407	0.835
BOF2	LG07	14.692		0.38	10	158.165	163.352	155.082	800.332	1.5	1.54171	6.72792	0.819
BOF2	LG07	15.692		0.53	10	157.373	164.272	154.569	794.912	2.2	1.40226	8.3007	0.824
BOF2	LG07	16.692		0.67	9	157.136	164.828	154.204	791.44	2.6	1.46624	9.1574	0.849
BOF2	LG07	17.692		0.79	7	157.312	165.034	153.993	790.509	2.7	1.65947	9.38131	0.894
BOF2	LG07	18.692		0.87	5	157.706	164.991	153.919	791.434	2.6	1.89335	9.17823	0.959
BOF2	LG07	19.086	contig_91_5537766	0.89	4	157.886	164.928	153.922	792.105	2.5	1.98158	9.02392	0.991
BOF2	LG07	20.086		0.74	6	158.172	164.444	153.998	794.232	2.3	2.08722	8.35959	0.941
BOF2	LG07	21.086		0.6	7	159.008	163.625	154.083	797.774	1.8	2.4627	7.07948	0.913
BOF2	LG07	22.086		0.49	7	160.51	162.517	154.176	801.084	1.4	3.16726	5.17366	0.908
BOF2	LG07	23.086		0.47	5	162.381	161.423	154.27	801.817	1.3	4.0557	3.09731	0.924
BOF2	LG07	24.086		0.53	5	164.022	160.672	154.361	800.334	1.5	4.83048	1.48113	0.963
BOF2	LG07	24.736	contig_91_5116633	0.59	4	164.811	160.398	154.419	799.203	1.7	5.1961	0.782883	1
BOF2	LG07	25.736		0.62	4	165.694	159.88	154.662	798.226	1.8	5.51599	-0.298141	0.978
BOF2	LG07	26.663	contig_91_5985937	0.64	4	166.171	159.54	155	798.175	1.8	5.58571	-1.04548	1
BOF2	LG07	27.663		0.61	5	166.649	158.915	155.903	798.327	1.8	5.37318	-2.36121	0.974
BOF2	LG07	28.663		0.59	5	166.874	158.328	156.895	798.537	1.7	4.98953	-3.55653	0.97
BOF2	LG07	29.663		0.58	4	166.754	157.863	157.881	799.183	1.7	4.4363	-4.4549	0.988
BOF2	LG07	30.019	contig_91_6832454	0.58	4	166.611	157.741	158.214	799.619	1.6	4.19841	-4.67152	1
BOF2	LG07	31.019		0.79	5	167.969	157.2	157.959	793.283	2.4	5.00487	-5.76459	0.94
BOF2	LG07	32.019		1.04	6	169.265	156.624	157.747	785.742	3.3	5.75925	-6.8822	0.899
BOF2	LG07	33.019		1.32	6	170.374	156.069	157.574	777.847	4.3	6.40001	-7.90487	0.877
BOF2	LG07	34.019		1.62	6	171.224	155.58	157.432	770.529	5.2	6.89616	-8.74802	0.874
BOF2	LG07	35.019		1.91	6	171.803	155.182	157.302	764.473	5.9	7.25029	-9.37043	0.889
BOF2	LG07	36.019		2.19	6	172.132	154.887	157.165	760.031	6.5	7.48309	-9.76118	0.923
BOF2	LG07	37.019		2.44	5	172.242	154.695	157.01	757.291	6.8	7.61581	-9.93139	0.975
BOF2	LG07	37.393	contig_193_4399123	2.53	4	172.233	154.647	156.947	756.691	6.9	7.6426	-9.94337	1
BOF2	LG07	38.393		1.96	4	172.236	156.303	156.258	768.884	5.4	7.98881	-7.94325	0.998
BOF2	LG07	38.404	contig_2007_1016527	1.95	4	172.222	156.33	156.25	769.135	5.4	7.98611	-7.90644	1
BOF2	LG07	39.182	contig_2007_1301285	1.86	4	172.171	156.522	156.25	771.01	5.1	7.96071	-7.68898	1
BOF2	LG07	40.182		1.65	5	171.393	155.887	158.265	774.945	4.6	6.56402	-8.94285	0.986
BOF2	LG07	40.292	contig_193_1220450	1.6	4	171.114	155.942	158.415	776.808	4.4	6.34976	-8.82264	0.997
BOF2	LG07	40.956	contig_2007_1959446	2.07	4	172.8	155.989	156.947	766.518	5.7	7.92632	-8.8848	1
BOF2	LG07	41.956		2.36	5	173.605	155.488	156.774	758.002	6.7	8.41531	-9.70119	0.972
BOF2	LG07	42.956		2.58	5	174.011	155.278	156.576	753.454	7.3	8.71724	-10.0153	0.968
BOF2	LG07	43.956		2.72	4	174.192	155.277	156.35	751.77	7.5	8.92126	-9.99391	0.988
BOF2	LG07	44.292	contig_193_9705238	2.76	4	174.216	155.315	156.27	751.735	7.5	8.97297	-9.92864	1
BOF2	LG07	45.292		2.5	5	173.016	154.682	158.326	756.448	6.9	7.34467	-10.989	0.997
BOF2	LG07	45.381	contig_193_12815054	2.45	4	172.692	154.708	158.486	758.426	6.7	7.1033	-10.8811	1
BOF2	LG07	45.67	contig_193_12991883	2.52	4	172.692	154.364	159.222	756.926	6.9	6.73504	-11.5936	1
BOF2	LG07	46.67		2.09	5	171.724	154.919	158.797	764.927	5.9	6.46354	-10.3414	0.993
BOF2	LG07	46.858	contig_193_16081328	1.96	4	171.175	155.146	158.706	768.895	5.4	6.23456	-9.79437	1
BOF2	LG07	47.858		1.86	5	171.165	155.47	158.291	770.561	5.2	6.43689	-9.25786	0.976
BOF2	LG07	48.858		1.72	4	170.899	155.948	157.517	773.747	4.8	6.69067	-8.25983	0.989
BOF2	LG07	49.152	contig_630_5330660	1.68	4	170.744	156.106	157.267	775.02	4.6	6.73846	-7.89875	1
BOF2	LG07	50.152		1.33	4	169.786	156.558	157.369	782.054	3.8	6.2086	-7.01916	0.988
BOF2	LG07	50.634	contig_630_3059964	1.15	4	169.053	156.895	157.4	786.786	3.2	5.82632	-6.33158	1
BOF2	LG07	51.634		1.03	4	168.63	156.883	157.986	789	2.9	5.32165	-6.42476	0.974
BOF2	LG07	52.634		0.89	4	168.004	156.967	158.513	792.062	2.5	4.74583	-6.29151	0.98
BOF2	LG07	53.259	contig_2883_2328823	0.8	4	167.474	157.095	158.767	794.534	2.2	4.35351	-6.02544	1
BOF2	LG07	54.259		0.88	4	167.648	156.798	159.091	792.779	2.5	4.27818	-6.57103	0.995
BOF2	LG07	54.395	contig_1677_1272382	0.89	4	167.667	156.763	159.129	792.57	2.5	4.26882	-6.63441	1
BOF2	LG07	54.914	contig_358_7499229	0.88	4	167.667	156.894	158.8	792.861	2.4	4.43333	-6.33972	1
BOF2	LG07	55.914		1.21	4	168.329	155.997	159.382	785.405	3.4	4.47354	-7.85787	0.996
BOF2	LG07	55.962	contig_1678_2549309	1.22	4	168.349	155.967	159.393	785.125	3.4	4.47813	-7.90322	1
BOF2	LG07	56.847	contig_3314_2130119	1.11	4	168.286	156.629	157.593	787.725	3.1	5.3461	-6.31011	1
BOF2	LG07	57.831	contig_2436_583605	1	4	167.825	156.333	159.967	790.058	2.8	3.92917	-7.5625	1
BOF2	LG07	58.831		1.01	5	167.209	155.903	159.967	789.194	2.9	3.62087	-7.68434	0.98
BOF2	LG07	59.045	contig_1666_452556	0.98	4	166.83	155.942	159.967	790.615	2.7	3.43156	-7.45637	1
BOF2	LG07	60.045		0.99	4	167.122	155.795	161.443	789.77	2.8	2.83963	-8.48758	0.98
BOF2	LG07	60.163	contig_627_5009897	0.96	4	166.951	155.899	161.545	790.934	2.7	2.70288	-8.34946	1
BOF2	LG07	60.922	contig_627_6474751	1.15	4	167.465	155.43	161.265	786.702	3.2	3.10021	-8.93468	1
BOF2	LG07	61.68	contig_2501_2695319	0.91	4	166.711	156.012	160.242	792.014	2.5	3.23434	-7.465	1
BOF2	LG07	62.68		1.14	4	167.456	155.434	160.807	786.886	3.2	3.32472	-8.6972	0.997
BOF2	LG07	62.703	contig_3209_120080	1.14	4	167.467	155.43	160.802	786.836	3.2	3.33241	-8.70411	0.998
BOF2	LG07	63.703		0.99	5	166.82	155.323	161.127	788.092	3	2.84645	-8.65025	0.937
BOF2	LG07	64.703		0.77	6	165.827	155.549	161.126	792.365	2.5	2.35034	-7.92764	0.911
BOF2	LG07	65.703		0.51	6	164.456	156.15	160.914	799.063	1.7	1.77091	-6.53444	0.922
BOF2	LG07	66.703		0.27	5	162.852	157.125	160.542	806.106	0.8	1.15516	-4.57171	0.969
BOF2	LG07	66.96	contig_1666_452600	0.22	4	162.447	157.42	160.424	807.613	0.6	1.01161	-4.01568	0.987
BOF2	LG08	0	contig_1688_9875281	1.77	4	171.031	159.945	152.657	773.1	4.9	9.18704	-1.89903	0.999
BOF2	LG08	0.764	contig_1688_9875227	2.61	4	172.361	159.415	150.898	754.987	7.1	10.7314	-2.21473	0.999
BOF2	LG08	1.764		2.34	5	172.368	158.87	151.901	760.166	6.5	10.2338	-3.26467	0.983
BOF2	LG08	2.499	contig_1688_9875310	2.16	4	172.371	158.273	153.033	764.697	5.9	9.66923	-4.42887	1
BOF2	LG08	3.462	contig_1688_11086041	2.23	4	171.641	158.365	152.76	763.038	6.1	9.44056	-3.83548	0.997
BOF2	LG08	4.246	contig_1688_1706981	2.22	4	170.778	160.299	151.2	763.303	6.1	9.78889	-0.690188	1
BOF2	LG08	5.126	contig_1215_7559451	1.86	4	170.778	159.276	152.902	771.092	5.1	8.93791	-2.56355	1
BOF2	LG08	6.126		1.95	4	171.36	158.798	153.092	768.446	5.4	9.13409	-3.42748	0.978
BOF2	LG08	7.126		2.02	4	171.69	158.264	153.473	767.343	5.6	9.10858	-4.3181	0.99
BOF2	LG08	7.432	contig_1110_3368362	2.04	4	171.757	158.092	153.62	767.196	5.6	9.06838	-4.59627	1
BOF2	LG08	7.618	contig_1110_4541614	2.11	4	171.944	158.573	153.231	765.69	5.8	9.35684	-4.01427	1
BOF2	LG08	8.618		1.94	4	171.944	157.893	154.237	769.208	5.4	8.85304	-5.19751	0.975
BOF2	LG08	9.618		1.82	4	171.943	157.124	155.5	771.965	5	8.22143	-6.59711	0.995
BOF2	LG08	9.736	contig_1110_9295723	1.81	4	171.943	157.038	155.653	772.196	5	8.1449	-6.75998	1
BOF2	LG08	10.736		1.73	5	171.689	157.699	154.798	772.925	4.9	8.44549	-5.54498	0.974
BOF2	LG08	11.736		1.64	5	171.045	158.454	153.987	774.848	4.7	8.52885	-4.0621	0.98
BOF2	LG08	12.352	contig_1994_1388529	1.57	4	170.257	159.012	153.562	777.482	4.3	8.34732	-2.89732	1
BOF2	LG08	13.126	contig_1996_1396948	1.56	4	170.257	158.987	153.714	777.789	4.3	8.27143	-2.99837	1
BOF2	LG08	14.126		1.66	4	171.001	158.685	153.737	775.322	4.6	8.63238	-3.68358	0.997
BOF2	LG08	14.183	contig_2320_1797890	1.65	4	170.941	158.695	153.745	775.645	4.6	8.59825	-3.64781	1
BOF2	LG08	15.183		1.7	4	171.381	158.77	153.654	773.813	4.8	8.86353	-3.74733	0.982
BOF2	LG08	16.067	contig_2324_1228321	1.71	5	171.635	158.772	153.816	773.772	4.8	8.90942	-3.95272	0.998
BOF2	LG08	16.698	contig_2324_1354611	1.51	5	171.476	158.004	155.224	777.95	4.3	8.12623	-5.34649	0.996
BOF2	LG08	17.698		1.67	6	172.264	158.366	154.167	771.761	5	9.04851	-4.8497	0.962
BOF2	LG08	18.698		1.74	5	171.891	159.054	153.265	771.034	5.1	9.31263	-3.52456	0.966
BOF2	LG08	19.596	contig_2324_3639397	1.74	4	170.875	159.744	152.735	773.636	4.8	9.07015	-2.06094	1
BOF2	LG08	20.596		1.72	5	170.965	159.569	152.761	772.894	4.9	9.10214	-2.29477	0.968
BOF2	LG08	21.596		1.67	5	170.907	159.455	152.82	773.051	4.9	9.04352	-2.40785	0.947
BOF2	LG08	22.596		1.61	5	170.699	159.408	152.908	774.133	4.7	8.89531	-2.39492	0.938
BOF2	LG08	23.596		1.53	5	170.34	159.43	153.025	776.114	4.5	8.65719	-2.25274	0.941
BOF2	LG08	24.596		1.43	5	169.831	159.517	153.171	778.897	4.2	8.32962	-1.98409	0.956
BOF2	LG08	25.596		1.32	5	169.185	159.659	153.347	782.282	3.7	7.91896	-1.6073	0.982
BOF2	LG08	26.094	contig_161_2577568	1.27	4	168.824	159.744	153.447	784.099	3.5	7.68836	-1.39127	1
BOF2	LG08	27.094		1.29	5	169.293	159.489	153.564	782.574	3.7	7.86473	-1.93917	0.971
BOF2	LG08	28.094		1.26	5	169.337	159.299	153.803	783.014	3.7	7.76665	-2.27074	0.968
BOF2	LG08	29.094		1.2	4	168.979	159.168	154.165	785.336	3.4	7.40739	-2.40356	0.992
BOF2	LG08	29.305	contig_161_1018895	1.18	4	168.857	159.148	154.255	786.033	3.3	7.30091	-2.40808	1
BOF2	LG08	29.603	contig_161_1019125	1.31	4	168.857	159.7	153.438	783.183	3.6	7.70982	-1.44732	1
BOF2	LG08	30.603		1.42	6	170.149	159.266	153.132	777.211	4.4	8.50874	-2.37418	0.905
BOF2	LG08	31.603		1.53	7	171.335	158.863	152.857	770.95	5.1	9.23914	-3.23265	0.827
BOF2	LG08	32.603		1.61	8	172.242	158.549	152.622	765.552	5.8	9.81015	-3.88306	0.765
BOF2	LG08	33.603		1.65	8	172.789	158.346	152.44	761.94	6.2	10.1746	-4.26846	0.72
BOF2	LG08	34.603		1.64	8	172.973	158.246	152.336	760.559	6.4	10.3187	-4.40828	0.691
BOF2	LG08	35.603		1.58	8	172.815	158.232	152.34	761.529	6.3	10.2373	-4.34549	0.678
BOF2	LG08	36.603		1.48	8	172.327	158.29	152.475	764.773	5.9	9.92615	-4.11115	0.681
BOF2	LG08	37.603		1.34	8	171.518	158.417	152.74	770.014	5.3	9.38874	-3.71211	0.701
BOF2	LG08	38.603		1.17	8	170.409	158.616	153.114	776.693	4.4	8.6473	-3.14535	0.737
BOF2	LG08	39.603		0.99	7	169.068	158.881	153.561	783.94	3.5	7.75344	-2.43383	0.789
BOF2	LG08	40.603		0.82	6	167.626	159.182	154.049	790.764	2.7	6.78849	-1.65562	0.857
BOF2	LG08	41.603		0.67	5	166.231	159.477	154.552	796.455	2	5.83968	-0.914648	0.942
BOF2	LG08	42.196	contig_4627_1144843	0.59	4	165.474	159.635	154.85	799.192	1.7	5.31184	-0.526548	1
BOF2	LG08	43.196		0.54	4	165.567	159.261	155.434	800.097	1.6	5.0662	-1.23983	0.967
BOF2	LG08	44.196		0.48	5	165.593	158.858	156.153	801.047	1.4	4.72042	-2.01524	0.949
BOF2	LG08	45.196		0.44	5	165.533	158.456	156.971	801.923	1.3	4.28075	-2.79616	0.946
BOF2	LG08	46.196		0.42	5	165.364	158.095	157.829	802.687	1.2	3.76748	-3.50166	0.958
BOF2	LG08	47.196		0.4	4	165.076	157.814	158.659	803.413	1.1	3.20841	-4.05324	0.985
BOF2	LG08	47.598	contig_3467_509110	0.39	4	164.927	157.729	158.973	803.721	1.1	2.97693	-4.22049	1
BOF2	LG09	0	contig_417_4833144	0.17	4	163.635	158.314	159.88	808.59	0.5	1.87757	-3.4439	0.978
BOF2	LG09	1		0.2	5	164.181	158.286	159.494	807.624	0.6	2.34341	-3.55081	0.945
BOF2	LG09	2		0.24	5	164.71	158.271	159.11	806.496	0.8	2.80012	-3.63922	0.921
BOF2	LG09	3		0.28	6	165.203	158.269	158.74	805.266	0.9	3.23169	-3.70192	0.906
BOF2	LG09	4		0.33	6	165.641	158.284	158.393	804.012	1.1	3.62408	-3.73268	0.901
BOF2	LG09	5		0.38	6	166.012	158.315	158.078	802.811	1.2	3.96732	-3.72997	0.904
BOF2	LG09	6		0.43	5	166.311	158.361	157.799	801.728	1.4	4.25568	-3.69418	0.917
BOF2	LG09	7		0.48	5	166.536	158.42	157.561	800.812	1.5	4.48748	-3.62858	0.939
BOF2	LG09	8		0.53	4	166.691	158.492	157.363	800.095	1.6	4.66369	-3.53544	0.97
BOF2	LG09	8.777	contig_417_3389026	0.57	4	166.765	158.554	157.236	799.683	1.6	4.76417	-3.44648	1
BOF2	LG09	9.777		0.82	4	167.635	158.016	156.764	793.942	2.3	5.43523	-4.18304	0.998
BOF2	LG09	9.809	contig_417_2912194	0.83	4	167.632	158.014	156.75	793.879	2.3	5.44079	-4.1763	1
BOF2	LG09	10.809		0.99	5	168.659	157.431	156.835	789.142	2.9	5.91179	-5.3166	0.964
BOF2	LG09	11.809		1.16	5	169.498	156.905	156.969	784.777	3.4	6.26457	-6.32911	0.948
BOF2	LG09	12.809		1.31	5	170.109	156.498	157.1	781.316	3.9	6.50432	-7.10627	0.951
BOF2	LG09	13.809		1.45	5	170.511	156.231	157.194	778.946	4.2	6.65893	-7.62202	0.975
BOF2	LG09	14.336	contig_411_1123897	1.52	4	170.652	156.142	157.224	778.127	4.3	6.71438	-7.79557	0.995
BOF2	LG09	15.336		1.17	5	169.637	156.682	157.383	784.954	3.4	6.12714	-6.82848	0.975
BOF2	LG09	16.232	contig_3224_206967	0.83	4	167.972	157.514	157.509	793.894	2.3	5.23173	-5.22621	1
BOF2	LG09	17.232		0.99	4	168.669	156.789	157.821	789.763	2.8	5.42414	-6.45662	0.984
BOF2	LG09	17.997	contig_3224_459495	1.1	4	168.946	156.429	158.036	787.785	3.1	5.45512	-7.06226	1
BOF2	LG09	18.997		1.55	5	170.916	155.438	158.349	776.975	4.4	6.28325	-9.19416	0.986
BOF2	LG09	19.459	contig_4_3753052	1.72	4	171.371	155.214	158.414	774.258	4.7	6.47882	-9.67833	1
BOF2	LG09	19.884	contig_4_3753064	1.81	4	171.417	154.957	158.414	772.305	5	6.50144	-9.95871	1
BOF2	LG09	20.884		1.85	5	171.439	154.239	158.465	767.457	5.6	6.487	-10.7128	0.959
BOF2	LG09	21.884		1.82	6	171.008	153.824	158.513	766.646	5.7	6.24735	-10.9372	0.942
BOF2	LG09	22.884		1.7	6	170.143	153.717	158.557	769.91	5.3	5.79283	-10.6328	0.949
BOF2	LG09	23.884		1.5	5	168.804	153.977	158.596	777.265	4.4	5.10407	-9.72317	0.981
BOF2	LG09	24.265	contig_4_1951987	1.42	4	168.191	154.175	158.61	780.844	3.9	4.79066	-9.22539	1
BOF2	LG09	25.265		1.5	6	169.061	153.821	158.679	775.329	4.6	5.19098	-10.0491	0.946
BOF2	LG09	26.265		1.58	7	169.954	153.484	158.759	769.414	5.3	5.59756	-10.8722	0.897
BOF2	LG09	27.265		1.66	8	170.842	153.179	158.843	763.342	6.1	5.9994	-11.6631	0.853
BOF2	LG09	28.265		1.74	9	171.696	152.924	158.925	757.43	6.8	6.38542	-12.3864	0.814
BOF2	LG09	29.265		1.8	10	172.488	152.735	158.995	752.029	7.5	6.74661	-13.0071	0.78
BOF2	LG09	30.265		1.85	11	173.196	152.623	159.041	747.461	8	7.07778	-13.4953	0.751
BOF2	LG09	31.265		1.89	12	173.806	152.598	159.05	743.969	8.5	7.37801	-13.8299	0.726
BOF2	LG09	32.265		1.91	12	174.31	152.664	159.011	741.709	8.7	7.64966	-13.9965	0.706
BOF2	LG09	33.265		1.93	13	174.714	152.815	158.922	740.649	8.9	7.89602	-14.0035	0.691
BOF2	LG09	34.265		1.92	13	175.019	153.048	158.779	740.759	8.9	8.12033	-13.8515	0.68
BOF2	LG09	35.265		1.91	13	175.233	153.348	158.586	741.862	8.7	8.32343	-13.5615	0.674
BOF2	LG09	36.265		1.89	13	175.363	153.703	158.355	743.766	8.5	8.50392	-13.1559	0.672
BOF2	LG09	37.265		1.86	13	175.415	154.096	158.098	746.269	8.2	8.65817	-12.6605	0.676
BOF2	LG09	38.265		1.82	12	175.392	154.513	157.829	749.206	7.8	8.78144	-12.098	0.683
BOF2	LG09	39.265		1.78	12	175.302	154.935	157.568	752.399	7.4	8.86694	-11.5004	0.696
BOF2	LG09	40.265		1.74	11	175.145	155.353	157.325	755.777	7	8.91005	-10.8815	0.713
BOF2	LG09	41.265		1.69	10	174.924	155.758	157.112	759.26	6.6	8.90613	-10.2599	0.735
BOF2	LG09	42.265		1.65	9	174.642	156.143	156.936	762.807	6.1	8.85292	-9.64618	0.761
BOF2	LG09	43.265		1.6	8	174.301	156.504	156.8	766.386	5.7	8.75042	-9.04647	0.792
BOF2	LG09	44.265		1.54	8	173.907	156.84	156.705	769.96	5.3	8.60099	-8.466	0.828
BOF2	LG09	45.265		1.49	7	173.466	157.153	156.647	773.497	4.8	8.40939	-7.90348	0.869
BOF2	LG09	46.265		1.44	6	172.986	157.441	156.622	776.944	4.4	8.18194	-7.36324	0.915
BOF2	LG09	47.265		1.39	5	172.479	157.705	156.626	780.252	4	7.92633	-6.84797	0.966
BOF2	LG09	47.858	contig_916_1532683	1.36	4	172.17	157.85	156.641	782.129	3.8	7.76477	-6.55534	0.998
BOF2	LG09	48.858		1.4	5	172.507	157.679	156.706	780.458	4	7.90058	-6.92693	0.961
BOF2	LG09	49.858		1.43	5	172.772	157.549	156.788	779.293	4.1	7.99215	-7.23036	0.938
BOF2	LG09	50.858		1.45	5	172.971	157.464	156.88	778.65	4.2	8.04555	-7.4616	0.929
BOF2	LG09	51.858		1.46	5	173.109	157.425	156.978	778.534	4.2	8.06565	-7.6185	0.934
BOF2	LG09	52.858		1.46	5	173.188	157.432	157.077	778.94	4.2	8.05526	-7.7004	0.952
BOF2	LG09	53.858		1.45	4	173.207	157.485	157.178	779.863	4	8.01469	-7.70788	0.985
BOF2	LG09	54.19	contig_916_3636484	1.44	4	173.2	157.512	157.212	780.283	4	7.99423	-7.69414	0.999
BOF2	LG10	0	contig_4286_2481814	4.87	4	170.091	159.642	139.444	708.343	12.8	15.3232	4.8743	1
BOF2	LG10	1		5.16	5	170.146	160.008	138.125	699.228	14	16.0109	5.87261	0.97
BOF2	LG10	2		5.33	5	169.909	160.339	137.321	695.928	14.4	16.2941	6.72385	0.964
BOF2	LG10	3		5.42	5	169.414	160.744	136.775	696.01	14.4	16.3194	7.64956	0.983
BOF2	LG10	3.466	contig_880_18056394	5.45	4	169.109	160.963	136.577	696.777	14.3	16.2661	8.12041	1
BOF2	LG10	4.466		5.59	5	169.153	161.411	136.253	690.294	15.1	16.4497	8.70762	0.968
BOF2	LG10	5.466		5.61	5	169.003	161.733	136.267	689.054	15.2	16.3682	9.09831	0.957
BOF2	LG10	6.466		5.53	5	168.654	162.018	136.52	691.665	14.9	16.067	9.43035	0.967
BOF2	LG10	7.466		5.36	4	168.128	162.23	137.064	698.327	14.1	15.5324	9.6344	0.999
BOF2	LG10	7.484	contig_880_28236638	5.36	4	168.118	162.233	137.077	698.494	14.1	15.5202	9.6353	0.999
BOF2	LG10	8.484		5.28	6	167.991	162.613	136.578	693.517	14.7	15.7068	10.3284	0.963
BOF2	LG10	9.484		5.13	6	167.819	162.915	136.326	690.936	15	15.7464	10.8422	0.937
BOF2	LG10	10.484		4.91	7	167.604	163.135	136.326	690.921	15	15.6389	11.1693	0.92
BOF2	LG10	11.484		4.62	7	167.352	163.259	136.605	693.782	14.6	15.3738	11.2802	0.912
BOF2	LG10	12.484		4.24	8	167.071	163.256	137.233	700.152	13.9	14.9187	11.1038	0.914
BOF2	LG10	13.484		3.78	8	166.767	163.067	138.361	711.131	12.5	14.2033	10.503	0.925
BOF2	LG10	14.484		3.25	7	166.443	162.616	140.193	727.699	10.5	13.1251	9.29761	0.946
BOF2	LG10	15.484		2.68	6	166.088	161.91	142.752	748.14	7.9	11.6678	7.49012	0.976
BOF2	LG10	16.128	contig_880_35050592	2.34	4	165.833	161.414	144.571	760.777	6.4	10.631	6.21141	1
BOF2	LG10	17.128		1.93	5	165.887	161.018	146.108	767.919	5.5	9.8892	5.0203	0.975
BOF2	LG10	18.128		1.48	4	165.881	160.313	148.676	779.027	4.1	8.60281	3.03454	0.994
BOF2	LG10	18.255	contig_1950_1884588	1.43	4	165.875	160.2	149.067	780.569	4	8.40417	2.72917	1
BOF2	LG10	19.255		1.24	4	165.344	160.061	149.588	784.481	3.5	7.87784	2.59479	0.993
BOF2	LG10	19.435	contig_1950_2143103	1.21	4	165.196	160.048	149.724	785.519	3.3	7.73597	2.58808	1
BOF2	LG10	20.266	contig_1950_2903735	1.13	4	164.28	160.795	149.7	787.287	3.1	7.29005	3.80514	1
BOF2	LG10	20.782	contig_1950_3018163	1.33	4	165.196	160.366	149.2	782.772	3.7	7.99804	3.16781	1
BOF2	LG10	21.782		1.3	4	165.103	160.468	149.366	782.941	3.7	7.86848	3.23349	0.976
BOF2	LG10	22.782		1.23	4	164.986	160.443	149.826	784.61	3.5	7.57998	3.03734	0.985
BOF2	LG10	23.245	contig_1950_5583758	1.19	4	164.923	160.392	150.125	785.804	3.3	7.39904	2.86837	1
BOF2	LG10	24.245		1.16	4	164.15	161.09	149.733	786.205	3.3	7.20848	4.1489	0.986
BOF2	LG10	24.714	contig_1950_7062022	1.14	4	163.72	161.395	149.75	786.917	3.2	6.985	4.66006	1
BOF2	LG10	25.714		1.19	5	164.554	160.918	149.383	784.725	3.4	7.58548	3.94917	0.956
BOF2	LG10	26.714		1.25	5	165.441	160.395	149.166	782.505	3.7	8.13785	3.0914	0.932
BOF2	LG10	27.714		1.32	5	166.269	159.885	149.116	780.598	4	8.57664	2.19295	0.927
BOF2	LG10	28.714		1.39	5	166.949	159.425	149.251	779.489	4.1	8.84888	1.32444	0.942
BOF2	LG10	29.714		1.44	4	167.454	159.019	149.59	779.47	4.1	8.93202	0.496337	0.977
BOF2	LG10	29.877	contig_1950_6056175	1.45	4	167.521	158.957	149.665	779.573	4.1	8.92769	0.364463	0.984
BOF1	LG01	0	contig_3095_298394	0.38	4	264.955	244.468	239.5	9283.75	1.1	12.7273	-7.75892	1
BOF1	LG01	1		0.38	4	265.698	243.329	241.361	9280.53	1.1	12.1686	-10.2004	0.965
BOF1	LG01	2		0.38	5	266.122	242.387	243.208	9278.3	1.1	11.457	-12.2778	0.945
BOF1	LG01	3		0.37	5	266.129	241.755	244.888	9279.12	1.1	10.6206	-13.7534	0.94
BOF1	LG01	4		0.35	5	265.626	241.51	246.3	9285.08	1.1	9.66293	-14.4531	0.95
BOF1	LG01	5		0.32	4	264.511	241.697	247.398	9297.52	0.9	8.55667	-14.2569	0.975
BOF1	LG01	5.671	contig_3095_1660338	0.28	4	263.375	242.073	247.951	9309.44	0.8	7.71189	-13.5899	1
BOF1	LG01	6.671		0.31	5	264.831	241.842	247.619	9297.5	0.9	8.60614	-14.3831	0.965
BOF1	LG01	7.671		0.33	5	266.062	241.797	247.155	9287.95	1	9.45358	-14.8114	0.944
BOF1	LG01	8.671		0.35	5	266.988	241.955	246.542	9281.92	1.1	10.2231	-14.8106	0.936
BOF1	LG01	9.671		0.36	5	267.58	242.295	245.797	9279.71	1.1	10.8914	-14.3939	0.941
BOF1	LG01	10.671		0.37	5	267.849	242.772	244.971	9280.88	1.1	11.4387	-13.6385	0.961
BOF1	LG01	11.671		0.38	4	267.829	243.327	244.137	9284.68	1.1	11.8459	-12.6558	0.993
BOF1	LG01	11.841	contig_3095_2353726	0.38	4	267.8	243.426	244	9285.54	1.1	11.9	-12.4745	1
BOF1	LG01	12.841		0.39	5	268.908	243.027	243.91	9273.34	1.2	12.499	-13.3815	0.965
BOF1	LG01	13.841		0.41	5	269.829	242.699	243.828	9262.64	1.3	13.0008	-14.1297	0.939
BOF1	LG01	14.841		0.42	6	270.495	242.472	243.74	9254.61	1.4	13.3776	-14.6453	0.92
BOF1	LG01	15.841		0.43	6	270.847	242.374	243.632	9250.28	1.4	13.6078	-14.8651	0.91
BOF1	LG01	16.841		0.42	6	270.856	242.419	243.497	9250.21	1.4	13.6793	-14.7575	0.907
BOF1	LG01	17.841		0.42	6	270.518	242.606	243.34	9254.43	1.4	13.5887	-14.3234	0.913
BOF1	LG01	18.841		0.4	6	269.859	242.918	243.174	9262.37	1.3	13.3423	-13.5983	0.926
BOF1	LG01	19.841		0.38	5	268.931	243.329	243.02	9273.05	1.2	12.9556	-12.6461	0.948
BOF1	LG01	20.841		0.36	4	267.805	243.802	242.898	9285.25	1.1	12.4534	-11.5494	0.978
BOF1	LG01	21.449	contig_3098_951780	0.35	4	267.057	244.105	242.848	9292.93	1	12.1043	-10.8476	1
BOF1	LG01	22.449		0.37	5	268.867	243.755	242.139	9274.46	1.2	13.3644	-11.7483	0.929
BOF1	LG01	23.449		0.38	6	270.031	243.711	241.223	9260.99	1.3	14.404	-11.916	0.874
BOF1	LG01	24.449		0.37	7	270.273	244.098	240.096	9256.06	1.4	15.0883	-11.086	0.834
BOF1	LG01	25.449		0.35	8	269.442	244.995	238.803	9260.63	1.3	15.3195	-9.12766	0.81
BOF1	LG01	26.449		0.32	7	267.572	246.401	237.458	9272.06	1.2	15.0574	-6.11408	0.8
BOF1	LG01	27.449		0.29	7	264.948	248.188	236.253	9284.96	1.1	14.3475	-2.41258	0.806
BOF1	LG01	28.449		0.27	6	261.982	250.152	235.369	9294.64	1	13.3066	1.4765	0.827
BOF1	LG01	29.449		0.27	6	259.101	252.061	234.924	9299.55	0.9	12.0883	5.04797	0.863
BOF1	LG01	30.449		0.28	5	256.594	253.732	234.949	9301.31	0.9	10.8226	7.96068	0.914
BOF1	LG01	31.449		0.31	4	254.579	255.076	235.385	9302.5	0.9	9.59667	10.0938	0.981
BOF1	LG01	31.529	contig_460_5388070	0.31	4	254.439	255.168	235.435	9302.63	0.9	9.50191	10.2311	0.987
BOF1	LG01	32.529		0.3	6	254.887	255.061	233.634	9290.27	1	10.6265	10.8012	0.932
BOF1	LG01	33.529		0.28	7	255.365	254.351	232.599	9288.78	1	11.383	10.3687	0.906
BOF1	LG01	34.529		0.24	7	255.863	252.891	233.03	9303.39	0.9	11.4164	8.44432	0.907
BOF1	LG01	35.529		0.18	6	256.329	250.939	235.091	9327.44	0.6	10.6191	5.22937	0.936
BOF1	LG01	36.529		0.14	4	256.7	249.079	238.043	9347.26	0.4	9.32859	1.70795	0.992
BOF1	LG01	36.619	contig_460_1593068	0.14	4	256.727	248.933	238.315	9348.57	0.4	9.20601	1.41219	0.999
BOF1	LG01	37.619		0.08	5	253.637	249.763	239.511	9362.3	0.2	7.06283	3.18887	0.968
BOF1	LG01	38.3	contig_460_5388214	0.04	4	251.436	249.936	241.7	9372.83	0.1	4.86795	3.36822	1
BOF1	LG01	38.79	contig_460_5388281	0.08	4	249.312	251.575	239.069	9363.22	0.2	5.12123	7.38449	0.999
BOF1	LG01	39.79		0.08	5	251.705	251.007	238.497	9359.41	0.3	6.6041	5.90626	0.901
BOF1	LG01	40.79		0.08	5	254.92	249.629	239.673	9358.69	0.3	7.62356	2.3321	0.88
BOF1	LG01	41.79		0.1	4	257.84	248.181	241.615	9355.92	0.3	8.11248	-1.54654	0.934
BOF1	LG01	42.286	contig_2156_760889	0.11	4	258.819	247.689	242.493	9354.58	0.3	8.16297	-2.96615	0.989
BOF1	LG01	43.286		0.2	5	261.897	247.127	240.42	9329.49	0.6	10.7386	-4.03148	0.926
BOF1	LG01	44.286		0.3	5	264.386	246.466	238.839	9301.79	0.9	12.7737	-5.14642	0.915
BOF1	LG01	45.286		0.4	4	266.218	245.699	237.908	9276.24	1.2	14.1547	-6.36462	0.956
BOF1	LG01	45.785	contig_2156_704831	0.45	4	266.882	245.301	237.654	9265.33	1.3	14.6142	-6.96698	0.996
BOF1	LG01	46.785		0.37	4	263.733	246.939	235.419	9286.66	1	14.1571	-2.63673	0.997
BOF1	LG01	46.811	contig_609_6889474	0.37	4	263.619	246.977	235.4	9287.62	1	14.1095	-2.53278	1
BOF1	LG01	47.684	contig_1942_303461	0.31	4	262.049	247.64	235.364	9303.08	0.9	13.3426	-1.06576	1
BOF1	LG01	48.684		0.24	4	262.05	245.575	240.728	9321.94	0.7	10.6609	-5.8145	0.984
BOF1	LG01	49.1	contig_83_10105143	0.22	4	262.049	244.615	243.452	9325.15	0.6	9.29858	-8.13481	1
BOF1	LG01	49.687	contig_195_15395615	0.34	4	265.35	242.904	244.966	9294.64	1	10.1922	-12.2535	1
BOF1	LG01	50.687		0.35	5	266.343	243.458	241.743	9282.93	1.1	12.3003	-10.5855	0.934
BOF1	LG01	51.687		0.34	5	265.54	244.907	238.786	9285.75	1.1	13.3768	-7.25555	0.935
BOF1	LG01	52.655	contig_923_11219707	0.33	4	263.512	246.698	236.972	9296.84	0.9	13.27	-3.54453	1
BOF1	LG01	53.655		0.39	4	265.264	245.417	237.546	9280.57	1.1	13.8587	-5.98774	0.997
BOF1	LG01	53.672	contig_923_2892577	0.39	4	265.285	245.401	237.556	9280.36	1.1	13.8641	-6.01975	0.998
BOF1	LG01	54.672		0.48	4	266.682	246.077	234.726	9255.7	1.4	15.9781	-4.6271	0.969
BOF1	LG01	55.672		0.56	4	267.605	246.874	232.17	9233.44	1.6	17.7174	-3.01266	0.975
BOF1	LG01	56.353	contig_1656_1231356	0.62	4	268	247.414	230.722	9220.85	1.7	18.6389	-1.94732	1
BOF1	LG01	56.619	contig_1656_464418	0.52	4	264.707	248.744	230.722	9248.69	1.4	16.9925	1.02942	1
BOF1	LG01	57.619		0.66	5	267.929	247.863	228.925	9206.68	1.9	19.5016	-0.563756	0.981
BOF1	LG01	58.587	contig_1649_660825	0.77	4	269.366	247.506	227.829	9182.8	2.1	20.7686	-1.09147	1
BOF1	LG01	59.587		0.74	4	270.132	246.629	229.443	9186.07	2.1	20.3447	-3.15836	0.984
BOF1	LG01	60.282	contig_1648_3053254	0.7	4	269.488	246.453	230.75	9202	1.9	19.3689	-3.66541	1
BOF1	LG01	61.282		0.79	4	267.883	249.482	225.839	9178.38	2.2	21.0221	2.62124	0.999
BOF1	LG01	61.312	contig_1648_1476586	0.79	4	267.825	249.563	225.722	9177.76	2.2	21.0514	2.78961	1
BOF1	LG01	61.535	contig_1648_1122690	0.88	4	270.565	248.556	225.722	9153.52	2.5	22.4212	0.412739	1
BOF1	LG01	62.535		0.93	5	271.842	248.2	225.013	9131.63	2.7	23.4146	-0.227869	0.977
BOF1	LG01	63.535		0.95	4	272.222	247.775	225.386	9129.6	2.7	23.4178	-1.02895	0.98
BOF1	LG01	64.252	contig_1989_99728	0.93	4	271.875	247.471	226.278	9140.88	2.6	22.7986	-1.60512	1
BOF1	LG01	64.546	contig_1989_124057	1.05	4	271.875	248.849	223.649	9110.26	2.9	24.1132	1.08701	1
BOF1	LG01	65.546		1.02	5	272.297	248.746	223.889	9106.66	3	24.2043	0.652958	0.96
BOF1	LG01	66.546		0.98	5	272.654	248.622	224.232	9105.08	3	24.2109	0.178355	0.923
BOF1	LG01	67.546		0.95	5	272.935	248.476	224.685	9105.71	3	24.1248	-0.333874	0.891
BOF1	LG01	68.546		0.9	6	273.13	248.311	225.248	9108.66	2.9	23.9406	-0.878081	0.863
BOF1	LG01	69.546		0.86	6	273.228	248.128	225.925	9114.02	2.9	23.6518	-1.44798	0.838
BOF1	LG01	70.546		0.82	6	273.221	247.932	226.709	9121.78	2.8	23.2561	-2.03297	0.817
BOF1	LG01	71.546		0.77	6	273.101	247.728	227.595	9131.82	2.7	22.753	-2.61974	0.8
BOF1	LG01	72.546		0.72	7	272.864	247.522	228.571	9143.91	2.6	22.147	-3.1959	0.787
BOF1	LG01	73.546		0.67	7	272.5	247.323	229.623	9157.87	2.4	21.4388	-3.73816	0.778
BOF1	LG01	74.546		0.62	7	272.007	247.141	230.733	9173.35	2.3	20.637	-4.22829	0.772
BOF1	LG01	75.546		0.57	7	271.383	246.986	231.882	9190.02	2.1	19.7506	-4.64664	0.77
BOF1	LG01	76.546		0.52	7	270.631	246.865	233.051	9207.48	1.9	18.7904	-4.97581	0.772
BOF1	LG01	77.546		0.47	7	269.757	246.786	234.22	9225.37	1.7	17.7682	-5.20263	0.777
BOF1	LG01	78.546		0.42	7	268.768	246.752	235.375	9243.3	1.5	16.6969	-5.31983	0.786
BOF1	LG01	79.546		0.37	7	267.68	246.763	236.5	9260.89	1.3	15.59	-5.32699	0.799
BOF1	LG01	80.546		0.33	6	266.506	246.821	237.585	9277.83	1.1	14.4605	-5.22465	0.815
BOF1	LG01	81.546		0.28	6	265.275	246.911	238.627	9293.75	1	13.3236	-5.03963	0.836
BOF1	LG01	82.546		0.24	6	264.003	247.032	239.62	9308.45	0.8	12.1913	-4.77886	0.86
BOF1	LG01	83.546		0.21	5	262.71	247.176	240.559	9321.75	0.7	11.0756	-4.45881	0.888
BOF1	LG01	84.546		0.18	5	261.422	247.331	241.446	9333.54	0.5	9.988	-4.10248	0.92
BOF1	LG01	85.546		0.15	4	260.153	247.493	242.278	9343.79	0.4	8.93715	-3.72209	0.956
BOF1	LG01	86.546		0.12	4	258.919	247.655	243.057	9352.55	0.3	7.93079	-3.33272	0.996
BOF1	LG01	86.644	contig_2897_2274693	0.12	4	258.8	247.671	243.13	9353.33	0.3	7.83478	-3.29449	1
BOF1	LG02	0	contig_613_275126	1.51	4	260.432	258.348	210.206	8991.65	4.2	25.1133	23.0287	0.999
BOF1	LG02	1		1.33	6	265.179	257.419	213.405	8988.05	4.2	25.8872	18.127	0.916
BOF1	LG02	2		1.07	6	269.046	254.384	220.983	9068.09	3.4	24.0313	9.36984	0.914
BOF1	LG02	3		0.88	4	271.363	250.032	229.584	9153.12	2.5	20.8895	-0.441753	0.991
BOF1	LG02	3.074	contig_3537_1524339	0.87	4	271.475	249.705	230.143	9157.5	2.4	20.666	-1.10418	1
BOF1	LG02	4.074		1.1	5	269.469	253.708	222.39	9078.76	3.3	23.5395	7.77764	0.954
BOF1	LG02	5.074		1.46	5	267.107	256.897	214.451	8976.23	4.4	26.3279	16.118	0.954
BOF1	LG02	6.046	contig_3537_1524313	1.81	4	264.775	258.407	209.108	8915.58	5	27.8334	21.4654	1
BOF1	LG02	7.046		2.22	5	266.293	260.288	203.515	8770.95	6.5	31.3888	25.384	0.962
BOF1	LG02	8.046		2.55	6	267.729	261.184	200.219	8673.51	7.6	33.7548	27.21	0.95
BOF1	LG02	9.046		2.79	5	269.078	261.213	199.11	8631.68	8	34.984	27.1198	0.963
BOF1	LG02	9.961	contig_3537_2417398	2.92	4	270.176	260.665	199.776	8637.77	8	35.1997	25.6885	0.999
BOF1	LG02	10.575	contig_3537_2417261	2.97	4	270.175	260.046	197.778	8629.94	8	36.1986	26.0696	1
BOF1	LG02	11.575		2.52	5	270.91	258.082	201.777	8727.2	7	34.5667	21.738	0.987
BOF1	LG02	11.697	contig_3383_1299265	2.43	4	270.981	257.407	203.08	8761.28	6.6	33.9508	20.3767	0.994
BOF1	LG02	12.697		2.54	5	270.994	258.14	199.783	8692.88	7.4	35.6053	22.7512	0.962
BOF1	LG02	13.697		2.56	5	270.522	258.197	198.284	8676.4	7.5	36.1188	23.7939	0.953
BOF1	LG02	14.697		2.5	5	269.454	257.736	198.37	8709.14	7.2	35.5417	23.8242	0.968
BOF1	LG02	15.555	contig_1979_282267	2.38	4	268.089	256.93	199.719	8774	6.5	34.1851	23.0264	1
BOF1	LG02	16.555		2.16	5	265.011	258.91	200.709	8790.76	6.3	32.151	26.0496	0.966
BOF1	LG02	17.555		1.73	5	261.573	259.025	207.626	8926	4.9	26.9736	24.4253	0.988
BOF1	LG02	17.72	contig_1981_293037	1.65	4	261	258.867	209.229	8956	4.6	25.8853	23.7528	0.997
BOF1	LG02	18.72		1.9	6	264.963	257.957	203.89	8847.77	5.7	30.5366	23.5306	0.917
BOF1	LG02	19.72		2.13	6	267.284	256.851	200.633	8775.36	6.5	33.3257	22.8931	0.909
BOF1	LG02	20.72		2.22	5	267.708	255.059	200.826	8792.45	6.3	33.4409	20.7923	0.974
BOF1	LG02	20.934	contig_1981_1130169	2.22	4	267.598	254.525	201.379	8809.41	6.1	33.1096	20.0367	0.997
BOF1	LG02	21.934		2.59	5	268.736	257.21	197.905	8689.21	7.4	35.4156	23.8896	0.957
BOF1	LG02	22.934		2.87	5	269.396	258.933	196.506	8622.67	8.1	36.4449	25.9818	0.955
BOF1	LG02	23.934		3.07	4	269.676	260.051	196.545	8598.89	8.4	36.5657	26.9403	0.991
BOF1	LG02	24.087	contig_1981_1130045	3.1	4	269.689	260.183	196.667	8598.6	8.4	36.5111	27.0051	1
BOF1	LG02	25.087		3.07	5	269.419	260.278	194.348	8571.02	8.7	37.5356	28.3949	0.976
BOF1	LG02	26.087		2.87	5	268.816	259.447	195.297	8627.3	8.1	36.7593	27.3907	0.984
BOF1	LG02	26.604	contig_1981_1683088	2.7	4	268.364	258.5	197.333	8695.29	7.3	35.5152	25.6515	1
BOF1	LG02	27.604		2.92	5	277.293	254.18	199.638	8626.73	8.1	38.8278	15.7146	0.983
BOF1	LG02	27.953	contig_1983_625394	2.97	4	279.511	252.524	201.834	8629.94	8	38.8388	11.8518	1
BOF1	LG02	28.911	contig_1983_1067535	2.79	4	276.13	253.458	200.353	8673.09	7.6	37.8887	15.2161	1
BOF1	LG02	29.727	contig_1983_1336540	3.05	4	279.469	250.562	200.353	8610.65	8.2	39.5582	10.6513	1
BOF1	LG02	30.727		3.54	5	282.31	251.369	196.098	8456.7	9.9	43.1057	12.165	0.972
BOF1	LG02	31.727		3.94	5	284.242	251.742	193.667	8358.27	10.9	45.2872	12.7871	0.968
BOF1	LG02	32.727		4.25	5	285.389	251.812	192.528	8311.21	11.4	46.4301	12.8538	0.989
BOF1	LG02	33.018	contig_1986_1446662	4.32	4	285.596	251.777	192.4	8306.7	11.5	46.5977	12.7794	1
BOF1	LG02	33.639	contig_1986_1803943	4.78	4	289.087	251.333	191.528	8198.85	12.6	48.7796	11.026	1
BOF1	LG02	34.512	contig_127_1016751	5.45	4	289.087	253.741	186.111	8046.4	14.3	51.4879	16.1417	1
BOF1	LG02	35.512		5.04	5	288.561	253.265	188.235	8122.94	13.4	50.1628	14.8669	0.984
BOF1	LG02	36.162	contig_127_3448381	4.68	4	287.956	252.549	191.222	8221.99	12.4	48.3667	12.9599	1
BOF1	LG02	36.701	contig_127_4783185	4.98	4	287.956	254.049	189.595	8151.88	13.1	49.1805	15.2743	1
BOF1	LG02	37.541	contig_127_5596076	5.45	4	288.609	255.013	187.605	8045.56	14.3	50.5017	16.9057	1
BOF1	LG02	38.541		4.85	5	287.838	253.578	189.902	8171.26	12.9	48.9681	14.708	0.994
BOF1	LG02	38.75	contig_127_8850933	4.68	4	287.622	252.841	190.972	8221.65	12.4	48.325	13.5442	1
BOF1	LG02	39.504	contig_127_12411992	3.88	4	286.471	251.357	197.056	8409.34	10.4	44.7076	9.59381	0.998
BOF1	LG02	40.504		4.04	5	287.44	252.136	194.746	8339.77	11.1	46.3467	11.043	0.984
BOF1	LG02	41.004	contig_127_17882124	3.92	4	286.535	251.857	196.5	8399.95	10.5	45.0174	10.3397	1
BOF1	LG02	41.921	contig_127_19251915	4.63	4	291.023	251.229	194.189	8234.23	12.3	48.417	8.62269	1
BOF1	LG02	42.762	contig_1125_2288462	5.45	4	291.932	252.89	188.351	8044.47	14.3	51.7902	12.7487	1
BOF1	LG02	43.512	contig_1125_6959108	5.06	4	285.812	254.654	188.351	8135.26	13.3	48.7306	17.5719	1
BOF1	LG02	44.512		4.51	6	293.332	249.444	197.772	8183.35	12.8	47.7798	3.89197	0.962
BOF1	LG02	45.365	contig_1125_3221857	3.95	4	296.135	243.097	212.499	8393.24	10.6	41.8181	-11.2198	1
BOF1	LG02	45.918	contig_1125_12302196	5.97	4	295.095	252.871	185.083	7926.98	15.5	55.006	12.7813	1
BOF1	LG02	46.918		5.3	5	289.157	253.612	185.918	8074.15	14	51.6195	16.0744	0.997
BOF1	LG02	46.99	contig_1125_13435195	5.24	4	288.378	253.771	186.029	8093.42	13.8	51.1746	16.5679	1
BOF1	LG02	47.99		5.34	5	288.654	254.483	185.842	8053.27	14.2	51.4057	17.2351	0.978
BOF1	LG02	48.99		5.31	4	288.775	254.486	187.517	8076.14	13.9	50.6289	16.3397	0.998
BOF1	LG02	49.043	contig_2302_2181938	5.3	4	288.778	254.469	187.676	8079.23	13.9	50.5511	16.2424	1
BOF1	LG02	50.043		4.79	5	289.881	251.172	192.484	8185.35	12.8	48.6987	9.98981	0.993
BOF1	LG02	50.165	contig_2302_1487414	4.69	4	289.892	250.562	193.812	8220.09	12.4	48.0399	8.71052	1
BOF1	LG02	51.165		4.33	5	280.976	257.378	189.784	8295.14	11.6	45.596	21.9973	0.992
BOF1	LG02	51.221	contig_2302_6244876	4.28	4	280.091	257.699	189.944	8314.84	11.4	45.0732	22.6811	1
BOF1	LG02	51.51	contig_2302_6249872	4	4	280.091	257.085	193.135	8382.32	10.7	43.4779	20.4723	1
BOF1	LG02	52.51		3.99	5	276.645	258.95	191.216	8358.18	10.9	42.7142	25.0201	0.956
BOF1	LG02	53.51		3.98	6	271.923	261.762	189.955	8358.53	10.9	40.9841	30.8234	0.936
BOF1	LG02	54.51		4.01	5	267.019	265.181	189.17	8358.3	10.9	38.9246	37.0857	0.942
BOF1	LG02	55.51		4.08	5	263.332	268.138	188.774	8352.76	11	37.2788	42.0854	0.972
BOF1	LG02	55.911	contig_2302_7216977	4.12	4	262.285	269.021	188.715	8352.77	11	36.7849	43.5211	0.991
BOF1	LG02	56.911		4.04	6	263.21	268.127	186.7	8316.69	11.4	38.2554	43.1718	0.93
BOF1	LG02	57.911		3.98	6	264.455	267.255	185.269	8285.88	11.7	39.5929	42.3926	0.896
BOF1	LG02	58.911		3.9	7	265.383	266.446	184.679	8279.61	11.8	40.3523	41.4149	0.888
BOF1	LG02	59.911		3.76	7	265.812	265.337	185.301	8321.72	11.3	40.2558	39.7806	0.906
BOF1	LG02	60.911		3.52	6	265.766	263.557	187.559	8429.33	10.2	39.1033	36.8941	0.95
BOF1	LG02	61.66	contig_1100_217693	3.28	4	265.37	261.706	190.594	8555.06	8.8	37.3879	33.7242	1
BOF1	LG02	62.66		3.58	5	264.823	264.189	187.915	8432.92	10.1	38.4539	37.82	0.976
BOF1	LG02	63.66		3.72	5	264.244	265.119	187.196	8397.02	10.5	38.5244	39.3987	0.973
BOF1	LG02	64.66		3.7	5	263.682	264.712	187.975	8437.31	10.1	37.8534	38.8831	0.993
BOF1	LG02	64.886	contig_7029_54994	3.67	4	263.556	264.388	188.424	8459.7	9.9	37.5657	38.3983	1
BOF1	LG02	65.573	contig_4626_42397	3.67	4	264.783	263.726	188.424	8459.62	9.9	38.1792	37.1228	1
BOF1	LG02	66.573		3.62	5	264.079	264.251	187.564	8441.08	10.1	38.2578	38.4292	0.965
BOF1	LG02	67.573		3.54	6	263.307	264.676	187.196	8434.26	10.1	38.0554	39.4244	0.938
BOF1	LG02	68.573		3.44	6	262.5	264.978	187.332	8439.91	10.1	37.584	40.0615	0.919
BOF1	LG02	69.573		3.3	6	261.698	265.126	187.993	8458.91	9.9	36.8529	40.2806	0.907
BOF1	LG02	70.573		3.14	6	260.939	265.087	189.215	8492.38	9.5	35.8624	40.0098	0.904
BOF1	LG02	71.573		2.96	6	260.253	264.828	191.052	8541.39	9	34.6009	39.1754	0.909
BOF1	LG02	72.573		2.74	6	259.654	264.325	193.555	8606.35	8.3	33.0493	37.72	0.922
BOF1	LG02	73.573		2.51	6	259.134	263.568	196.742	8686.03	7.4	31.1962	35.6301	0.942
BOF1	LG02	74.573		2.26	5	258.672	262.578	200.552	8776.68	6.5	29.0601	32.9664	0.971
BOF1	LG02	75.386	contig_777_605818	2.06	4	258.317	261.636	204	8854.13	5.7	27.1585	30.4778	1
BOF1	LG02	75.672	contig_777_857890	2.06	4	258.317	261.637	203.999	8854.1	5.7	27.1588	30.479	0.999
BOF1	LG02	76.672		1.89	5	257.731	261.912	204.646	8860.31	5.6	26.5426	30.7238	0.973
BOF1	LG02	77.672		1.61	5	257.151	260.88	207.483	8930.66	4.8	24.8342	28.5629	0.972
BOF1	LG02	78.672		1.23	4	256.572	258.445	213.122	9059.84	3.5	21.725	23.5981	0.997
BOF1	LG02	78.752	contig_777_3833784	1.2	4	256.525	258.2	213.697	9071.62	3.3	21.414	23.089	1
BOF1	LG02	79.752		1.04	4	254.568	258.469	216.367	9106.26	3	19.1001	23.0013	0.972
BOF1	LG02	80.752		0.88	5	252.544	258.552	219.588	9145.76	2.5	16.4778	22.4854	0.967
BOF1	LG02	81.752		0.73	4	250.64	258.366	223.269	9188.5	2.1	13.6858	21.412	0.984
BOF1	LG02	82.247	contig_332_3608861	0.67	4	249.784	258.169	225.189	9209.83	1.9	12.2973	20.6821	1
BOF1	LG02	82.648	contig_332_3372882	0.96	4	249.784	260.113	220.513	9132.79	2.7	14.6352	24.9641	1
BOF1	LG02	83.648		0.73	5	244.566	260.529	225.951	9184.83	2.1	9.3074	25.2702	0.976
BOF1	LG02	84.363	contig_943_13505753	0.57	4	241.737	259.872	231.179	9233.92	1.6	5.27868	23.4139	1
BOF1	LG02	84.965	contig_943_3654122	0.33	4	245.189	256.67	234	9297.05	0.9	5.59459	17.0759	1
BOF1	LG02	85.965		0.2	4	249.024	254.257	236.336	9331.62	0.6	6.34391	11.5763	0.978
BOF1	LG02	86.965		0.12	4	253.115	251.431	239	9353.05	0.3	7.05726	5.37387	0.997
BOF1	LG02	87.04	contig_943_718919	0.12	4	253.396	251.221	239.202	9353.93	0.3	7.09699	4.92208	1
BOF1	LG02	88.04		0.41	5	259.762	251.41	230.38	9270.5	1.2	14.6912	6.33879	0.919
BOF1	LG02	89.04		0.81	4	264.04	250.86	223.494	9170.04	2.3	20.2729	7.09255	0.982
BOF1	LG02	89.155	contig_332_3373108	0.86	4	264.316	250.813	222.87	9160.02	2.4	20.7226	7.22004	0.998
BOF1	LG03	0	contig_951_1593640	2.45	4	281.985	248.802	202.612	8755.47	6.7	39.6865	6.50349	0.998
BOF1	LG03	1		2.61	5	283.335	248.005	199.844	8696.32	7.3	41.7457	6.41509	0.974
BOF1	LG03	2		2.69	5	284.415	246.714	199.711	8679.05	7.5	42.3519	4.65095	0.975
BOF1	LG03	2.936	contig_951_1351124	2.7	4	285.214	245.083	201.76	8695.33	7.3	41.7271	1.59619	1
BOF1	LG03	3.936		2.83	6	285.435	246.599	197.502	8613.47	8.2	43.9667	5.13067	0.952
BOF1	LG03	4.936		2.96	7	285.461	248.29	193.421	8524.9	9.2	46.0197	8.8491	0.912
BOF1	LG03	5.936		3.08	8	285.292	250.035	189.851	8436.78	10.1	47.7205	12.4637	0.88
BOF1	LG03	6.936		3.18	9	284.933	251.699	187.081	8358.85	10.9	48.9261	15.6922	0.855
BOF1	LG03	7.936		3.25	9	284.392	253.169	185.3	8300.72	11.5	49.5459	18.3228	0.837
BOF1	LG03	8.936		3.28	9	283.674	254.376	184.572	8269.06	11.9	49.5508	20.253	0.828
BOF1	LG03	9.936		3.27	9	282.783	255.291	184.889	8267.14	11.9	48.9471	21.4552	0.825
BOF1	LG03	10.936		3.22	9	281.724	255.915	186.195	8294.96	11.6	47.7645	21.9556	0.83
BOF1	LG03	11.936		3.13	9	280.5	256.27	188.383	8349.36	11	46.0588	21.8283	0.843
BOF1	LG03	12.936		3.01	8	279.126	256.402	191.284	8424.33	10.2	43.9209	21.1964	0.863
BOF1	LG03	13.936		2.88	7	277.622	256.375	194.659	8511.64	9.3	41.4813	20.2346	0.891
BOF1	LG03	14.936		2.73	6	276.021	256.254	198.26	8603.25	8.3	38.8805	19.1138	0.926
BOF1	LG03	15.936		2.58	5	274.366	256.089	201.88	8692.82	7.4	36.2434	17.9663	0.969
BOF1	LG03	16.575	contig_974_220570	2.49	4	273.302	255.976	204.135	8747.08	6.8	34.5836	17.2572	1
BOF1	LG03	17.575		2.23	5	276.21	252.442	205.613	8790.46	6.3	35.2984	11.5306	0.972
BOF1	LG03	18.159	contig_2361_6552416	2	4	277.333	249.494	209.312	8868.36	5.5	34.0104	6.17147	1
BOF1	LG03	18.811	contig_974_220749	1.81	4	273.302	251.148	209.312	8917.05	5	31.9949	9.84031	1
BOF1	LG03	19.811		2.2	4	276.213	250.56	206.792	8818.5	6	34.7105	9.05712	0.999
BOF1	LG03	19.835	contig_788_17506225	2.21	4	276.267	250.541	206.758	8816.81	6	34.7545	9.02906	1
BOF1	LG03	20.835		2.23	4	279.72	248.287	209.916	8811.17	6.1	34.9017	3.46854	0.999
BOF1	LG03	20.86	contig_1383_2201778	2.23	4	279.773	248.235	210.029	8811.85	6.1	34.8717	3.33422	1
BOF1	LG03	21.726	contig_2043_473744	2.08	4	279.932	247.298	213.171	8849.16	5.7	33.3802	0.745996	1
BOF1	LG03	22.726		2.2	5	277.001	250.209	208.351	8796.98	6.3	34.3248	7.53297	0.974
BOF1	LG03	22.982	contig_788_13396658	2.17	5	274.983	251.276	208.295	8817.88	6	33.3439	9.63694	0.993
BOF1	LG03	23.982		2.42	5	281.486	248.896	208.397	8719.52	7.1	36.5446	3.95441	0.948
BOF1	LG03	24.982		2.54	5	285.627	246.547	212.13	8709.35	7.2	36.7486	-2.33163	0.967
BOF1	LG03	25.464	contig_1045_5625443	2.55	4	286.667	245.573	214.718	8731.89	7	35.9744	-5.11914	1
BOF1	LG03	26.464		2.55	5	286.677	246.396	214.841	8719.76	7.1	35.9178	-4.36271	0.98
BOF1	LG03	27.299	contig_1045_5362953	2.47	4	286.675	245.637	217.405	8750.74	6.8	34.6353	-6.40337	0.998
BOF1	LG03	28.299		2.41	5	286.775	246.198	216.515	8739.4	6.9	35.13	-5.44738	0.957
BOF1	LG03	29.299		2.34	5	286.556	246.842	215.783	8736.73	6.9	35.3867	-4.32807	0.923
BOF1	LG03	30.299		2.25	6	286.012	247.54	215.26	8743.49	6.8	35.376	-3.09644	0.898
BOF1	LG03	31.299		2.14	6	285.14	248.259	215.002	8760.25	6.7	35.069	-1.8121	0.882
BOF1	LG03	32.299		2.02	6	283.943	248.963	215.058	8787.16	6.4	34.4424	-0.537819	0.873
BOF1	LG03	33.299		1.88	6	282.436	249.615	215.47	8823.88	6	33.4825	0.662029	0.873
BOF1	LG03	34.299		1.74	6	280.648	250.18	216.268	8869.38	5.5	32.1898	1.72228	0.882
BOF1	LG03	35.299		1.58	6	278.628	250.626	217.461	8921.86	4.9	30.5835	2.58083	0.898
BOF1	LG03	36.299		1.42	5	276.445	250.929	219.037	8978.9	4.3	28.704	3.18848	0.923
BOF1	LG03	37.299		1.26	5	274.17	251.086	220.945	9037.53	3.7	26.6124	3.52814	0.957
BOF1	LG03	38.299		1.11	4	271.875	251.107	223.107	9094.77	3.1	24.3836	3.61583	0.999
BOF1	LG03	38.327	contig_1045_15350647	1.1	4	271.811	251.106	223.171	9096.33	3.1	24.32	3.61511	1
BOF1	LG03	39.327		1.07	5	272.605	250.775	223.773	9090.89	3.1	24.4159	2.58601	0.946
BOF1	LG03	40.327		1.02	5	273.328	250.139	224.964	9093.84	3.1	24.1819	0.993803	0.907
BOF1	LG03	41.327		0.97	5	273.962	249.169	226.74	9104.27	3	23.6111	-1.18168	0.883
BOF1	LG03	42.327		0.91	5	274.482	247.878	229.02	9119.58	2.8	22.7306	-3.87275	0.875
BOF1	LG03	43.327		0.86	5	274.85	246.336	231.636	9136.15	2.6	21.6069	-6.90713	0.881
BOF1	LG03	44.327		0.82	5	275.024	244.665	234.354	9150.79	2.5	20.3348	-10.0234	0.903
BOF1	LG03	45.327		0.79	5	274.959	243.021	236.936	9162.17	2.4	19.0118	-12.9262	0.939
BOF1	LG03	46.312	contig_1838_356703	0.79	4	274.627	241.57	239.173	9171.05	2.3	17.727	-15.3301	0.99
BOF1	LG03	47.312		0.83	4	274.814	242.631	237.068	9160.79	2.4	18.8732	-13.3096	0.958
BOF1	LG03	48.312		0.87	4	274.895	243.591	234.926	9149.53	2.5	19.9845	-11.3191	0.964
BOF1	LG03	49.018	contig_1838_356598	0.91	4	274.903	244.027	233.694	9142.77	2.6	20.6044	-10.2711	0.993
BOF1	LG03	50.018		0.83	4	274.03	243.25	235.001	9160.53	2.4	19.5143	-11.2657	0.963
BOF1	LG03	51.018		0.75	4	272.82	242.38	237.053	9183.48	2.1	17.8835	-12.5557	0.965
BOF1	LG03	52.018		0.67	4	271.18	241.693	239.497	9209.55	1.9	15.8416	-13.6456	0.999
BOF1	LG03	52.026	contig_1838_593666	0.67	4	271.165	241.689	239.517	9209.77	1.9	15.8241	-13.6519	1
BOF1	LG03	53.026		0.64	5	271.813	241.428	240.24	9206.52	1.9	15.7862	-14.5979	0.961
BOF1	LG03	54.026		0.59	5	271.507	241.548	241.058	9216.74	1.8	15.2245	-14.7349	0.95
BOF1	LG03	55.026		0.52	5	270.244	242.056	241.885	9239.09	1.5	14.1796	-14.0091	0.969
BOF1	LG03	55.693	contig_1838_2376285	0.47	4	268.932	242.573	242.434	9258.61	1.3	13.2488	-13.1102	0.997
BOF1	LG03	56.693		0.41	5	267.181	241.462	245.261	9272.43	1.2	10.9602	-14.7585	0.948
BOF1	LG03	57.518	contig_1838_2571568	0.36	4	265.049	241.083	246.52	9290.21	1	9.26439	-14.7011	1
BOF1	LG03	58.518		0.35	4	265.339	243.786	242.186	9291.65	1	11.5765	-9.977	0.953
BOF1	LG03	59.518		0.41	4	265.415	246.287	236.719	9276.46	1.2	14.3483	-4.78015	0.986
BOF1	LG03	59.61	contig_1838_2897644	0.42	4	265.415	246.45	236.263	9274.6	1.2	14.576	-4.38918	0.993
BOF1	LG03	60.61		0.32	4	262.198	248.343	235.604	9296.62	0.9	13.2967	-0.558107	0.959
BOF1	LG03	61.61		0.25	5	258.344	250.577	235.076	9313.46	0.8	11.6336	3.86685	0.945
BOF1	LG03	62.61		0.23	5	254.241	252.891	234.839	9320.39	0.7	9.70126	8.35117	0.95
BOF1	LG03	63.61		0.24	4	250.422	254.937	235.025	9318.05	0.7	7.69852	12.2139	0.974
BOF1	LG03	64.255	contig_1838_3588680	0.27	4	248.279	256	235.39	9314.09	0.8	6.44441	14.1653	1
BOF1	LG03	65.255		0.32	5	248.806	256.951	233.305	9291.11	1	7.75073	15.8959	0.959
BOF1	LG03	66.255		0.38	5	249.56	257.599	231.682	9271.13	1.2	8.93892	16.9776	0.933
BOF1	LG03	67.255		0.41	6	250.564	257.832	230.664	9258	1.3	9.95018	17.2177	0.92
BOF1	LG03	68.255		0.43	6	251.808	257.61	230.289	9253.48	1.4	10.7596	16.5614	0.922
BOF1	LG03	69.255		0.44	5	253.232	256.969	230.503	9256.73	1.4	11.3645	15.1014	0.939
BOF1	LG03	70.255		0.43	5	254.739	256.004	231.193	9265.14	1.3	11.7727	13.0379	0.969
BOF1	LG03	70.863	contig_1838_4741836	0.42	4	255.648	255.31	231.785	9271.45	1.2	11.9315	11.5928	0.995
BOF1	LG03	71.863		0.33	4	257.687	252.676	233.837	9294.49	1	11.9251	6.9137	0.986
BOF1	LG03	72.337	contig_1838_4750736	0.3	4	258.591	251.149	235.289	9305.74	0.8	11.651	4.20875	1
BOF1	LG03	73.337		0.22	4	255.742	252.125	236.64	9324.96	0.6	9.55088	5.9341	0.979
BOF1	LG03	73.8	contig_1838_5621225	0.2	4	254.244	252.667	237.348	9332.72	0.6	8.44831	6.87053	1
BOF1	LG03	74.8		0.16	4	251.487	253.642	238.691	9342.78	0.4	6.39782	8.55293	0.983
BOF1	LG03	75.353	contig_1838_5839403	0.1	4	251	252.819	240.729	9356.92	0.3	5.13542	6.95486	1
BOF1	LG03	76.353		0.16	4	256.797	250.552	239.533	9339.38	0.5	8.6318	2.38676	0.959
BOF1	LG03	77.353		0.3	4	262.117	247.726	239.149	9305.63	0.8	11.4841	-2.90698	0.99
BOF1	LG03	77.479	contig_1838_5024372	0.32	4	262.68	247.399	239.128	9300.8	0.9	11.7759	-3.50533	1
BOF1	LG03	78.479		0.07	4	255.714	247.6	244.681	9365.93	0.2	5.51608	-2.59768	0.943
BOF1	LG03	79.348	contig_5462_301568	0.01	3	249.324	247.069	250.612	9382.13	0	-0.643857	-2.8994	0.999
BOF1	LG04	0	contig_2222_2730064	0.1	4	257.861	244.952	248.568	9358.83	0.3	4.64646	-8.26284	1
BOF1	LG04	0.632	contig_2906_2759107	0.06	4	256.086	245.845	248.568	9368.6	0.2	3.75877	-6.48171	1
BOF1	LG04	1.632		0.07	5	257.632	245.972	247.206	9363.15	0.2	5.21309	-6.44667	0.919
BOF1	LG04	2.632		0.09	5	259.183	246.225	245.613	9355.69	0.3	6.7849	-6.17357	0.862
BOF1	LG04	3.632		0.12	6	260.631	246.579	243.924	9346.33	0.4	8.3535	-5.69935	0.829
BOF1	LG04	4.632		0.15	6	261.857	246.989	242.318	9336.02	0.5	9.76929	-5.09774	0.82
BOF1	LG04	5.632		0.18	6	262.763	247.402	240.973	9326.39	0.6	10.895	-4.46541	0.835
BOF1	LG04	6.632		0.22	5	263.283	247.784	239.997	9319.17	0.7	11.6433	-3.85591	0.873
BOF1	LG04	7.632		0.24	5	263.405	248.124	239.412	9315.4	0.7	11.9964	-3.28489	0.936
BOF1	LG04	8.368	contig_1087_1920156	0.26	4	263.257	248.351	239.207	9314.9	0.7	12.0252	-2.88117	0.997
BOF1	LG04	8.907	contig_1087_1920178	0.26	4	263.081	248.345	238.927	9315.51	0.7	12.0769	-2.65891	0.997
BOF1	LG04	9.907		0.25	5	263.255	247.468	239.181	9312.95	0.8	12.0372	-3.74972	0.931
BOF1	LG04	10.907		0.23	5	262.529	246.971	239.491	9316.24	0.7	11.5189	-4.03897	0.896
BOF1	LG04	11.907		0.19	5	260.84	247.071	239.658	9326.04	0.6	10.5908	-3.17807	0.893
BOF1	LG04	12.907		0.15	5	258.357	247.827	239.584	9339.61	0.5	9.38625	-1.14316	0.922
BOF1	LG04	13.907		0.12	4	255.56	249.062	239.32	9351.22	0.4	8.11985	1.62247	0.982
BOF1	LG04	14.13	contig_1087_1313272	0.12	4	254.958	249.367	239.25	9353.05	0.3	7.85417	2.26292	1
BOF1	LG04	14.722	contig_1087_1313304	0.11	4	248.83	253.037	239.25	9355.56	0.3	4.78989	8.99761	1
BOF1	LG04	15.722		0.03	4	251.825	249.653	243.44	9375.13	0.1	4.19264	2.02053	0.958
BOF1	LG04	16.42	contig_1087_1920041	0.03	4	254.077	247.435	246.41	9375.52	0.1	3.83333	-2.8083	1
BOF1	LG04	16.933	contig_1087_1673236	0.03	4	251.868	249.575	243.868	9376.33	0.1	4	1.70629	1
BOF1	LG04	17.703	contig_1087_1313172	0.04	4	254.231	246.643	247.95	9374.88	0.1	3.14038	-4.44753	1
BOF1	LG04	18.703		0.02	4	248.939	247	252.317	9379.82	0	-1.68916	-3.62782	0.965
BOF1	LG04	19.703		0.08	4	243.631	247.572	256.507	9362.5	0.2	-6.4383	-2.49658	0.985
BOF1	LG04	19.985	contig_1601_3406688	0.11	4	242.293	247.72	257.6	9354.27	0.3	-7.65366	-2.22683	1
BOF1	LG04	20.985		0.13	4	241.539	247.992	257.952	9349.98	0.4	-8.20641	-1.75343	0.975
BOF1	LG04	21.923	contig_3494_1848757	0.14	4	241.047	248.375	257.9	9348.25	0.4	-8.42674	-1.09826	1
BOF1	LG04	22.902	contig_3043_1226076	0.12	4	239.214	251.284	253.75	9351.76	0.3	-7.26786	4.80181	1
BOF1	LG04	23.902		0.13	4	239.214	250.65	255.035	9349.6	0.4	-7.91052	3.52587	0.996
BOF1	LG04	24.004	contig_506_17112678	0.13	4	239.214	250.617	255.1	9349.46	0.4	-7.94286	3.46014	1
BOF1	LG04	24.995	contig_1096_361319	0.12	4	239.214	251.357	253.784	9351.83	0.3	-7.28475	4.85811	1
BOF1	LG04	25.507	contig_1212_64973	0.06	4	242.195	250.581	251.972	9369.65	0.2	-4.88855	3.49772	1
BOF1	LG04	26.507		0.08	4	240.87	251.863	250.275	9363.48	0.2	-4.70243	6.29056	0.984
BOF1	LG04	27.132	contig_1186_169724	0.09	4	240.4	252.442	249.324	9360.14	0.3	-4.46216	7.5797	1
BOF1	LG04	28.132		0.16	4	238.156	254.213	247.026	9340.88	0.5	-4.43477	11.622	0.998
BOF1	LG04	28.172	contig_969_4592546	0.17	4	238.077	254.273	246.944	9340.07	0.5	-4.43376	11.762	1
BOF1	LG04	28.903	contig_2001_155290	0.34	4	235.921	257.303	241.278	9293.87	1	-2.67836	18.704	1
BOF1	LG04	29.518	contig_879_14796898	0.41	4	235.921	258.111	238.743	9276.26	1.2	-1.4109	20.7792	1
BOF1	LG04	30.518		0.19	4	238.9	255.166	243.283	9333.18	0.5	-2.19158	14.0752	0.998
BOF1	LG04	30.6	contig_879_7341512	0.18	4	239.216	254.876	243.676	9337.55	0.5	-2.22973	13.4305	1
BOF1	LG04	31.596	contig_879_472565	0.18	4	239	254.966	243.676	9335.99	0.5	-2.33784	13.6285	1
BOF1	LG04	32.596		0.21	5	238.418	255.788	242.752	9325.21	0.6	-2.16716	15.2035	0.97
BOF1	LG04	33.596		0.24	5	238.044	256.271	242.489	9319.03	0.7	-2.22204	16.0042	0.97
BOF1	LG04	34.587	contig_1588_6817223	0.25	4	237.892	256.353	242.902	9319.01	0.7	-2.50527	15.9558	1
BOF1	LG04	35.587		0.49	5	237.226	259.831	235.717	9247.62	1.5	0.754764	23.36	0.974
BOF1	LG04	36.218	contig_1588_2068153	0.64	4	237.459	260.769	233	9217.64	1.8	2.2296	25.5395	1
BOF1	LG04	37.218		0.55	5	238.702	259.853	232.081	9228.53	1.7	3.31058	24.4612	0.958
BOF1	LG04	38.218		0.43	5	242.208	257.821	232.089	9264.65	1.3	5.05947	20.6719	0.97
BOF1	LG04	38.794	contig_2773_453417	0.37	4	244.871	256.4	232.486	9287.51	1	6.19224	17.7213	1
BOF1	LG04	39.794		0.83	4	241.303	261.146	226.485	9166.45	2.3	7.40894	27.2519	0.997
BOF1	LG04	39.862	contig_2773_546831	0.86	4	241.124	261.385	226.225	9159.46	2.4	7.44968	27.7106	1
BOF1	LG04	40.862		0.41	4	241.66	258.026	234.492	9275.32	1.2	3.58427	19.9504	0.994
BOF1	LG04	40.925	contig_5359_59702	0.38	4	241.698	257.709	235.194	9283.55	1.1	3.25219	19.2628	0.998
BOF1	LG04	41.925		0.49	5	240.05	259.174	232.83	9244.98	1.5	3.60998	22.7338	0.961
BOF1	LG04	42.925		0.61	5	238.65	260.33	230.783	9208.17	1.9	3.93373	25.6141	0.944
BOF1	LG04	43.925		0.71	5	237.819	261.027	229.222	9180.86	2.2	4.29848	27.5066	0.949
BOF1	LG04	44.925		0.79	5	237.752	261.212	228.212	9167.94	2.3	4.76993	28.2304	0.973
BOF1	LG04	45.559	contig_3254_401288	0.83	4	238.107	261.085	227.854	9167.48	2.3	5.12674	28.1047	1
BOF1	LG04	46.559		1.04	5	237.033	263.296	224.441	9090.64	3.1	6.29588	32.5591	0.976
BOF1	LG04	47.559		1.22	5	236.63	264.684	222.441	9040.1	3.7	7.09422	35.1487	0.973
BOF1	LG04	48.559		1.33	4	236.879	265.13	221.981	9028.06	3.8	7.4491	35.7	0.99
BOF1	LG04	48.867	contig_3254_1679897	1.35	4	237.062	265.078	222.146	9032.48	3.8	7.45808	35.4734	1
BOF1	LG04	49.867		1.14	5	237.979	264.46	223.891	9069.82	3.4	7.04405	33.5249	0.965
BOF1	LG04	50.867		0.91	5	239.35	263.393	226.197	9120.65	2.8	6.57637	30.6197	0.944
BOF1	LG04	51.867		0.69	5	241.052	261.87	229.033	9180.1	2.2	6.00934	26.8279	0.936
BOF1	LG04	52.867		0.49	5	242.918	259.942	232.271	9240.72	1.5	5.3238	22.3481	0.942
BOF1	LG04	53.867		0.31	5	244.77	257.733	235.687	9294.46	1	4.54126	17.505	0.961
BOF1	LG04	54.506	contig_3254_3095989	0.22	4	245.872	256.254	237.845	9322.4	0.7	4.01366	14.3959	0.98
BOF1	LG04	55.506		0.22	5	246.069	256.437	237.284	9318.2	0.7	4.3925	14.7603	0.941
BOF1	LG04	56.506		0.22	6	246.31	256.573	236.752	9314.44	0.7	4.77909	15.0424	0.907
BOF1	LG04	57.506		0.22	6	246.599	256.653	236.263	9311.34	0.8	5.16821	15.2218	0.878
BOF1	LG04	58.506		0.22	7	246.937	256.669	235.829	9309.05	0.8	5.5542	15.2859	0.853
BOF1	LG04	59.506		0.21	7	247.326	256.612	235.465	9307.77	0.8	5.93058	15.2165	0.834
BOF1	LG04	60.506		0.21	7	247.762	256.48	235.18	9307.55	0.8	6.29091	15.0086	0.819
BOF1	LG04	61.506		0.2	7	248.238	256.272	234.98	9308.39	0.8	6.62869	14.663	0.809
BOF1	LG04	62.506		0.2	7	248.743	255.994	234.868	9310.2	0.8	6.93781	14.1889	0.805
BOF1	LG04	63.506		0.19	7	249.266	255.655	234.84	9312.82	0.8	7.21279	13.6027	0.804
BOF1	LG04	64.506		0.19	7	249.79	255.268	234.892	9316.04	0.7	7.44908	12.9264	0.809
[truncated: 2,016 more rows]

## Sheet: F) MQM
Results from multiple QTL mapping, settings in the manuscript
Column	Definition
Trait_Descriptor	Abbreviation of the phenotypic trait analyzed.
Group	Linkage group (LG) or chromosome number where the QTL was identified.
Position	Peak position of the maximum LOD score in centiMorgans (cM).
LOD	Logarithm of the odds score, indicating statistical significance.
# Iter.	Iterations: The number of computational cycles performed by the Expectation-Maximization (EM) algorithm to reach numerical convergence for the likelihood estimates at a specific locus.
mu_A	Estimated phenotypic mean of individuals homozygous for the maternal parent allele.
mu_H	Estimated phenotypic mean of individuals heterozygous at the QTL.
mu_B	Estimated phenotypic mean of individuals homozygous for the paternal parent allele.
Variance	The residual phenotypic variance at the tested position; it represents the portion of the total phenotypic variation not accounted for by the QTL model.
Expl. Variance	Percentage of the total phenotypic variance explained (PVE) by the QTL.
Additive	Additive effect; calculated as (mu_B - mu_A) / 2.
Dominance	Dominance effect; calculated as [mu_H - (mu_A + mu_B) / 2].
Cofactor	Indicates markers used as cofactors in the model
Trait_Descriptor	Group	Position	Locus	LOD	# Iter.	mu_A	mu_H	mu_B	Variance	% Expl.	Additive	Dominance	Cofactor
FT1	LG01	0	contig_3095_298394	0.52	2	1.37778	1.18119	1.11805	0.750651	1.1	0.129863	-0.0667249
FT1	LG01	1		0.54	4	1.39121	1.16821	1.13786	0.749798	1.2	0.126672	-0.0963262
FT1	LG01	2		0.57	4	1.40184	1.15655	1.15836	0.748906	1.3	0.121741	-0.123545
FT1	LG01	3		0.6	4	1.40854	1.14768	1.17731	0.748215	1.4	0.115618	-0.145248
FT1	LG01	4		0.61	4	1.41034	1.14271	1.19326	0.748041	1.4	0.108538	-0.159091
FT1	LG01	5		0.59	4	1.40585	1.14259	1.20561	0.748707	1.3	0.10012	-0.163135
FT1	LG01	5.671	contig_3095_1660338	0.56	2	1.39819	1.14576	1.21181	0.749771	1.2	0.0931926	-0.159245
FT1	LG01	6.671		0.59	4	1.41235	1.14506	1.20853	0.748444	1.3	0.101911	-0.165377
FT1	LG01	7.671		0.61	5	1.42258	1.14658	1.20424	0.747617	1.4	0.109169	-0.166833
FT1	LG01	8.671		0.61	5	1.42805	1.15038	1.19877	0.747421	1.4	0.114642	-0.163035
FT1	LG01	9.671		0.59	5	1.42854	1.15623	1.19214	0.747859	1.4	0.118199	-0.15411
FT1	LG01	10.671		0.57	4	1.42428	1.1637	1.18461	0.748825	1.3	0.119832	-0.140748
FT1	LG01	11.671		0.54	3	1.41597	1.17217	1.17664	0.750137	1.2	0.119666	-0.124137
FT1	LG01	11.841	contig_3095_2353726	0.53	2	1.41423	1.17366	1.17527	0.75038	1.1	0.119476	-0.121093
FT1	LG01	12.841		0.62	4	1.43437	1.1647	1.17462	0.747863	1.4	0.129878	-0.139796
FT1	LG01	13.841		0.71	5	1.45307	1.15576	1.17399	0.745206	1.7	0.13954	-0.157768
FT1	LG01	14.841		0.8	5	1.46906	1.14749	1.17319	0.742646	2	0.147939	-0.173639
FT1	LG01	15.841		0.88	6	1.48153	1.14041	1.17206	0.74042	2.2	0.154738	-0.186387
FT1	LG01	16.841		0.95	6	1.48996	1.13495	1.17044	0.738732	2.4	0.159757	-0.195255
FT1	LG01	17.841		1.01	5	1.49424	1.13129	1.16829	0.737696	2.5	0.162975	-0.19998
FT1	LG01	18.841		1.06	5	1.49459	1.12942	1.16568	0.737339	2.5	0.164456	-0.200719
FT1	LG01	19.841		1.09	5	1.4912	1.12929	1.16272	0.737648	2.5	0.164242	-0.197674
FT1	LG01	20.841		1.11	4	1.48444	1.13073	1.15961	0.738549	2.4	0.162415	-0.191297
FT1	LG01	21.449	contig_3098_951780	1.11	2	1.4789	1.13227	1.15775	0.739335	2.3	0.160572	-0.186058
FT1	LG01	22.449		1.3	6	1.52354	1.11292	1.15859	0.73151	3.2	0.182476	-0.22814
FT1	LG01	23.449		1.46	7	1.56061	1.09652	1.15859	0.724076	4	0.20101	-0.263085
FT1	LG01	24.449		1.56	8	1.58494	1.08543	1.15727	0.718709	4.6	0.213839	-0.285678
FT1	LG01	25.449		1.58	9	1.59496	1.08084	1.15394	0.716356	4.8	0.220512	-0.293611
FT1	LG01	26.449		1.54	9	1.59098	1.08325	1.14827	0.717238	4.7	0.221355	-0.286378
FT1	LG01	27.449		1.42	9	1.57389	1.09291	1.14065	0.721066	4.3	0.216618	-0.264363
FT1	LG01	28.449		1.27	8	1.54511	1.10975	1.13203	0.727111	3.7	0.206536	-0.228822
FT1	LG01	29.449		1.09	7	1.50802	1.13254	1.1238	0.734073	2.9	0.19211	-0.18337
FT1	LG01	30.449		0.92	5	1.46778	1.15858	1.11714	0.740496	2.2	0.17532	-0.133879
FT1	LG01	31.449		0.77	4	1.42959	1.18447	1.11279	0.745438	1.7	0.158399	-0.0867153
FT1	LG01	31.529	contig_460_5388070	0.76	3	1.42672	1.18646	1.11255	0.745762	1.6	0.157087	-0.0831787
FT1	LG01	32.529		0.77	4	1.43131	1.1797	1.11417	0.745382	1.7	0.158571	-0.093032
FT1	LG01	33.529		0.78	4	1.43471	1.17148	1.11984	0.745181	1.7	0.157434	-0.105797
FT1	LG01	34.529		0.79	4	1.43685	1.1625	1.12972	0.745081	1.7	0.153562	-0.120787
FT1	LG01	35.529		0.8	3	1.43774	1.15411	1.14243	0.744998	1.7	0.147657	-0.135975
FT1	LG01	36.529		0.81	3	1.43758	1.14766	1.1555	0.744916	1.7	0.141039	-0.148882
FT1	LG01	36.619	contig_460_1593068	0.82	3	1.43752	1.1472	1.15661	0.744911	1.7	0.140454	-0.149865
FT1	LG01	37.619		0.84	3	1.44087	1.13665	1.19075	0.744217	1.8	0.12506	-0.179157
FT1	LG01	38.3	contig_460_5388214	0.86	2	1.43888	1.13227	1.21086	0.744198	1.8	0.114013	-0.1926
FT1	LG01	38.79	contig_460_5388281	0.69	3	1.41142	1.14079	1.18303	0.747426	1.4	0.114197	-0.156434
FT1	LG01	39.79		0.84	5	1.45487	1.13421	1.15325	0.742158	2	0.150813	-0.169849
FT1	LG01	40.79		0.94	6	1.47987	1.14315	1.1192	0.73972	2.3	0.180336	-0.156386
FT1	LG01	41.79		0.98	4	1.48323	1.16282	1.09333	0.740571	2.2	0.194952	-0.125458
FT1	LG01	42.286	contig_2156_760889	0.98	3	1.47801	1.17354	1.08663	0.741918	2	0.195689	-0.108781
FT1	LG01	43.286		1.13	4	1.48716	1.1573	1.07469	0.73782	2.5	0.206234	-0.123628
FT1	LG01	44.286		1.27	4	1.48796	1.14154	1.06908	0.734938	2.8	0.209444	-0.136982
FT1	LG01	45.286		1.36	4	1.47975	1.12886	1.06787	0.733812	2.9	0.205939	-0.144945
FT1	LG01	45.785	contig_2156_704831	1.38	3	1.47126	1.12501	1.06828	0.734184	2.9	0.20149	-0.144761
FT1	LG01	46.785		1.35	3	1.46757	1.14071	1.04869	0.734706	2.8	0.209443	-0.117419
FT1	LG01	46.811	contig_609_6889474	1.35	2	1.46676	1.14117	1.04838	0.734835	2.8	0.209193	-0.116404
FT1	LG01	47.684	contig_1942_303461	1.06	2	1.44778	1.14407	1.08236	0.740317	2.2	0.182713	-0.120994
FT1	LG01	48.684		1.03	3	1.44491	1.1202	1.13836	0.740801	2.2	0.153279	-0.171437
FT1	LG01	49.1	contig_83_10105143	1.05	2	1.4442	1.11137	1.16214	0.740502	2.2	0.141031	-0.191792
FT1	LG01	49.687	contig_195_15395615	1.09	2	1.44565	1.10339	1.1931	0.739766	2.3	0.126276	-0.215986
FT1	LG01	50.687		1.11	5	1.47031	1.10892	1.14973	0.736891	2.6	0.160291	-0.2011
FT1	LG01	51.687		1.06	5	1.46808	1.13137	1.1053	0.738207	2.5	0.181393	-0.155322
FT1	LG01	52.655	contig_923_11219707	0.98	2	1.44425	1.16179	1.07366	0.741804	2.1	0.185294	-0.0971723
FT1	LG01	53.655		0.86	3	1.42252	1.16193	1.07394	0.744183	1.8	0.174289	-0.0863019
FT1	LG01	53.672	contig_923_2892577	0.85	3	1.42197	1.16211	1.07397	0.744256	1.8	0.174	-0.0858643
FT1	LG01	54.672		0.99	4	1.43996	1.1705	1.03961	0.740777	2.2	0.200175	-0.0692868
FT1	LG01	55.672		1.11	4	1.44712	1.18292	1.01181	0.738759	2.4	0.217654	-0.0465493
FT1	LG01	56.353	contig_1656_1231356	1.17	2	1.44693	1.19211	0.998675	0.7383	2.4	0.224126	-0.0306957
FT1	LG01	56.619	contig_1656_464418	1.04	2	1.42494	1.19978	0.998549	0.74063	2.2	0.213196	-0.01196
FT1	LG01	57.619		1.19	4	1.44875	1.19833	0.988312	0.737342	2.5	0.230221	-0.0202071
FT1	LG01	58.587	contig_1649_660825	1.27	2	1.45523	1.20383	0.983206	0.736282	2.7	0.236014	-0.0153929
FT1	LG01	59.587		1.08	4	1.43325	1.20603	0.993156	0.73943	2.3	0.220048	-0.00717568
FT1	LG01	60.282	contig_1648_3053254	0.93	2	1.4059	1.21165	1.00183	0.742764	2	0.202035	0.00778742
FT1	LG01	61.282		0.9	3	1.38798	1.23779	0.995583	0.743285	1.9	0.196197	0.0460136
FT1	LG01	61.312	contig_1648_1476586	0.9	2	1.3873	1.23852	0.995989	0.743356	1.9	0.195656	0.0468734
FT1	LG01	61.535	contig_1648_1122690	1.03	2	1.42111	1.22765	0.997646	0.740922	2.2	0.21173	0.0182719
FT1	LG01	62.535		1.07	4	1.42309	1.2242	0.986091	0.739426	2.3	0.218502	0.019609
FT1	LG01	63.535		1.08	4	1.42286	1.21595	0.988239	0.739472	2.3	0.217309	0.0104005
FT1	LG01	64.252	contig_1989_99728	1.06	2	1.42165	1.20744	0.997861	0.740331	2.2	0.211892	-0.00231132
FT1	LG01	64.546	contig_1989_124057	1.15	2	1.4209	1.21622	0.982725	0.738592	2.4	0.219088	0.014406
FT1	LG01	65.546		1.13	4	1.42436	1.2152	0.982935	0.738114	2.5	0.220712	0.0115528
FT1	LG01	66.546		1.1	4	1.42736	1.21394	0.984173	0.737795	2.5	0.221595	0.00817116
FT1	LG01	67.546		1.07	5	1.42985	1.21244	0.986446	0.737647	2.5	0.221702	0.00429426
FT1	LG01	68.546		1.03	6	1.43177	1.21067	0.989859	0.737685	2.5	0.220957	-0.000143842
FT1	LG01	69.546		1	6	1.4331	1.2086	0.994474	0.737918	2.5	0.219315	-0.00518687
FT1	LG01	70.546		0.96	6	1.4338	1.20624	1.00028	0.738343	2.4	0.216762	-0.0107949
FT1	LG01	71.546		0.91	7	1.43381	1.20366	1.00717	0.738945	2.4	0.21332	-0.0168312
FT1	LG01	72.546		0.87	7	1.43313	1.20081	1.01518	0.739717	2.3	0.208975	-0.023342
FT1	LG01	73.546		0.82	7	1.43173	1.19781	1.02415	0.740632	2.2	0.203788	-0.0301325
FT1	LG01	74.546		0.78	7	1.42957	1.19472	1.03392	0.741665	2.1	0.197825	-0.0370233
FT1	LG01	75.546		0.73	6	1.42664	1.19163	1.04435	0.74279	2	0.191147	-0.0438665
FT1	LG01	76.546		0.69	6	1.42289	1.18871	1.05508	0.743972	1.8	0.183909	-0.0502715
FT1	LG01	77.546		0.64	6	1.41834	1.18605	1.06597	0.74519	1.7	0.17619	-0.0561031
FT1	LG01	78.546		0.59	6	1.413	1.18374	1.07681	0.746422	1.6	0.168095	-0.06116
FT1	LG01	79.546		0.55	6	1.40688	1.18187	1.08742	0.747652	1.4	0.159729	-0.0652813
FT1	LG01	80.546		0.51	5	1.40001	1.18053	1.09765	0.748867	1.3	0.151179	-0.0682999
FT1	LG01	81.546		0.47	5	1.39254	1.17967	1.10741	0.750045	1.2	0.142566	-0.0703096
FT1	LG01	82.546		0.43	5	1.38454	1.17933	1.11665	0.751182	1	0.133945	-0.0712615
FT1	LG01	83.546		0.39	5	1.37609	1.17949	1.12532	0.752266	0.9	0.125387	-0.0712215
FT1	LG01	84.546		0.35	4	1.36733	1.1801	1.13343	0.753289	0.8	0.116953	-0.0702835
FT1	LG01	85.546		0.32	4	1.35842	1.18108	1.14101	0.75424	0.7	0.108703	-0.0686353
FT1	LG01	86.546		0.29	3	1.34943	1.18238	1.14808	0.755116	0.6	0.100679	-0.066378
FT1	LG01	86.644	contig_2897_2274693	0.28	2	1.34856	1.18252	1.14874	0.755197	0.6	0.0999067	-0.0661299
FT1	LG02	0	contig_613_275126	1.36	3	1.19217	1.35879	0.942628	0.734691	2.8	0.124773	0.291394
FT1	LG02	1		0.93	6	1.22153	1.35555	0.987811	0.739118	2.4	0.116858	0.250881
FT1	LG02	2		0.5	5	1.24721	1.32596	1.06065	0.748784	1.3	0.0932795	0.172036
FT1	LG02	3		0.22	3	1.26169	1.28276	1.13048	0.756396	0.5	0.0656055	0.0866731
FT1	LG02	3.074	contig_3537_1524339	0.2	2	1.26235	1.27962	1.13464	0.756751	0.4	0.0638528	0.0811262
FT1	LG02	4.074		0.5	5	1.25439	1.32701	1.07476	0.749942	1.2	0.08982	0.162435
FT1	LG02	5.074		0.92	5	1.24776	1.36402	1.0106	0.740801	2.2	0.118582	0.234845
FT1	LG02	6.046	contig_3537_1524313	1.34	2	1.2412	1.37977	0.965906	0.735001	2.8	0.137646	0.276213
FT1	LG02	7.046		1.48	4	1.26292	1.39758	0.941436	0.729893	3.4	0.160744	0.295401
FT1	LG02	8.046		1.56	5	1.28342	1.40378	0.927693	0.727553	3.6	0.177864	0.298225
FT1	LG02	9.046		1.56	4	1.30178	1.39783	0.926316	0.728448	3.5	0.187732	0.28378
FT1	LG02	9.961	contig_3537_2417398	1.5	3	1.31532	1.38245	0.937398	0.731987	3.1	0.188963	0.256091
FT1	LG02	10.575	contig_3537_2417261	1.46	2	1.29024	1.36773	0.923863	0.73282	3	0.183188	0.260682
FT1	LG02	11.575		0.86	4	1.30746	1.32319	0.97894	0.743564	1.9	0.164261	0.179991
FT1	LG02	11.697	contig_3383_1299265	0.77	3	1.30811	1.31297	0.993046	0.745803	1.6	0.157534	0.162386
FT1	LG02	12.697		0.78	4	1.30402	1.32219	0.978013	0.744048	1.8	0.163003	0.181171
FT1	LG02	13.697		0.76	5	1.29446	1.32725	0.975842	0.743999	1.8	0.159307	0.192103
FT1	LG02	14.697		0.74	4	1.27978	1.33067	0.985475	0.745226	1.7	0.147154	0.198038
FT1	LG02	15.555	contig_1979_282267	0.72	2	1.2656	1.33328	1.00094	0.746772	1.5	0.13233	0.200006
FT1	LG02	16.555		0.54	4	1.21603	1.34704	1.05812	0.749249	1.2	0.078959	0.20996
FT1	LG02	17.555		0.41	3	1.16326	1.34102	1.13813	0.752485	0.9	0.0125651	0.190325
FT1	LG02	17.72	contig_1981_293037	0.4	3	1.15488	1.33845	1.15196	0.752893	0.9	0.00145794	0.185025
FT1	LG02	18.72		0.31	5	1.18683	1.33894	1.13256	0.753413	0.8	0.0271346	0.17925
FT1	LG02	19.72		0.25	5	1.22614	1.32554	1.11309	0.754813	0.6	0.0565267	0.155932
FT1	LG02	20.72		0.23	4	1.25758	1.30432	1.10175	0.75606	0.5	0.077919	0.124654
FT1	LG02	20.934	contig_1981_1130169	0.22	3	1.26242	1.29943	1.10085	0.75629	0.5	0.0807825	0.117791
FT1	LG02	21.934		0.39	4	1.26331	1.33511	1.07041	0.752492	0.9	0.0964512	0.168249
FT1	LG02	22.934		0.56	4	1.26049	1.3622	1.05143	0.748862	1.3	0.104529	0.206233
FT1	LG02	23.934		0.72	3	1.25945	1.37705	1.04203	0.746552	1.5	0.10871	0.226312
FT1	LG02	24.087	contig_1981_1130045	0.74	2	1.25975	1.37828	1.04116	0.746341	1.6	0.109295	0.227823
FT1	LG02	25.087		0.64	4	1.24455	1.38015	1.05668	0.747339	1.5	0.0939341	0.229531
FT1	LG02	26.087		0.48	4	1.22422	1.36577	1.09131	0.750698	1.1	0.0664512	0.208004
FT1	LG02	26.604	contig_1981_1683088	0.39	2	1.21132	1.35157	1.11786	0.753053	0.8	0.046729	0.186985
FT1	LG02	27.604		0.21	3	1.27512	1.29854	1.10868	0.756608	0.4	0.0832183	0.106639
FT1	LG02	27.953	contig_1983_625394	0.19	2	1.2978	1.27245	1.10183	0.757051	0.4	0.0979827	0.0726285
FT1	LG02	28.911	contig_1983_1067535	0.15	2	1.25917	1.29437	1.1297	0.757806	0.3	0.0647368	0.0999367
FT1	LG02	29.727	contig_1983_1336540	0.14	2	1.27005	1.2843	1.12338	0.757929	0.3	0.0733379	0.0875871
FT1	LG02	30.727		0.25	4	1.29306	1.30917	1.08731	0.75553	0.6	0.102873	0.118989
FT1	LG02	31.727		0.37	4	1.31684	1.32972	1.05455	0.752887	0.9	0.131147	0.144022
FT1	LG02	32.727		0.5	3	1.33893	1.34165	1.02796	0.750722	1.1	0.155485	0.158208
FT1	LG02	33.018	contig_1986_1446662	0.54	2	1.34491	1.34341	1.02138	0.750242	1.1	0.161765	0.16026
FT1	LG02	33.639	contig_1986_1803943	0.76	2	1.41434	1.32303	0.955963	0.746054	1.6	0.229188	0.137878
FT1	LG02	34.512	contig_127_1016751	0.94	2	1.40168	1.39228	0.952119	0.742693	2	0.22478	0.215378
FT1	LG02	35.512		0.53	4	1.372	1.35808	1.00518	0.749624	1.2	0.183409	0.16949
FT1	LG02	36.162	contig_127_3448381	0.27	2	1.33512	1.31336	1.06659	0.755526	0.6	0.134266	0.112506
FT1	LG02	36.701	contig_127_4783185	0.41	2	1.36623	1.3513	1.02859	0.752822	0.9	0.168819	0.153892
FT1	LG02	37.541	contig_127_5596076	0.33	2	1.39282	1.31006	1.02456	0.754375	0.7	0.184134	0.101369
FT1	LG02	38.541		0.13	3	1.32756	1.2912	1.09124	0.758089	0.3	0.118158	0.0817962
FT1	LG02	38.75	contig_127_8850933	0.1	2	1.31011	1.28505	1.11006	0.758796	0.2	0.100027	0.0749623
FT1	LG02	39.504	contig_127_12411992	0.01	3	1.194	1.23898	1.24579	0.760578	0	-0.0258984	0.0190855
FT1	LG02	40.504		0.08	4	1.08735	1.287	1.34984	0.758799	0.2	-0.131245	0.0684018
FT1	LG02	41.004	contig_127_17882124	0.15	2	1.0409	1.29799	1.39429	0.757845	0.3	-0.176698	0.080396
FT1	LG02	41.921	contig_127_19251915	0.02	2	1.16523	1.2881	1.26883	0.760271	0	-0.0517997	0.0710763
FT1	LG02	42.762	contig_1125_2288462	0.17	2	1.3448	1.42975	1.08273	0.757408	0.4	0.131033	0.215986
FT1	LG02	43.512	contig_1125_6959108	0.23	2	1.289	1.49195	1.13974	0.756294	0.5	0.0746301	0.27758
FT1	LG02	44.512		0.06	10	1.30732	1.01892	1.1365	0.75855	0.2	0.0854066	-0.202989
FT1	LG02	45.365	contig_1125_3221857	3.62	2	1.67535	1.20356	0.938739	0.777992	8.2	0.368305	-0.103485
FT1	LG02	45.918	contig_1125_12302196	4.5	2	1.65493	1.27638	0.78635	0.760686	10.1	0.434288	0.0557459	X
FT1	LG02	46.918		3.66	3	1.58365	1.29179	0.80642	0.776602	8.4	0.388617	0.0967528
FT1	LG02	46.99	contig_1125_13435195	0.99	2	0.315556	1.2863	2.15596	0.741666	2.1	-0.920205	0.0505439
FT1	LG02	47.99		0.61	7	0.674874	1.37684	1.77676	0.747372	1.5	-0.550945	0.151023
FT1	LG02	48.99		0.38	3	0.927975	1.40489	1.5104	0.753326	0.8	-0.291213	0.1857
FT1	LG02	49.043	contig_2302_2181938	0.37	2	0.936264	1.40338	1.50166	0.753543	0.8	-0.2827	0.184416
FT1	LG02	50.043		0.41	3	0.893375	1.14619	1.54938	0.75251	0.9	-0.328001	-0.0751829
FT1	LG02	50.165	contig_2302_1487414	0.43	2	0.899156	1.12365	1.54396	0.752448	0.9	-0.3224	-0.0979087
FT1	LG02	51.165		0.74	4	0.81674	1.26906	1.61465	0.745932	1.6	-0.398953	0.0533638
FT1	LG02	51.221	contig_2302_6244876	0.73	2	0.826897	1.27174	1.60322	0.746598	1.5	-0.388162	0.0566856
FT1	LG02	51.51	contig_2302_6249872	0.83	2	0.803063	1.24496	1.63404	0.744723	1.7	-0.415486	0.0264078
FT1	LG02	52.51		1.22	7	0.745242	1.35723	1.67223	0.728608	3.5	-0.463492	0.148499
FT1	LG02	53.51		1.5	8	0.759744	1.43045	1.64486	0.718888	4.6	-0.44256	0.228143
FT1	LG02	54.51		1.59	7	0.825274	1.46259	1.57261	0.719986	4.4	-0.373667	0.26365
FT1	LG02	55.51		1.55	5	0.905753	1.45738	1.49027	0.727575	3.6	-0.292259	0.259364
FT1	LG02	55.911	contig_2302_7216977	1.52	4	0.935757	1.44976	1.46052	0.731012	3.2	-0.262382	0.25162
FT1	LG02	56.911		1.74	7	0.861914	1.47903	1.51777	0.717923	4.7	-0.327926	0.289189
FT1	LG02	57.911		1.86	8	0.814418	1.49602	1.55244	0.70901	5.6	-0.369011	0.312586
FT1	LG02	58.911		1.83	8	0.806446	1.49575	1.55284	0.708834	5.7	-0.373195	0.316113
FT1	LG02	59.911		1.67	7	0.835727	1.4841	1.51818	0.7165	4.8	-0.341227	0.307141
FT1	LG02	60.911		1.45	5	0.886459	1.46211	1.46403	0.727677	3.6	-0.288784	0.286864
FT1	LG02	61.66	contig_1100_217693	1.3	2	0.927767	1.43796	1.42403	0.73588	2.7	-0.248134	0.262063
FT1	LG02	62.66		1.27	4	0.943156	1.44594	1.38607	0.735433	2.8	-0.221455	0.28133
FT1	LG02	63.66		1.24	4	0.963179	1.4488	1.3496	0.735782	2.7	-0.193212	0.292411
FT1	LG02	64.66		1.19	3	0.989667	1.44287	1.31598	0.73756	2.5	-0.163158	0.29005
FT1	LG02	64.886	contig_7029_54994	1.17	2	0.996855	1.44011	1.3086	0.738213	2.5	-0.155872	0.287385
FT1	LG02	65.573	contig_4626_42397	0.87	2	1.04251	1.41568	1.27869	0.743903	1.8	-0.118088	0.255077
FT1	LG02	66.573		0.87	4	1.03939	1.41645	1.26732	0.742579	2	-0.11397	0.2631
FT1	LG02	67.573		0.86	5	1.03775	1.41524	1.25621	0.741673	2.1	-0.109229	0.268261
FT1	LG02	68.573		0.84	5	1.03788	1.41175	1.24568	0.741287	2.1	-0.103899	0.269966
FT1	LG02	69.573		0.81	6	1.04007	1.40583	1.23598	0.741487	2.1	-0.0979555	0.26781
FT1	LG02	70.573		0.76	6	1.04466	1.39736	1.22722	0.742318	2	-0.0912814	0.261412
FT1	LG02	71.573		0.71	6	1.05185	1.38641	1.21944	0.743745	1.8	-0.0837917	0.250767
FT1	LG02	72.573		0.65	5	1.06166	1.37332	1.21261	0.745659	1.6	-0.0754748	0.236181
FT1	LG02	73.573		0.58	5	1.07367	1.35874	1.20674	0.747857	1.4	-0.0665388	0.218532
FT1	LG02	74.573		0.51	4	1.08721	1.34346	1.20186	0.750118	1.2	-0.0573249	0.198923
FT1	LG02	75.386	contig_777_605818	0.46	2	1.09872	1.33114	1.19864	0.751854	1	-0.0499598	0.182465
FT1	LG02	75.672	contig_777_857890	0.55	3	1.10511	1.34344	1.16531	0.750097	1.2	-0.0300995	0.20823
FT1	LG02	76.672		0.41	4	1.11777	1.33157	1.17484	0.752219	0.9	-0.0285352	0.185271
FT1	LG02	77.672		0.27	4	1.13462	1.31224	1.19056	0.755019	0.6	-0.027966	0.149647
FT1	LG02	78.672		0.16	3	1.15349	1.28795	1.20905	0.75762	0.3	-0.0277839	0.106677
FT1	LG02	78.752	contig_777_3833784	0.15	2	1.15499	1.28593	1.2105	0.757794	0.3	-0.0277568	0.103188
FT1	LG02	79.752		0.15	3	1.14431	1.28252	1.22723	0.757723	0.3	-0.0414604	0.0967548
FT1	LG02	80.752		0.14	4	1.13629	1.27692	1.24247	0.757716	0.3	-0.0530916	0.0875401
FT1	LG02	81.752		0.14	3	1.1314	1.26921	1.25592	0.757797	0.3	-0.0622604	0.0755432
FT1	LG02	82.247	contig_332_3608861	0.15	2	1.13012	1.26474	1.26188	0.757863	0.3	-0.0658784	0.0687344
FT1	LG02	82.648	contig_332_3372882	0.2	2	1.13702	1.29138	1.21025	0.756866	0.4	-0.0366147	0.117747
FT1	LG02	83.648		0.26	3	1.0991	1.28186	1.26546	0.755486	0.6	-0.08318	0.0995799
FT1	LG02	84.363	contig_943_13505753	0.35	2	1.07993	1.27018	1.30219	0.753984	0.7	-0.111128	0.0791192
FT1	LG02	84.965	contig_943_3654122	0.48	2	1.04889	1.26677	1.3243	0.751476	1	-0.137701	0.0801764
FT1	LG02	85.965		0.36	3	1.08033	1.23829	1.33749	0.753534	0.8	-0.128577	0.0293797
FT1	LG02	86.965		0.3	3	1.12016	1.20748	1.34838	0.754808	0.6	-0.114109	-0.0267811
FT1	LG02	87.04	contig_943_718919	0.3	2	1.12322	1.20526	1.3491	0.754848	0.6	-0.112942	-0.0308974
FT1	LG02	88.04		0.07	3	1.18633	1.20492	1.28675	0.759357	0.1	-0.0502101	-0.0316212
FT1	LG02	89.04		0.03	3	1.2528	1.19204	1.22254	0.760038	0.1	0.0151301	-0.045634
FT1	LG02	89.155	contig_332_3373108	0.04	2	1.2589	1.19052	1.21582	0.759884	0.1	0.0215389	-0.0468368
FT1	LG03	0	contig_951_1593640	1.48	2	1.52591	1.2045	1.00694	0.732411	3.1	0.259487	-0.0619287
FT1	LG03	1		1.54	4	1.52901	1.1948	0.998692	0.730519	3.3	0.265159	-0.0690523
FT1	LG03	2		1.58	4	1.52802	1.1822	1.00364	0.730005	3.3	0.262194	-0.0836331
FT1	LG03	2.936	contig_951_1351124	1.59	2	1.52446	1.16871	1.01849	0.73041	3.3	0.252984	-0.102765
FT1	LG03	3.936		1.58	4	1.52633	1.17382	1.00362	0.729185	3.4	0.261352	-0.0911503
FT1	LG03	4.936		1.57	5	1.52665	1.18011	0.988834	0.728084	3.6	0.26891	-0.077637
FT1	LG03	5.936		1.56	6	1.52534	1.18723	0.975038	0.727157	3.7	0.275153	-0.0629599
FT1	LG03	6.936		1.54	7	1.52229	1.19472	0.963325	0.726497	3.7	0.279481	-0.0480838
FT1	LG03	7.936		1.51	8	1.51739	1.20205	0.954738	0.726227	3.8	0.281327	-0.0340109
FT1	LG03	8.936		1.47	8	1.5106	1.20873	0.950068	0.726472	3.7	0.280268	-0.0216006
FT1	LG03	9.936		1.42	8	1.50193	1.2145	0.949522	0.727297	3.6	0.276204	-0.011226
FT1	LG03	10.936		1.37	8	1.49145	1.21926	0.952905	0.7287	3.5	0.269273	-0.00292165
FT1	LG03	11.936		1.3	7	1.47933	1.22306	0.959715	0.730612	3.3	0.259807	0.00353724
FT1	LG03	12.936		1.23	7	1.46578	1.22616	0.969076	0.732898	3	0.248353	0.00873499
FT1	LG03	13.936		1.16	6	1.45112	1.22873	0.980295	0.73542	2.8	0.235411	0.0130287
FT1	LG03	14.936		1.08	5	1.43568	1.23098	0.992605	0.738028	2.5	0.221537	0.0168375
FT1	LG03	15.936		1.01	4	1.41986	1.23301	1.00543	0.7406	2.2	0.207213	0.0203701
FT1	LG03	16.575	contig_974_220570	0.96	2	1.40973	1.23422	1.01369	0.742181	2	0.198016	0.0225144
FT1	LG03	17.575		0.95	4	1.42773	1.21219	1.01889	0.74182	2.1	0.204417	-0.0111161
FT1	LG03	18.159	contig_2361_6552416	0.91	2	1.43176	1.19551	1.03808	0.743097	1.9	0.196838	-0.039411
FT1	LG03	18.811	contig_974_220749	0.78	2	1.40949	1.20987	1.04289	0.745689	1.6	0.183303	-0.0163145
FT1	LG03	19.811		1.3	3	1.44414	1.19664	0.976125	0.735774	2.7	0.234007	-0.0134952
FT1	LG03	19.835	contig_788_17506225	1.31	2	1.44461	1.1964	0.974918	0.73559	2.7	0.234846	-0.0133629
FT1	LG03	20.835		1.37	3	1.47521	1.1638	1.02088	0.73439	2.9	0.227162	-0.0842421
FT1	LG03	20.86	contig_1383_2201778	1.37	2	1.47562	1.16308	1.02225	0.7344	2.9	0.226682	-0.08586
FT1	LG03	21.726	contig_2043_473744	1.26	2	1.46191	1.16117	1.03267	0.736485	2.6	0.214619	-0.0861146
FT1	LG03	22.726		1.13	4	1.44808	1.17659	1.03234	0.737964	2.5	0.207869	-0.0636187
FT1	LG03	22.982	contig_788_13396658	1.05	3	1.43045	1.18802	1.03373	0.740351	2.2	0.198359	-0.0440659
FT1	LG03	23.982		1.49	5	1.5003	1.14061	1.04056	0.729557	3.4	0.229874	-0.12982
FT1	LG03	24.982		1.9	4	1.53965	1.11006	1.05658	0.722755	4.1	0.24154	-0.188059
FT1	LG03	25.464	contig_1045_5625443	2.07	2	1.54924	1.10289	1.06532	0.721523	4.3	0.241962	-0.204395
FT1	LG03	26.464		2.17	3	1.55659	1.10895	1.05377	0.719524	4.5	0.251411	-0.19623
FT1	LG03	27.299	contig_1045_5362953	2.24	2	1.56127	1.11313	1.04788	0.718286	4.6	0.256695	-0.191443
FT1	LG03	28.299		2.2	4	1.56647	1.11032	1.05016	0.717564	4.7	0.258154	-0.197996
FT1	LG03	29.299		2.14	5	1.56974	1.10807	1.0537	0.717348	4.7	0.258019	-0.20365
FT1	LG03	30.299		2.07	5	1.57102	1.10642	1.05849	0.717651	4.7	0.256266	-0.208335
FT1	LG03	31.299		1.99	5	1.57029	1.10543	1.06449	0.718469	4.6	0.2529	-0.211963
FT1	LG03	32.299		1.91	6	1.56754	1.10518	1.07167	0.719787	4.5	0.247933	-0.214428
FT1	LG03	33.299		1.81	6	1.56265	1.10589	1.07981	0.7216	4.3	0.241421	-0.215334
FT1	LG03	34.299		1.71	6	1.55551	1.10777	1.08872	0.723893	4	0.233395	-0.214346
FT1	LG03	35.299		1.59	5	1.54595	1.11104	1.09818	0.726647	3.7	0.223889	-0.211023
FT1	LG03	36.299		1.48	5	1.53388	1.1158	1.10804	0.729811	3.4	0.21292	-0.205167
FT1	LG03	37.299		1.36	4	1.51926	1.12205	1.11813	0.733301	3	0.200565	-0.196643
FT1	LG03	38.299		1.24	3	1.50236	1.12953	1.12836	0.736961	2.6	0.187002	-0.185827
FT1	LG03	38.327	contig_1045_15350647	1.23	2	1.50186	1.12976	1.12865	0.737064	2.6	0.186607	-0.185497
FT1	LG03	39.327		1.23	4	1.50563	1.13121	1.11977	0.736195	2.7	0.192929	-0.181488
FT1	LG03	40.327		1.23	4	1.50857	1.13242	1.11216	0.735399	2.8	0.198204	-0.177946
FT1	LG03	41.327		1.24	5	1.5106	1.13294	1.10685	0.734728	2.8	0.201873	-0.175789
FT1	LG03	42.327		1.25	5	1.51142	1.13261	1.10427	0.734262	2.9	0.203576	-0.175236
FT1	LG03	43.327		1.25	5	1.51072	1.13154	1.10437	0.734079	2.9	0.203176	-0.176005
FT1	LG03	44.327		1.26	5	1.50813	1.13008	1.1067	0.734241	2.9	0.200715	-0.17733
FT1	LG03	45.327		1.26	4	1.50326	1.12878	1.11063	0.734804	2.8	0.196314	-0.178167
FT1	LG03	46.312	contig_1838_356703	1.25	4	1.49601	1.1282	1.11555	0.735784	2.7	0.19023	-0.177581
FT1	LG03	47.312		1.27	4	1.49395	1.12707	1.11238	0.735532	2.7	0.190786	-0.176093
FT1	LG03	48.312		1.28	4	1.49145	1.12624	1.10951	0.735425	2.8	0.190965	-0.174235
FT1	LG03	49.018	contig_1838_356598	1.28	4	1.4894	1.12576	1.10788	0.735442	2.8	0.190761	-0.17288
FT1	LG03	50.018		1.11	4	1.47575	1.12621	1.12253	0.737781	2.5	0.176611	-0.172931
FT1	LG03	51.018		0.9	4	1.44976	1.13211	1.13836	0.74189	2.1	0.155702	-0.161948
FT1	LG03	52.018		0.66	3	1.407	1.14636	1.15455	0.747894	1.4	0.126223	-0.134418
FT1	LG03	52.026	contig_1838_593666	0.66	2	1.4066	1.1465	1.15468	0.747945	1.4	0.12596	-0.134144
FT1	LG03	53.026		0.64	4	1.41123	1.14557	1.14914	0.747488	1.4	0.131042	-0.134617
FT1	LG03	54.026		0.6	4	1.40605	1.14937	1.143	0.748303	1.4	0.131524	-0.125152
FT1	LG03	55.026		0.53	4	1.39312	1.15674	1.13696	0.749987	1.2	0.128077	-0.108295
FT1	LG03	55.693	contig_1838_2376285	0.48	3	1.38135	1.16298	1.13355	0.751353	1	0.123903	-0.0944708
FT1	LG03	56.693		0.46	4	1.378	1.14548	1.17034	0.751456	1	0.103831	-0.128685
FT1	LG03	57.518	contig_1838_2571568	0.44	2	1.36687	1.13708	1.19114	0.752146	0.9	0.0878644	-0.141923
FT1	LG03	58.518		0.45	3	1.37261	1.15283	1.16344	0.751909	1	0.104584	-0.115196
FT1	LG03	59.518		0.5	3	1.37848	1.17066	1.12564	0.751013	1.1	0.126421	-0.0814043
FT1	LG03	59.61	contig_1838_2897644	0.51	3	1.37905	1.17199	1.12232	0.750897	1.1	0.128365	-0.0786937
FT1	LG03	60.61		0.42	4	1.36316	1.18912	1.10939	0.752041	0.9	0.126885	-0.047153
FT1	LG03	61.61		0.36	4	1.34125	1.21048	1.09708	0.753205	0.8	0.122084	-0.008685
FT1	LG03	62.61		0.33	4	1.3157	1.23425	1.08675	0.753931	0.7	0.114476	0.0330188
FT1	LG03	63.61		0.34	3	1.29056	1.25739	1.07937	0.753968	0.7	0.105594	0.072429
FT1	LG03	64.255	contig_1838_3588680	0.36	2	1.27623	1.27066	1.0763	0.753688	0.8	0.0999655	0.0943937
FT1	LG03	65.255		0.39	4	1.28163	1.27408	1.06562	0.75253	0.9	0.108006	0.100456
FT1	LG03	66.255		0.41	5	1.28858	1.2744	1.0601	0.751789	1	0.114236	0.100063
FT1	LG03	67.255		0.41	5	1.29701	1.27115	1.06054	0.751587	1	0.118236	0.0923756
FT1	LG03	68.255		0.4	5	1.30666	1.26425	1.06693	0.751896	1	0.119864	0.0774561
FT1	LG03	69.255		0.39	4	1.31701	1.25406	1.07843	0.752536	0.9	0.11929	0.056336
FT1	LG03	70.255		0.37	4	1.32739	1.24148	1.09321	0.753224	0.8	0.117091	0.0311797
FT1	LG03	70.863	contig_1838_4741836	0.37	3	1.33341	1.23315	1.10286	0.75356	0.8	0.115275	0.0150127
FT1	LG03	71.863		0.41	3	1.35509	1.21003	1.11353	0.752607	0.9	0.12078	-0.0242761
FT1	LG03	72.337	contig_1838_4750736	0.45	2	1.36372	1.20008	1.11928	0.752054	0.9	0.122218	-0.0414175
FT1	LG03	73.337		0.42	4	1.3688	1.18993	1.13993	0.752327	0.9	0.114432	-0.0644371
FT1	LG03	73.8	contig_1838_5621225	0.39	2	1.36333	1.18955	1.14934	0.753128	0.8	0.106994	-0.0667853
FT1	LG03	74.8		0.39	3	1.3636	1.17753	1.15382	0.752902	0.8	0.104893	-0.0811837
FT1	LG03	75.353	contig_1838_5839403	0.42	2	1.36519	1.16398	1.16393	0.752546	0.9	0.100635	-0.100577
FT1	LG03	76.353		0.6	4	1.39535	1.14758	1.14728	0.748303	1.4	0.124031	-0.123732
FT1	LG03	77.353		0.74	3	1.40809	1.14539	1.13324	0.746167	1.6	0.137428	-0.12528
FT1	LG03	77.479	contig_1838_5024372	0.76	3	1.40861	1.14613	1.13181	0.746076	1.6	0.138403	-0.124086
FT1	LG03	78.479		0.61	5	1.38828	1.10611	1.20157	0.747624	1.4	0.0933532	-0.188816
FT1	LG03	79.348	contig_5462_301568	0.62	3	1.35358	1.08871	1.25881	0.748569	1.3	0.0473825	-0.217483
FT1	LG04	0	contig_2222_2730064	0.15	2	1.31729	1.1819	1.19044	0.757735	0.3	0.0634217	-0.0719609
FT1	LG04	0.632	contig_2906_2759107	0.18	2	1.32734	1.17911	1.19125	0.757177	0.4	0.0680455	-0.0801851
FT1	LG04	1.632		0.2	5	1.34171	1.17312	1.18804	0.756217	0.5	0.0768342	-0.0917615
FT1	LG04	2.632		0.23	6	1.35491	1.16816	1.18427	0.755258	0.6	0.0853186	-0.101428
FT1	LG04	3.632		0.24	7	1.36473	1.16553	1.17965	0.754522	0.7	0.0925406	-0.10666
FT1	LG04	4.632		0.25	7	1.36892	1.16627	1.1741	0.754243	0.7	0.0974089	-0.105242
FT1	LG04	5.632		0.24	7	1.36617	1.17047	1.16819	0.75452	0.7	0.0989884	-0.0967057
FT1	LG04	6.632		0.23	6	1.35666	1.17733	1.16292	0.755256	0.6	0.0968683	-0.0824653
FT1	LG04	7.632		0.21	4	1.34227	1.18546	1.1593	0.756217	0.5	0.0914864	-0.0653252
FT1	LG04	8.368	contig_1087_1920156	0.19	3	1.33019	1.19144	1.15794	0.756923	0.4	0.0861244	-0.0526218
FT1	LG04	8.907	contig_1087_1920178	0.19	3	1.32884	1.19126	1.15625	0.756969	0.4	0.0862915	-0.0512851
FT1	LG04	9.907		0.16	4	1.31748	1.19381	1.15493	0.757353	0.4	0.0812749	-0.0423908
FT1	LG04	10.907		0.13	4	1.30137	1.20119	1.15214	0.757951	0.3	0.0746185	-0.0255681
FT1	LG04	11.907		0.1	4	1.2816	1.21335	1.14803	0.758544	0.2	0.0667825	-0.00146199
FT1	LG04	12.907		0.09	4	1.26041	1.229	1.14356	0.758861	0.2	0.0584223	0.0270119
FT1	LG04	13.907		0.1	3	1.24077	1.24583	1.14014	0.75877	0.2	0.0503142	0.0553744
FT1	LG04	14.13	contig_1087_1313272	0.1	2	1.23687	1.2495	1.13966	0.758702	0.2	0.0486074	0.061235
FT1	LG04	14.722	contig_1087_1313304	0.14	2	1.20565	1.27228	1.14405	0.757969	0.3	0.0308036	0.0974306
FT1	LG04	15.722		0.03	3	1.22392	1.23918	1.18076	0.760123	0.1	0.0215824	0.0368415
FT1	LG04	16.42	contig_1087_1920041	0.01	2	1.24048	1.21487	1.20852	0.760545	0	0.0159829	-0.00962671
FT1	LG04	16.933	contig_1087_1673236	0.01	2	1.23527	1.22584	1.19467	0.760459	0	0.0203009	0.010868
FT1	LG04	17.703	contig_1087_1313172	0.04	2	1.24989	1.18823	1.2411	0.759874	0.1	0.00439574	-0.0572673
FT1	LG04	18.703		0.07	3	1.21276	1.18727	1.27787	0.759281	0.2	-0.0325569	-0.0580494
FT1	LG04	19.703		0.15	3	1.17608	1.19089	1.31132	0.757635	0.3	-0.0676174	-0.0528098
FT1	LG04	19.985	contig_1601_3406688	0.19	2	1.16684	1.19239	1.31966	0.757037	0.4	-0.0764102	-0.0508547
FT1	LG04	20.985		0.24	3	1.16007	1.19083	1.33368	0.756039	0.5	-0.0868024	-0.0560461
FT1	LG04	21.923	contig_3494_1848757	0.28	2	1.15502	1.19083	1.34421	0.755281	0.6	-0.0945962	-0.0587852
FT1	LG04	22.902	contig_3043_1226076	0.14	2	1.15784	1.21529	1.303	0.757987	0.3	-0.0725805	-0.0151372
FT1	LG04	23.902		0.16	3	1.15643	1.20755	1.31181	0.757463	0.4	-0.0776905	-0.0265648
FT1	LG04	24.004	contig_506_17112678	0.17	2	1.15636	1.20743	1.3116	0.757466	0.4	-0.0776165	-0.0265515
FT1	LG04	24.995	contig_1096_361319	0.17	2	1.15513	1.20803	1.31594	0.757411	0.4	-0.0804069	-0.0275043
FT1	LG04	25.507	contig_1212_64973	0.13	2	1.18204	1.1931	1.30808	0.758181	0.3	-0.0630213	-0.0519611
FT1	LG04	26.507		0.12	3	1.17044	1.20052	1.30613	0.758196	0.3	-0.0678489	-0.0377685
FT1	LG04	27.132	contig_1186_169724	0.12	2	1.16433	1.20691	1.3007	0.758359	0.3	-0.0681823	-0.0256024
FT1	LG04	28.132		0.08	2	1.16119	1.22839	1.27703	0.759116	0.2	-0.0579188	0.00928295
FT1	LG04	28.172	contig_969_4592546	0.08	2	1.16103	1.22925	1.27591	0.759136	0.2	-0.0574396	0.0107825
FT1	LG04	28.903	contig_2001_155290	0.08	2	1.15608	1.25767	1.23093	0.75906	0.2	-0.0374235	0.0641594
FT1	LG04	29.518	contig_879_14796898	0.09	2	1.15643	1.26093	1.22386	0.75896	0.2	-0.0337161	0.0707835
FT1	LG04	30.518		0.03	2	1.18251	1.23909	1.23364	0.760168	0.1	-0.0255662	0.0310139
FT1	LG04	30.6	contig_879_7341512	0.02	2	1.18489	1.23709	1.23431	0.760236	0	-0.0247067	0.0274869
FT1	LG04	31.596	contig_879_472565	0.04	2	1.17743	1.24292	1.23632	0.759998	0.1	-0.0294463	0.0360406
FT1	LG04	32.596		0.03	3	1.18029	1.24641	1.22708	0.760018	0.1	-0.023397	0.0427293
FT1	LG04	33.596		0.03	3	1.18328	1.24959	1.21896	0.759999	0.1	-0.017839	0.048468
FT1	LG04	34.587	contig_1588_6817223	0.04	2	1.18633	1.25157	1.21309	0.759979	0.1	-0.0133805	0.05186
FT1	LG04	35.587		0.09	3	1.20316	1.2653	1.16801	0.758897	0.2	0.0175761	0.0797154
FT1	LG04	36.218	contig_1588_2068153	0.14	2	1.21519	1.26912	1.14362	0.757895	0.3	0.0357845	0.0897146
FT1	LG04	37.218		0.15	4	1.26429	1.24744	1.12515	0.757537	0.3	0.0695734	0.0527187
FT1	LG04	38.218		0.24	4	1.32271	1.22209	1.11132	0.755722	0.5	0.105696	0.005077
FT1	LG04	38.794	contig_2773_453417	0.32	2	1.34786	1.21197	1.1059	0.754469	0.7	0.120981	-0.0149168
FT1	LG04	39.794		0.46	3	1.3078	1.25496	1.0587	0.751728	1	0.124553	0.0717072
FT1	LG04	39.862	contig_2773_546831	0.47	2	1.30481	1.25734	1.05689	0.751553	1	0.123959	0.0764881
FT1	LG04	40.862		0.31	3	1.3199	1.24279	1.10344	0.754662	0.7	0.108232	0.0311151
FT1	LG04	40.925	contig_5359_59702	0.3	3	1.32068	1.24119	1.10682	0.754879	0.6	0.106927	0.0274456
FT1	LG04	41.925		0.32	4	1.31037	1.25489	1.09496	0.754136	0.7	0.107705	0.0522193
FT1	LG04	42.925		0.35	4	1.29672	1.26865	1.08497	0.753315	0.8	0.105874	0.0777967
FT1	LG04	43.925		0.39	4	1.28116	1.28066	1.07819	0.752573	0.9	0.101483	0.100985
FT1	LG04	44.925		0.42	4	1.26552	1.28929	1.0756	0.752143	0.9	0.0949566	0.118734
FT1	LG04	45.559	contig_3254_401288	0.44	2	1.25626	1.29254	1.07639	0.752134	0.9	0.0899353	0.126212
FT1	LG04	46.559		0.51	4	1.25003	1.30314	1.06481	0.750424	1.1	0.0926105	0.145715
FT1	LG04	47.559		0.56	4	1.24587	1.31052	1.05776	0.749252	1.2	0.0940579	0.158706
FT1	LG04	48.559		0.6	3	1.24511	1.31373	1.05541	0.748835	1.3	0.0948484	0.163465
FT1	LG04	48.867	contig_3254_1679897	0.61	2	1.24551	1.31388	1.05561	0.748864	1.3	0.0949526	0.163325
FT1	LG04	49.867		0.55	4	1.25365	1.30787	1.05707	0.749387	1.2	0.0982909	0.152512
FT1	LG04	50.867		0.49	4	1.26228	1.29912	1.06218	0.75038	1.1	0.100049	0.13689
FT1	LG04	51.867		0.42	4	1.27097	1.28805	1.07054	0.751681	1	0.100217	0.117299
FT1	LG04	52.867		0.36	4	1.27921	1.27537	1.08146	0.753091	0.8	0.0988782	0.0950384
FT1	LG04	53.867		0.31	4	1.28656	1.26201	1.09412	0.754426	0.7	0.0962212	0.0716694
FT1	LG04	54.506	contig_3254_3095989	0.28	3	1.29061	1.25355	1.1027	0.755177	0.6	0.0939538	0.0568893
FT1	LG04	55.506		0.3	4	1.29604	1.25357	1.09569	0.754552	0.7	0.100177	0.0577049
FT1	LG04	56.506		0.32	4	1.3016	1.25334	1.08873	0.753901	0.7	0.106433	0.0581803
FT1	LG04	57.506		0.34	5	1.30719	1.25289	1.08188	0.75323	0.8	0.112651	0.0583512
FT1	LG04	58.506		0.36	5	1.31277	1.25213	1.0753	0.752556	0.9	0.118733	0.0580984
FT1	LG04	59.506		0.39	5	1.31824	1.2511	1.06907	0.751891	1	0.124587	0.0574521
FT1	LG04	60.506		0.41	6	1.32346	1.24986	1.06322	0.751249	1	0.13012	0.05652
FT1	LG04	61.506		0.43	6	1.32838	1.24835	1.05792	0.75065	1.1	0.135229	0.0551987
FT1	LG04	62.506		0.45	6	1.33286	1.24665	1.05321	0.750108	1.2	0.139828	0.0536106
FT1	LG04	63.506		0.47	6	1.33682	1.2448	1.04914	0.749637	1.2	0.143841	0.0518261
FT1	LG04	64.506		0.49	6	1.34016	1.24287	1.04575	0.749249	1.2	0.147206	0.0499162
FT1	LG04	65.506		0.51	5	1.34285	1.24087	1.04311	0.748958	1.3	0.14987	0.0478904
FT1	LG04	66.506		0.53	5	1.34481	1.2389	1.04114	0.748764	1.3	0.151835	0.04593
FT1	LG04	67.506		0.54	5	1.34606	1.23698	1.03989	0.748673	1.3	0.153085	0.0439962
FT1	LG04	68.506		0.55	5	1.34663	1.2351	1.03935	0.748684	1.3	0.153636	0.0421124
FT1	LG04	69.506		0.56	4	1.34653	1.2333	1.03951	0.748793	1.3	0.153512	0.0402774
FT1	LG04	70.506		0.57	4	1.34584	1.23159	1.04028	0.74899	1.3	0.15278	0.0385363
FT1	LG04	71.506		0.58	3	1.3446	1.22997	1.04164	0.749268	1.2	0.151476	0.0368527
FT1	LG04	72.037	contig_2916_1225577	0.58	2	1.34374	1.22915	1.04259	0.749443	1.2	0.150577	0.0359855
FT1	LG05	0	contig_3195_622569	0.04	2	1.18969	1.21232	1.26371	0.759978	0.1	-0.037012	-0.0143841
FT1	LG05	0.831	contig_3195_786496	0.07	2	1.25814	1.18583	1.26039	0.759338	0.1	-0.00112295	-0.0734336
FT1	LG05	1.831		0.11	4	1.27399	1.17511	1.26783	0.758426	0.2	0.00307901	-0.0958055
FT1	LG05	2.831		0.15	4	1.28883	1.16727	1.27044	0.75762	0.3	0.00919093	-0.112365
FT1	LG05	3.831		0.18	3	1.30138	1.1639	1.26663	0.75722	0.4	0.017373	-0.120101
FT1	LG05	3.874	contig_3195_1485719	0.18	2	1.30186	1.16385	1.26634	0.757213	0.4	0.01776	-0.120242
FT1	LG05	4.874		0.12	4	1.28758	1.17016	1.26136	0.758053	0.3	0.0131092	-0.104309
FT1	LG05	5.874		0.06	5	1.26849	1.18195	1.25211	0.759192	0.2	0.00818971	-0.0783534
FT1	LG05	6.874		0.02	5	1.24678	1.19838	1.23859	0.760206	0.1	0.00409546	-0.0443052
FT1	LG05	7.874		0	4	1.2261	1.2167	1.22274	0.760671	0	0.00167792	-0.00772447
FT1	LG05	8.874		0.01	4	1.20966	1.23348	1.20782	0.760535	0	0.000916882	0.0247352
FT1	LG05	9.874		0.03	3	1.19865	1.2465	1.19657	0.760104	0.1	0.0010443	0.0488908
FT1	LG05	10.195	contig_3195_2818414	0.04	2	1.19621	1.24976	1.19395	0.759961	0.1	0.00112888	0.0546718
FT1	LG05	11.195		0.01	3	1.22482	1.23347	1.1938	0.760444	0	0.0155099	0.0241649
FT1	LG05	12.195		0.02	4	1.2669	1.21465	1.19179	0.76016	0.1	0.0375553	-0.0147012
FT1	LG05	12.991	contig_3196_937938	0.06	2	1.2985	1.20362	1.19045	0.759474	0.1	0.0540243	-0.0408606
FT1	LG05	13.991		0.05	3	1.28297	1.19152	1.21912	0.759665	0.1	0.0319257	-0.0595207
FT1	LG05	14.991		0.07	3	1.26553	1.17889	1.25048	0.759278	0.2	0.00752338	-0.0791096
FT1	LG05	15.991		0.11	3	1.24701	1.168	1.28069	0.758421	0.2	-0.0168405	-0.0958453
FT1	LG05	16.358	contig_3196_2150966	0.14	2	1.24014	1.1648	1.29091	0.758046	0.3	-0.0253854	-0.100722
FT1	LG05	17.358		0.26	3	1.28467	1.13054	1.28313	0.755543	0.6	0.000774035	-0.153361
FT1	LG05	17.523	contig_3196_2301966	0.29	2	1.29033	1.12559	1.28162	0.755117	0.6	0.00435515	-0.160387
FT1	LG05	18.523		0.26	4	1.26639	1.12555	1.29627	0.755231	0.6	-0.0149439	-0.155776
FT1	LG05	19.523		0.24	4	1.2385	1.12919	1.31035	0.755514	0.6	-0.035926	-0.145238
FT1	LG05	20.523		0.22	4	1.20803	1.13678	1.32303	0.755896	0.5	-0.0575001	-0.128755
FT1	LG05	21.523		0.21	4	1.17768	1.14745	1.33356	0.756235	0.5	-0.0779423	-0.108174
FT1	LG05	22.523		0.21	3	1.15031	1.15966	1.34136	0.756452	0.5	-0.0955241	-0.0861758
FT1	LG05	22.891	contig_3196_2928266	0.22	2	1.14138	1.16427	1.34351	0.756504	0.5	-0.101063	-0.0781748
FT1	LG05	23.891		0.18	3	1.14903	1.1681	1.33367	0.757241	0.4	-0.0923203	-0.0732472
FT1	LG05	24.891		0.14	2	1.15868	1.17217	1.32163	0.758005	0.3	-0.0814738	-0.0679868
FT1	LG05	24.931	contig_3196_3741406	0.14	2	1.1591	1.17235	1.32111	0.758036	0.3	-0.0810039	-0.0677571
FT1	LG05	25.931		0.12	4	1.16536	1.16772	1.32056	0.758126	0.3	-0.0776023	-0.0752424
FT1	LG05	26.931		0.1	3	1.17535	1.16884	1.31122	0.758646	0.2	-0.0679356	-0.0744426
FT1	LG05	27.249	contig_3196_4072972	0.09	2	1.17926	1.17034	1.30647	0.758872	0.2	-0.0636058	-0.0725239
FT1	LG05	28.249		0.06	4	1.1689	1.18558	1.29135	0.759518	0.1	-0.0612263	-0.0445433
FT1	LG05	29.249		0.03	3	1.16242	1.20839	1.27262	0.76003	0.1	-0.0550983	-0.00912456
FT1	LG05	29.611	contig_3196_5098427	0.03	2	1.16137	1.21757	1.2659	0.760118	0.1	-0.0522654	0.0039336
FT1	LG05	30.611		0.13	5	1.10614	1.15863	1.33293	0.757562	0.3	-0.113394	-0.0609054
FT1	LG05	31.611		0.37	7	1.0278	1.07767	1.41146	0.751022	1.1	-0.191828	-0.141955
FT1	LG05	32.611		0.68	6	0.952784	1.00528	1.47112	0.743607	1.9	-0.259166	-0.206668
FT1	LG05	33.611		0.99	5	0.894632	0.95981	1.50399	0.739018	2.4	-0.304679	-0.239501
FT1	LG05	34.514	contig_3196_10443851	1.22	2	0.851934	0.93653	1.51998	0.737286	2.6	-0.334021	-0.249425
FT1	LG05	35.514		0.91	3	0.84668	0.963962	1.53239	0.742917	1.9	-0.342857	-0.225575
FT1	LG05	35.913	contig_3196_10443809	0.78	2	0.843817	0.977651	1.53828	0.745725	1.6	-0.34723	-0.213396
FT1	LG05	36.913		0.86	4	0.809424	0.953696	1.58969	0.743584	1.9	-0.390133	-0.245861
FT1	LG05	37.913		0.96	4	0.783889	0.91682	1.63855	0.741912	2	-0.427332	-0.2944
FT1	LG05	38.497	contig_2053_1978748	1.02	2	0.779285	0.887148	1.65999	0.741182	2.1	-0.440354	-0.332492
FT1	LG05	39.497		0.85	4	0.815362	0.888439	1.62523	0.743895	1.8	-0.404935	-0.331858
FT1	LG05	40.497		0.68	3	0.890937	0.859469	1.55122	0.747421	1.4	-0.33014	-0.361608
FT1	LG05	40.803	contig_2053_6684519	2.75	2	1.64421	1.26582	0.921085	0.783096	6.2	0.361562	-0.0168263
FT1	LG05	41.803		3.33	4	1.66065	1.27878	0.847355	0.769094	7.8	0.406645	0.0247755
FT1	LG05	42.803		3.81	3	1.65432	1.28877	0.797981	0.761528	8.6	0.428169	0.0626199
FT1	LG05	43.007	contig_1799_677696	3.89	2	1.65089	1.29062	0.790388	0.760686	8.7	0.43025	0.0699833	X
FT1	LG05	44.007		3.92	4	1.67888	1.27818	0.803588	0.758097	9	0.437647	0.0369468
FT1	LG05	44.424	contig_1514_1706860	0.33	2	1.53359	0.778179	0.932003	0.754369	0.7	0.300795	-0.45462
FT1	LG05	45.11	contig_1151_3977968	0.32	2	1.56005	0.804978	0.908657	0.754409	0.7	0.325694	-0.429374
FT1	LG05	46.11		0.15	5	1.44606	1.00234	1.02097	0.757256	0.4	0.212543	-0.231181
FT1	LG05	47.11		0.07	3	1.36081	1.1367	1.0972	0.759347	0.1	0.131805	-0.0923125
FT1	LG05	47.159	contig_1611_108936	0.07	2	1.35787	1.14106	1.09965	0.759402	0.1	0.129108	-0.0877007
FT1	LG05	47.671	contig_3639_47710	0.07	2	1.31911	1.10117	1.14704	0.759372	0.1	0.0860372	-0.131906
FT1	LG05	48.671		0.11	3	1.34172	1.08278	1.13726	0.758408	0.2	0.102227	-0.156708
FT1	LG05	49.368	contig_1600_55338	0.15	2	1.35525	1.07925	1.13122	0.75786	0.3	0.112012	-0.163991
FT1	LG05	49.596	contig_882_14634056	0.15	2	1.34765	1.07103	1.1406	0.757689	0.3	0.103523	-0.173093
FT1	LG05	50.537	contig_882_17065437	0.12	2	1.27207	1.10514	1.21683	0.758342	0.3	0.0276203	-0.139311
FT1	LG05	51.537		0.08	4	1.24966	1.12741	1.2276	0.759138	0.2	0.0110321	-0.111219
FT1	LG05	51.875	contig_3091_3873716	0.06	2	1.24382	1.14084	1.22774	0.759546	0.1	0.0080399	-0.0949441
FT1	LG05	52.875		0.01	3	1.19719	1.20488	1.25102	0.760494	0	-0.0269124	-0.0192276
FT1	LG05	53.366	contig_2237_94010	0.01	2	1.17823	1.2304	1.25643	0.760443	0	-0.0390964	0.0130718
FT1	LG05	54.349	contig_8443_5713	0.03	2	1.15256	1.22552	1.28102	0.760028	0.1	-0.0642295	0.00873182
FT1	LG05	54.929	contig_1470_3060549	0.18	2	1.06033	1.23841	1.35995	0.757139	0.4	-0.149813	0.0282717
FT1	LG05	55.514	contig_2316_370542	0.16	2	1.11387	1.18015	1.34705	0.757484	0.3	-0.116592	-0.0503075
FT1	LG05	56.514		0.12	4	1.12863	1.18578	1.33063	0.758094	0.3	-0.100999	-0.0438499
FT1	LG05	57.514		0.08	5	1.14472	1.19344	1.31135	0.75883	0.2	-0.083318	-0.0345976
FT1	LG05	58.514		0.04	5	1.16156	1.20281	1.28961	0.759576	0.1	-0.0640258	-0.0227804
FT1	LG05	59.514		0.02	6	1.17831	1.21318	1.26641	0.760185	0.1	-0.044047	-0.00918088
FT1	LG05	60.514		0.01	5	1.19419	1.22385	1.24277	0.760547	0	-0.02429	0.00537024
FT1	LG05	61.514		0	5	1.20842	1.23392	1.22014	0.760608	0	-0.00586442	0.0196386
FT1	LG05	62.514		0.01	6	1.22065	1.24291	1.19939	0.760393	0	0.0106253	0.0328908
FT1	LG05	63.514		0.03	6	1.23078	1.25042	1.18126	0.759979	0.1	0.0247579	0.0443966
FT1	LG05	64.514		0.05	6	1.23899	1.25638	1.16598	0.759455	0.1	0.0365069	0.0538988
FT1	LG05	65.514		0.07	5	1.24557	1.26085	1.15351	0.758906	0.2	0.0460316	0.0613122
FT1	LG05	66.514		0.1	5	1.25086	1.26408	1.14354	0.758381	0.3	0.0536576	0.0668732
FT1	LG05	67.514		0.12	4	1.25516	1.26618	1.13584	0.757921	0.3	0.059661	0.0706793
FT1	LG05	68.514		0.15	4	1.25873	1.26741	1.13001	0.757536	0.3	0.0643606	0.073045
FT1	LG05	69.432	contig_1203_1506937	0.18	2	1.26153	1.26789	1.12607	0.757254	0.4	0.067733	0.0740935
FT1	LG05	70.432		0.26	4	1.21919	1.30448	1.12283	0.755264	0.6	0.0481817	0.13347
FT1	LG05	71.201	contig_1203_1968386	0.34	3	1.19362	1.3225	1.12854	0.754141	0.7	0.0325396	0.16142
FT1	LG06	0	contig_3799_592604	0.67	3	1.35329	1.11449	1.33794	0.747723	1.4	0.0076737	-0.23113
FT1	LG06	0.586	contig_3799_761804	0.52	2	1.32714	1.1281	1.3359	0.750642	1.1	-0.00438033	-0.203413
FT1	LG06	1.586		0.51	4	1.32883	1.12808	1.34137	0.75034	1.1	-0.00627223	-0.207019
FT1	LG06	2.586		0.49	4	1.32851	1.12964	1.34522	0.750379	1.1	-0.00835757	-0.207228
FT1	LG06	3.586		0.46	4	1.3259	1.13284	1.34719	0.750786	1.1	-0.0106472	-0.203704
FT1	LG06	4.586		0.43	4	1.32093	1.13763	1.34718	0.751535	1	-0.0131243	-0.196423
FT1	LG06	5.586		0.39	4	1.31374	1.14378	1.3452	0.752549	0.9	-0.0157306	-0.185694
FT1	LG06	6.586		0.35	3	1.30472	1.15093	1.34145	0.753718	0.8	-0.0183625	-0.172151
FT1	LG06	7.28	contig_2718_1079908	0.32	2	1.29772	1.15625	1.33798	0.754552	0.7	-0.0201291	-0.1616
FT1	LG06	8.048	contig_2718_1153973	0.28	2	1.29611	1.15611	1.32677	0.755171	0.6	-0.0153313	-0.15533
FT1	LG06	9.048		0.28	3	1.34278	1.16629	1.28629	0.755298	0.6	0.0282425	-0.148242
FT1	LG06	9.092	contig_2718_1236231	0.28	2	1.34449	1.16695	1.28401	0.755307	0.6	0.0302373	-0.1473
FT1	LG06	9.608	contig_2718_1236389	0.2	3	1.33293	1.17544	1.25293	0.756795	0.4	0.0399977	-0.117491
FT1	LG06	10.608		0.18	4	1.33425	1.17548	1.25071	0.756755	0.4	0.0417711	-0.117001
FT1	LG06	11.608		0.14	3	1.31736	1.18338	1.24279	0.757911	0.3	0.0372849	-0.0966917
FT1	LG06	11.866	contig_2718_1791104	0.12	2	1.31105	1.18622	1.24025	0.758284	0.3	0.0353985	-0.0894316
FT1	LG06	12.866		0.19	3	1.32236	1.16947	1.25703	0.75688	0.4	0.0326662	-0.120228
FT1	LG06	13.157	contig_2718_2215180	0.22	2	1.32484	1.16483	1.25979	0.756477	0.5	0.0325227	-0.127484
FT1	LG06	14.157		0.63	4	1.40293	1.12484	1.27697	0.747768	1.4	0.0629843	-0.21511
FT1	LG06	14.538	contig_2718_2282921	0.79	2	1.4201	1.11802	1.27532	0.745426	1.7	0.0723878	-0.229688
FT1	LG06	15.538		0.54	4	1.4057	1.13491	1.25271	0.749041	1.3	0.0764975	-0.19429
FT1	LG06	16.538		0.34	3	1.3669	1.15665	1.23717	0.753972	0.7	0.0648654	-0.14539
FT1	LG06	16.597	contig_2720_452758	0.33	2	1.36392	1.158	1.23665	0.754262	0.7	0.0636371	-0.142287
FT1	LG06	17.597		0.3	3	1.34104	1.14929	1.25	0.754723	0.7	0.045519	-0.146232
FT1	LG06	18.454	contig_2720_580265	0.26	3	1.31635	1.14629	1.26013	0.755533	0.6	0.0281099	-0.141946
FT1	LG06	19.397	contig_2720_559235	0.08	2	1.2786	1.18323	1.23667	0.759084	0.2	0.0209663	-0.0744026
FT1	LG06	20.397		0.07	4	1.28155	1.18719	1.22536	0.759182	0.2	0.0280949	-0.0662668
FT1	LG06	21.397		0.06	5	1.28111	1.19429	1.21141	0.759397	0.1	0.0348514	-0.0519722
FT1	LG06	22.397		0.05	5	1.27717	1.20445	1.19513	0.75961	0.1	0.0410178	-0.0317023
FT1	LG06	23.397		0.05	4	1.27017	1.21702	1.17732	0.759648	0.1	0.046423	-0.0067247
FT1	LG06	24.397		0.06	4	1.26114	1.23079	1.15923	0.759367	0.1	0.0509511	0.0206094
FT1	LG06	25.397		0.09	4	1.25115	1.24448	1.14225	0.75874	0.2	0.0544465	0.0477761
FT1	LG06	26.397		0.14	4	1.24131	1.25683	1.12762	0.75787	0.3	0.0568465	0.0723644
FT1	LG06	27.397		0.19	2	1.2325	1.26702	1.11608	0.756933	0.4	0.0582108	0.0927303
FT1	LG06	27.401	contig_331_153829	0.19	2	1.23247	1.26706	1.11604	0.756929	0.4	0.0582144	0.0928022
FT1	LG06	28.401		0.24	4	1.2548	1.26276	1.09414	0.755712	0.5	0.0803311	0.0882903
FT1	LG06	29.401		0.3	4	1.2785	1.25613	1.07483	0.754275	0.7	0.101832	0.0794661
FT1	LG06	30.401		0.37	5	1.30255	1.24752	1.05941	0.752713	0.9	0.121571	0.0665373
FT1	LG06	31.401		0.46	4	1.32565	1.23768	1.04834	0.751125	1	0.138653	0.0506847
FT1	LG06	32.401		0.55	4	1.34652	1.22757	1.04125	0.749599	1.2	0.152634	0.0336796
FT1	LG06	33.265	contig_2317_9710613	0.64	2	1.3622	1.21911	1.03786	0.748403	1.3	0.162167	0.0190787
FT1	LG06	34.265		0.7	4	1.37859	1.21538	1.02864	0.746652	1.5	0.174977	0.0117639
FT1	LG06	35.265		0.76	5	1.39498	1.2115	1.02037	0.744872	1.7	0.187306	0.00382329
FT1	LG06	36.265		0.81	5	1.41016	1.20795	1.0133	0.743211	1.9	0.198429	-0.00377838
FT1	LG06	37.265		0.87	6	1.4229	1.20525	1.0077	0.741848	2.1	0.207599	-0.010049
FT1	LG06	38.265		0.91	5	1.43195	1.20391	1.00379	0.740975	2.2	0.214078	-0.0139629
FT1	LG06	39.265		0.94	5	1.43671	1.2041	1.00185	0.740706	2.2	0.21743	-0.0151819
FT1	LG06	40.265		0.95	4	1.43686	1.20583	1.00207	0.741085	2.1	0.217396	-0.0136364
FT1	LG06	41.265		0.95	3	1.43279	1.20878	1.00461	0.742041	2	0.214088	-0.00992304
FT1	LG06	41.541	contig_2317_7821638	0.95	2	1.43101	1.20975	1.00573	0.74239	2	0.212639	-0.00861915
FT1	LG06	42.541		1.25	3	1.45093	1.18751	0.972549	0.736568	2.6	0.239188	-0.0242292
FT1	LG06	42.719	contig_2317_7874323	1.29	2	1.44984	1.18535	0.967083	0.73601	2.7	0.24138	-0.0231099
FT1	LG06	43.719		1.3	3	1.46067	1.18702	0.975002	0.735231	2.8	0.242836	-0.0308192
FT1	LG06	44.719		1.3	3	1.46797	1.18651	0.988076	0.735411	2.8	0.239947	-0.0415137
FT1	LG06	45.647	contig_2317_5514120	1.28	2	1.47187	1.18413	1.00341	0.736251	2.7	0.234229	-0.0535086
FT1	LG06	46.647		1.35	4	1.48967	1.16845	1.00331	0.734272	2.9	0.24318	-0.0780438
FT1	LG06	47.647		1.39	3	1.49648	1.15729	1.00776	0.733971	2.9	0.244357	-0.0948328
FT1	LG06	47.882	contig_2317_2282312	1.39	2	1.49701	1.15507	1.00931	0.73408	2.9	0.243851	-0.0980875
FT1	LG06	48.882		1.41	3	1.49858	1.15475	1.01274	0.733588	3	0.242922	-0.10091
FT1	LG06	49.254	contig_2029_245099	1.41	2	1.49906	1.15254	1.01753	0.733696	2.9	0.240763	-0.105758
FT1	LG06	50.254		1.48	4	1.49115	1.17386	0.980746	0.731579	3.2	0.255202	-0.0620925
FT1	LG06	51.254		1.56	4	1.47532	1.19677	0.948654	0.729972	3.4	0.263332	-0.015216
FT1	LG06	52.238	contig_4189_49937	1.66	2	1.45407	1.21913	0.925403	0.729098	3.4	0.264334	0.0293913
FT1	LG06	53.235	contig_1276_4450628	1.77	2	1.48051	1.18713	0.939277	0.726993	3.7	0.270614	-0.0227614
FT1	LG06	53.542	contig_1164_830072	1.61	2	1.46204	1.20327	0.943176	0.730064	3.3	0.25943	0.0006619
FT1	LG06	54.542		1.92	3	1.47447	1.20645	0.914007	0.72377	4	0.280234	0.0122085
FT1	LG06	55.269	contig_901_5068294	2.13	2	1.48141	1.20681	0.900405	0.720387	4.4	0.290501	0.0159022
FT1	LG06	55.608	contig_924_13889139	1.98	2	1.45733	1.22035	0.904095	0.723202	4.1	0.276618	0.0396395
FT1	LG06	56.608		1.72	3	1.41036	1.2514	0.913658	0.727854	3.6	0.248349	0.0893973
FT1	LG06	56.636	contig_901_5068461	1.71	2	1.40818	1.25289	0.914034	0.728035	3.6	0.247074	0.0917813
FT1	LG06	57.636		1.59	4	1.42667	1.23702	0.924296	0.728936	3.5	0.251189	0.0615313
FT1	LG06	58.636		1.34	3	1.42285	1.22346	0.957386	0.734842	2.8	0.232731	0.0333405
FT1	LG06	58.695	contig_2393_4310962	1.33	2	1.42189	1.22278	0.960036	0.735321	2.8	0.230927	0.0318185
FT1	LG06	59.695		1.27	4	1.4401	1.19685	0.973965	0.735516	2.7	0.233066	-0.010177
FT1	LG06	60.695		1.23	4	1.45462	1.1694	0.995478	0.735889	2.7	0.229569	-0.0556469
FT1	LG06	61.695		1.22	4	1.46431	1.14269	1.0234	0.736271	2.7	0.220458	-0.101169
FT1	LG06	62.695		1.24	3	1.46891	1.11913	1.05417	0.736469	2.6	0.207372	-0.142411
FT1	LG06	63.224	contig_2393_2329799	1.26	2	1.4693	1.10862	1.07019	0.736514	2.6	0.199554	-0.161125
FT1	LG06	63.717	contig_2393_2329894	1.09	2	1.44493	1.11753	1.07305	0.739702	2.3	0.18594	-0.141459
FT1	LG06	64.532	contig_2393_1120387	1.49	2	1.4858	1.09189	1.06643	0.732209	3.1	0.209686	-0.184219
FT1	LG06	65.532		1.25	3	1.46728	1.12713	1.04934	0.736495	2.6	0.20897	-0.131187
FT1	LG06	65.871	contig_2393_486905	1.17	2	1.45714	1.14127	1.04559	0.738303	2.4	0.205773	-0.110099
FT1	LG07	0	contig_91_263090	0.03	2	1.18009	1.23667	1.22862	0.760149	0.1	-0.0242663	0.0323152
FT1	LG07	1		0.01	3	1.19465	1.22961	1.22984	0.760463	0	-0.0175917	0.0173647
FT1	LG07	2		0	3	1.2114	1.22104	1.23124	0.760636	0	-0.00992115	-0.000281301
FT1	LG07	3		0	3	1.22891	1.21179	1.23241	0.760596	0	-0.00174845	-0.0188678
FT1	LG07	4		0.02	3	1.24538	1.20294	1.23292	0.760352	0	0.00622819	-0.0362119
FT1	LG07	4.933	contig_91_1488007	0.03	2	1.25847	1.19584	1.2326	0.760022	0.1	0.0129335	-0.0496904
FT1	LG07	5.933		0.05	3	1.27324	1.19524	1.21771	0.759742	0.1	0.0277653	-0.0502263
FT1	LG07	6.933		0.07	3	1.28678	1.19605	1.20197	0.759316	0.1	0.0424061	-0.0483204
FT1	LG07	7.456	contig_91_1734580	0.08	2	1.29317	1.19694	1.19383	0.759047	0.2	0.04967	-0.04656
FT1	LG07	8.456		0.15	3	1.31434	1.19685	1.16972	0.757773	0.3	0.0723097	-0.0451848
FT1	LG07	9.456		0.23	3	1.33302	1.19728	1.14421	0.756118	0.5	0.0944044	-0.0413393
FT1	LG07	10.456		0.33	3	1.34874	1.19731	1.12036	0.75428	0.7	0.114188	-0.0372459
FT1	LG07	10.692	contig_91_3251830	0.35	2	1.35204	1.19717	1.11526	0.753848	0.7	0.118389	-0.0364733
FT1	LG07	11.692		0.34	5	1.33905	1.20568	1.09354	0.753331	0.8	0.122758	-0.0106127
FT1	LG07	12.692		0.35	6	1.31788	1.22042	1.07109	0.75292	0.8	0.123398	0.0259356
FT1	LG07	13.692		0.37	5	1.29023	1.24199	1.04974	0.752194	0.9	0.120243	0.0720083
FT1	LG07	14.692		0.42	8	1.26136	1.26829	1.03194	0.750702	1.1	0.11471	0.121641
FT1	LG07	15.692		0.49	8	1.23848	1.29368	1.02017	0.748686	1.3	0.109158	0.164353
FT1	LG07	16.692		0.56	7	1.22549	1.31242	1.01557	0.747107	1.5	0.104962	0.191893
FT1	LG07	17.692		0.61	6	1.22136	1.32222	1.0178	0.7467	1.5	0.10178	0.202645
FT1	LG07	18.692		0.63	4	1.22277	1.32399	1.02568	0.747494	1.4	0.0985413	0.199769
FT1	LG07	19.086	contig_91_5537766	0.64	3	1.22411	1.32303	1.03001	0.748048	1.4	0.0970479	0.195964
FT1	LG07	20.086		0.52	4	1.24162	1.29647	1.03589	0.750121	1.2	0.102865	0.157709
FT1	LG07	21.086		0.45	4	1.2713	1.26269	1.04234	0.751604	1	0.114482	0.105875
FT1	LG07	22.086		0.45	6	1.31092	1.22704	1.04954	0.751406	1	0.130692	0.0468094
FT1	LG07	23.086		0.52	5	1.3513	1.19774	1.05765	0.749648	1.2	0.146824	-0.00673483
FT1	LG07	24.086		0.63	4	1.38307	1.17935	1.06654	0.747803	1.4	0.158265	-0.0454525
FT1	LG07	24.736	contig_91_5116633	0.7	2	1.3973	1.17299	1.07258	0.747149	1.5	0.162357	-0.0619499
FT1	LG07	25.736		0.73	3	1.40763	1.17158	1.06933	0.74624	1.6	0.169147	-0.0669007
FT1	LG07	26.663	contig_91_5985937	0.74	2	1.40936	1.17374	1.06863	0.746426	1.6	0.170365	-0.0652574
FT1	LG07	27.663		0.75	4	1.41826	1.15865	1.07962	0.745747	1.6	0.169321	-0.0902896
FT1	LG07	28.663		0.74	4	1.42111	1.14649	1.09504	0.745733	1.6	0.163032	-0.111584
FT1	LG07	29.663		0.72	3	1.4176	1.1387	1.11283	0.746446	1.6	0.152384	-0.12652
FT1	LG07	30.019	contig_91_6832454	0.72	2	1.41482	1.13714	1.11934	0.746879	1.5	0.147743	-0.129935
FT1	LG07	31.019		0.87	5	1.44729	1.1152	1.12163	0.741788	2.1	0.162828	-0.169261
FT1	LG07	32.019		1.06	6	1.47855	1.09121	1.13127	0.735801	2.7	0.17364	-0.213696
FT1	LG07	33.019		1.27	7	1.50441	1.06804	1.14761	0.729699	3.4	0.178399	-0.257976
FT1	LG07	34.019		1.48	7	1.52242	1.04821	1.16786	0.724379	4	0.177276	-0.296927
FT1	LG07	35.019		1.7	7	1.53216	1.03333	1.18807	0.72054	4.4	0.172044	-0.326783
FT1	LG07	36.019		1.9	6	1.53394	1.0246	1.20421	0.718767	4.6	0.164866	-0.344473
FT1	LG07	37.019		2.07	4	1.52798	1.02295	1.21393	0.71949	4.5	0.157025	-0.348006
FT1	LG07	37.393	contig_193_4399123	2.13	2	1.52381	1.0242	1.21595	0.720419	4.4	0.15393	-0.345672
FT1	LG07	38.393		1.42	3	1.49899	1.08972	1.11694	0.733506	3	0.191026	-0.218245
FT1	LG07	38.404	contig_2007_1016527	1.41	2	1.49817	1.09086	1.11587	0.733753	2.9	0.191149	-0.216158
FT1	LG07	39.182	contig_2007_1301285	1.41	2	1.50154	1.08209	1.14766	0.733773	2.9	0.176941	-0.242511
FT1	LG07	40.182		1.2	3	1.4764	1.08137	1.19705	0.737253	2.6	0.139676	-0.255355
FT1	LG07	40.292	contig_193_1220450	1.17	3	1.4702	1.08406	1.20025	0.738331	2.4	0.134975	-0.251163
FT1	LG07	40.956	contig_2007_1959446	1.48	2	1.50216	1.06795	1.20769	0.732403	3.1	0.147237	-0.286978
FT1	LG07	41.956		1.48	4	1.50702	1.07042	1.1775	0.731642	3.2	0.164759	-0.271843
FT1	LG07	42.956		1.48	4	1.50825	1.0791	1.14236	0.731704	3.2	0.182946	-0.246212
FT1	LG07	43.956		1.49	3	1.50713	1.09239	1.10581	0.732013	3.1	0.200656	-0.214085
FT1	LG07	44.292	contig_193_9705238	1.5	2	1.50639	1.09744	1.09416	0.73211	3.1	0.206117	-0.20283
FT1	LG07	45.292		1.25	3	1.47844	1.0939	1.14924	0.736411	2.6	0.164605	-0.219937
FT1	LG07	45.381	contig_193_12815054	1.22	2	1.47331	1.09539	1.15445	0.737237	2.6	0.159429	-0.21849
FT1	LG07	45.67	contig_193_12991883	1.24	2	1.474	1.09019	1.16503	0.736911	2.6	0.154483	-0.22932
FT1	LG07	46.67		0.77	3	1.42964	1.132	1.14659	0.745528	1.7	0.141529	-0.156111
FT1	LG07	46.858	contig_193_16081328	0.69	2	1.41727	1.14195	1.14318	0.747412	1.4	0.137047	-0.138278
FT1	LG07	47.858		0.82	4	1.4361	1.13842	1.11793	0.744411	1.8	0.159085	-0.138596
FT1	LG07	48.858		0.92	3	1.44105	1.13836	1.08886	0.742778	2	0.176096	-0.126591
FT1	LG07	49.152	contig_630_5330660	0.95	2	1.44055	1.13857	1.07996	0.742496	2	0.180295	-0.121684
FT1	LG07	50.152		0.66	3	1.4092	1.15688	1.09426	0.747598	1.4	0.157468	-0.0948488
FT1	LG07	50.634	contig_630_3059964	0.52	2	1.386	1.16939	1.10231	0.750592	1.1	0.141845	-0.0747665
FT1	LG07	51.634		0.41	3	1.37546	1.17053	1.13412	0.75255	0.9	0.120671	-0.0842627
FT1	LG07	52.634		0.3	3	1.35873	1.17216	1.16945	0.754637	0.7	0.0946412	-0.091925
FT1	LG07	53.259	contig_2883_2328823	0.25	2	1.34479	1.17444	1.18963	0.755893	0.5	0.0775768	-0.0927728
FT1	LG07	54.259		0.3	3	1.34911	1.16012	1.22883	0.754883	0.6	0.0601397	-0.128858
FT1	LG07	54.395	contig_1677_1272382	0.31	2	1.3497	1.15843	1.23354	0.754701	0.7	0.0580765	-0.133188
FT1	LG07	54.914	contig_358_7499229	0.3	2	1.34915	1.16205	1.22451	0.754966	0.6	0.0623166	-0.124779
FT1	LG07	55.914		0.95	3	1.43022	1.10734	1.22039	0.742297	2	0.104914	-0.217957
FT1	LG07	55.962	contig_1678_2549309	0.98	2	1.43224	1.10575	1.21966	0.741839	2.1	0.10629	-0.220201
FT1	LG07	56.847	contig_3314_2130119	0.57	2	1.39606	1.15102	1.15173	0.749766	1.2	0.122169	-0.122872
FT1	LG07	57.831	contig_2436_583605	0.62	2	1.37103	1.11989	1.30015	0.748645	1.3	0.035444	-0.215698
FT1	LG07	58.831		0.63	4	1.36867	1.11114	1.2667	0.747872	1.4	0.0509856	-0.206542
FT1	LG07	59.045	contig_1666_452556	0.6	2	1.35954	1.11527	1.25835	0.749077	1.3	0.0505954	-0.193678
FT1	LG07	60.045		0.68	4	1.34769	1.10334	1.33236	0.747145	1.5	0.00766312	-0.236684
FT1	LG07	60.163	contig_627_5009897	0.66	2	1.3389	1.10677	1.33752	0.747899	1.4	0.000686332	-0.231439
FT1	LG07	60.922	contig_627_6474751	0.76	2	1.36461	1.09403	1.30935	0.74601	1.6	0.0276293	-0.242957
FT1	LG07	61.68	contig_2501_2695319	0.57	2	1.34019	1.11129	1.30681	0.749641	1.2	0.0166911	-0.21221
FT1	LG07	62.68		1.04	3	1.38375	1.06736	1.31502	0.740567	2.2	0.0343654	-0.28203
FT1	LG07	62.703	contig_3209_120080	1.05	3	1.38425	1.06675	1.3149	0.740443	2.2	0.0346772	-0.282823
FT1	LG07	63.703		0.97	5	1.37836	1.06356	1.32569	0.739645	2.3	0.0263322	-0.288465
FT1	LG07	64.703		0.79	5	1.35786	1.07298	1.32861	0.742399	2	0.0146228	-0.270254
FT1	LG07	65.703		0.56	5	1.3241	1.09542	1.32419	0.747897	1.4	-4.39e-05	-0.228719
FT1	LG07	66.703		0.34	4	1.285	1.12662	1.31242	0.753694	0.8	-0.0137125	-0.172093
FT1	LG07	66.96	contig_1666_452600	0.29	3	1.27547	1.13512	1.30833	0.754932	0.6	-0.0164296	-0.156777
FT1	LG08	0	contig_1688_9875281	1.57	3	1.43875	1.27814	0.95917	0.73071	3.3	0.239789	0.07918
FT1	LG08	0.764	contig_1688_9875227	2.32	3	1.51706	1.26731	0.922085	0.716756	4.8	0.297488	0.0477374
FT1	LG08	1.764		2.1	4	1.51505	1.2562	0.936607	0.720177	4.4	0.289221	0.0303701
FT1	LG08	2.499	contig_1688_9875310	1.89	2	1.51609	1.24323	0.964017	0.724733	3.9	0.276039	0.00317073
FT1	LG08	3.462	contig_1688_11086041	1.87	3	1.50493	1.24513	0.981485	0.725087	3.9	0.261723	0.00191899
FT1	LG08	4.246	contig_1688_1706981	2	2	1.4803	1.27095	0.944682	0.722689	4.1	0.267809	0.0584626
FT1	LG08	5.126	contig_1215_7559451	1.67	2	1.48201	1.25155	0.985069	0.728899	3.5	0.248469	0.0180084
FT1	LG08	6.126		1.81	3	1.52153	1.24332	0.994944	0.725442	3.8	0.263294	-0.0149174
FT1	LG08	7.126		1.93	3	1.55346	1.2336	1.01416	0.723731	4	0.269646	-0.0502141
FT1	LG08	7.432	contig_1110_3368362	1.96	2	1.56169	1.23039	1.02137	0.723492	4.1	0.270163	-0.061137
FT1	LG08	7.618	contig_1110_4541614	1.89	2	1.5516	1.24307	1.01945	0.724733	3.9	0.266074	-0.0424587
FT1	LG08	8.618		1.61	4	1.55531	1.22728	1.05955	0.72955	3.4	0.247877	-0.0801555
FT1	LG08	9.618		1.36	3	1.55552	1.20907	1.11156	0.73462	2.8	0.221977	-0.124468
FT1	LG08	9.736	contig_1110_9295723	1.33	2	1.55509	1.20707	1.11796	0.735177	2.8	0.218563	-0.129458
FT1	LG08	10.736		1.25	3	1.53252	1.22571	1.08786	0.736286	2.7	0.22233	-0.0844801
FT1	LG08	11.736		1.18	3	1.50199	1.24512	1.06091	0.737638	2.5	0.220539	-0.036335
FT1	LG08	12.352	contig_1994_1388529	1.15	2	1.47924	1.25645	1.04739	0.738664	2.4	0.215927	-0.00686601
FT1	LG08	13.126	contig_1996_1396948	1.1	2	1.47803	1.25267	1.05829	0.739615	2.3	0.209866	-0.0154939
FT1	LG08	14.126		1.15	3	1.52364	1.24467	1.0843	0.738482	2.4	0.219668	-0.0592979
FT1	LG08	14.183	contig_2320_1797890	1.14	2	1.52262	1.24475	1.08584	0.738767	2.4	0.21839	-0.059486
FT1	LG08	15.183		1.17	3	1.5386	1.24732	1.09104	0.737713	2.5	0.223779	-0.0675033
FT1	LG08	16.067	contig_2324_1228321	1.16	3	1.53941	1.25123	1.0958	0.738344	2.4	0.221806	-0.066374
FT1	LG08	16.698	contig_2324_1354611	1.05	3	1.53134	1.23989	1.1143	0.740424	2.2	0.208519	-0.0829296
FT1	LG08	17.698		1.06	4	1.53401	1.23908	1.11062	0.73985	2.3	0.211695	-0.0832311
FT1	LG08	18.698		1.04	3	1.52815	1.23912	1.10757	0.740222	2.2	0.210288	-0.0787433
FT1	LG08	19.596	contig_2324_3639397	1.01	2	1.51636	1.23971	1.10595	0.741301	2.1	0.205203	-0.0714433
FT1	LG08	20.596		0.94	4	1.51373	1.2337	1.11543	0.74203	2	0.199153	-0.0808762
FT1	LG08	21.596		0.87	4	1.50831	1.22758	1.12607	0.743074	1.9	0.191118	-0.0896142
FT1	LG08	22.596		0.79	4	1.49983	1.22162	1.13763	0.744415	1.8	0.1811	-0.0971146
FT1	LG08	23.596		0.71	4	1.48807	1.21618	1.14972	0.746025	1.6	0.169175	-0.102717
FT1	LG08	24.596		0.63	4	1.47289	1.2116	1.16189	0.747856	1.4	0.155502	-0.105789
FT1	LG08	25.596		0.55	3	1.45441	1.20809	1.17372	0.74983	1.2	0.140347	-0.105976
FT1	LG08	26.094	contig_161_2577568	0.51	2	1.44414	1.20673	1.17939	0.750831	1.1	0.132374	-0.105032
FT1	LG08	27.094		0.59	4	1.46663	1.19638	1.18825	0.748753	1.3	0.139188	-0.131062
FT1	LG08	28.094		0.66	4	1.47847	1.18741	1.19678	0.747371	1.5	0.140846	-0.150217
FT1	LG08	29.094		0.71	3	1.47963	1.18074	1.20333	0.746906	1.5	0.138148	-0.160739
FT1	LG08	29.305	contig_161_1018895	0.71	2	1.47865	1.17965	1.20438	0.746925	1.5	0.137137	-0.161865
FT1	LG08	29.603	contig_161_1019125	0.71	2	1.47986	1.19439	1.18003	0.746996	1.5	0.149913	-0.135549
FT1	LG08	30.603		0.75	5	1.50121	1.18912	1.17778	0.744523	1.8	0.161718	-0.150371
FT1	LG08	31.603		0.78	6	1.51769	1.1855	1.17347	0.742349	2	0.172112	-0.160077
FT1	LG08	32.603		0.79	7	1.52757	1.18424	1.1661	0.740784	2.2	0.180734	-0.162597
FT1	LG08	33.603		0.77	8	1.52965	1.18581	1.15499	0.740052	2.3	0.187326	-0.156512
FT1	LG08	34.603		0.73	9	1.52306	1.19033	1.14017	0.740247	2.2	0.191442	-0.141285
FT1	LG08	35.603		0.68	9	1.5072	1.19756	1.1227	0.741346	2.1	0.192248	-0.117388
FT1	LG08	36.603		0.61	8	1.48196	1.20686	1.10474	0.743219	1.9	0.188607	-0.0864924
FT1	LG08	37.603		0.53	7	1.44829	1.2174	1.08885	0.745622	1.6	0.179719	-0.0511698
FT1	LG08	38.603		0.46	7	1.40876	1.22829	1.07672	0.748159	1.4	0.166017	-0.0144489
FT1	LG08	39.603		0.41	6	1.36741	1.23843	1.06921	0.75042	1.1	0.149102	0.0201181
FT1	LG08	40.603		0.37	5	1.32884	1.24668	1.06615	0.752159	0.9	0.131347	0.0491845
FT1	LG08	41.603		0.35	4	1.2962	1.25237	1.06699	0.753417	0.8	0.114609	0.0707798
FT1	LG08	42.196	contig_4627_1144843	0.34	2	1.28016	1.25451	1.06903	0.75401	0.7	0.105565	0.0799122
FT1	LG08	43.196		0.25	4	1.29799	1.23715	1.09865	0.755684	0.5	0.0996687	0.0388288
FT1	LG08	44.196		0.19	4	1.31708	1.21643	1.13603	0.756701	0.4	0.0905285	-0.0101263
FT1	LG08	45.196		0.19	4	1.33508	1.19406	1.17928	0.756592	0.4	0.077901	-0.0631185
FT1	LG08	46.196		0.26	4	1.34937	1.17286	1.2233	0.755299	0.6	0.0630385	-0.113477
FT1	LG08	47.196		0.37	3	1.35824	1.15522	1.26265	0.753358	0.8	0.0477941	-0.155226
FT1	LG08	47.598	contig_3467_509110	0.42	2	1.36015	1.14935	1.2765	0.752558	0.9	0.0418272	-0.168973
FT1	LG09	0	contig_417_4833144	0.3	3	1.36549	1.19098	1.15381	0.754723	0.7	0.105841	-0.0686663
FT1	LG09	1		0.36	4	1.37969	1.19509	1.13729	0.753246	0.8	0.121197	-0.063399
FT1	LG09	2		0.43	4	1.39289	1.20006	1.12097	0.751581	1	0.135963	-0.0568705
FT1	LG09	3		0.5	5	1.40477	1.20553	1.10564	0.749803	1.2	0.149565	-0.0496704
FT1	LG09	4		0.58	5	1.41496	1.21115	1.09202	0.748025	1.4	0.161469	-0.0423359
FT1	LG09	5		0.66	5	1.42337	1.21657	1.08067	0.746362	1.6	0.171348	-0.0354441
FT1	LG09	6		0.74	4	1.42991	1.22158	1.07184	0.74492	1.7	0.179036	-0.0292968
FT1	LG09	7		0.82	4	1.43467	1.22606	1.06554	0.743766	1.8	0.184568	-0.0240414
FT1	LG09	8		0.89	4	1.43766	1.23006	1.06161	0.742943	1.9	0.188025	-0.019576
FT1	LG09	8.777	contig_417_3389026	0.94	2	1.43882	1.23286	1.06004	0.742537	2	0.18939	-0.0165711
FT1	LG09	9.777		1.11	3	1.44993	1.22928	1.05099	0.739278	2.3	0.19947	-0.0211831
FT1	LG09	9.809	contig_417_2912194	1.12	2	1.44985	1.22932	1.05076	0.739222	2.3	0.199549	-0.0209852
FT1	LG09	10.809		1.14	4	1.46926	1.21341	1.05817	0.737961	2.5	0.205547	-0.0503016
FT1	LG09	11.809		1.15	4	1.48503	1.19586	1.07023	0.737224	2.6	0.2074	-0.0817701
FT1	LG09	12.809		1.16	4	1.49537	1.17859	1.08544	0.737045	2.6	0.204964	-0.111813
FT1	LG09	13.809		1.17	4	1.49941	1.1637	1.10156	0.737436	2.5	0.198924	-0.136786
FT1	LG09	14.336	contig_411_1123897	1.17	3	1.49885	1.15741	1.10968	0.737901	2.5	0.194584	-0.146847
FT1	LG09	15.336		0.82	4	1.4568	1.17965	1.11399	0.744208	1.8	0.171406	-0.105739
FT1	LG09	16.232	contig_3224_206967	0.53	2	1.40263	1.20707	1.12231	0.750429	1.1	0.14016	-0.0554025
FT1	LG09	17.232		0.51	3	1.39248	1.22131	1.11177	0.750597	1.1	0.140352	-0.0308109
FT1	LG09	17.997	contig_3224_459495	0.49	2	1.382	1.23007	1.1086	0.751147	1	0.1367	-0.0152246
FT1	LG09	18.997		0.62	3	1.41145	1.22664	1.10115	0.748607	1.3	0.155151	-0.0296607
FT1	LG09	19.459	contig_4_3753052	0.67	2	1.42336	1.22385	1.10053	0.747693	1.4	0.161417	-0.0380956
FT1	LG09	19.884	contig_4_3753064	0.65	2	1.41323	1.2224	1.09852	0.748108	1.4	0.157356	-0.0334694
FT1	LG09	20.884		0.71	4	1.42891	1.20173	1.10344	0.746083	1.6	0.162731	-0.0644423
FT1	LG09	21.884		0.77	5	1.43686	1.18278	1.10934	0.744318	1.8	0.16376	-0.0903245
FT1	LG09	22.884		0.81	5	1.43525	1.16875	1.11591	0.743542	1.9	0.15967	-0.106827
FT1	LG09	23.884		0.83	4	1.42434	1.16157	1.12278	0.744152	1.8	0.15078	-0.11199
FT1	LG09	24.265	contig_4_1951987	0.83	2	1.41821	1.16064	1.12541	0.744723	1.7	0.146401	-0.111166
FT1	LG09	25.265		0.87	4	1.43325	1.15576	1.12386	0.742925	1.9	0.154694	-0.1228
FT1	LG09	26.265		0.9	6	1.44904	1.15068	1.12256	0.74097	2.2	0.16324	-0.135121
FT1	LG09	27.265		0.94	7	1.46527	1.14561	1.12146	0.738898	2.4	0.171905	-0.147751
FT1	LG09	28.265		0.97	8	1.48159	1.14076	1.12053	0.736769	2.6	0.180527	-0.160305
FT1	LG09	29.265		1.01	9	1.49752	1.13637	1.11971	0.73467	2.8	0.188909	-0.172245
FT1	LG09	30.265		1.04	10	1.51256	1.13276	1.11887	0.732708	3.1	0.196842	-0.182956
FT1	LG09	31.265		1.06	11	1.52616	1.1302	1.1179	0.730997	3.2	0.204129	-0.191831
FT1	LG09	32.265		1.08	12	1.53788	1.1289	1.11667	0.729639	3.4	0.210604	-0.198375
FT1	LG09	33.265		1.09	13	1.54741	1.12897	1.11513	0.728705	3.5	0.21614	-0.202301
FT1	LG09	34.265		1.1	13	1.55455	1.13044	1.11325	0.728235	3.5	0.220649	-0.203462
FT1	LG09	35.265		1.1	13	1.55931	1.13305	1.11121	0.728213	3.5	0.22405	-0.202216
FT1	LG09	36.265		1.09	13	1.56179	1.13654	1.10925	0.728603	3.5	0.226268	-0.198981
FT1	LG09	37.265		1.08	13	1.56209	1.14061	1.10762	0.729361	3.4	0.227237	-0.194243
FT1	LG09	38.265		1.06	12	1.56035	1.14506	1.10652	0.73044	3.3	0.226917	-0.188378
FT1	LG09	39.265		1.03	11	1.55675	1.14958	1.1062	0.731785	3.2	0.225276	-0.181896
FT1	LG09	40.265		1	10	1.55143	1.15402	1.10677	0.733347	3	0.222331	-0.17508
FT1	LG09	41.265		0.97	9	1.54455	1.1583	1.10825	0.735079	2.8	0.218151	-0.168095
FT1	LG09	42.265		0.93	8	1.53626	1.1624	1.11057	0.73693	2.6	0.212845	-0.161015
FT1	LG09	43.265		0.89	7	1.52674	1.16631	1.11362	0.738851	2.4	0.20656	-0.153869
FT1	LG09	44.265		0.85	6	1.51619	1.17005	1.11725	0.740791	2.2	0.199466	-0.146668
FT1	LG09	45.265		0.8	5	1.50481	1.17363	1.12131	0.742707	2	0.191748	-0.139428
FT1	LG09	46.265		0.76	5	1.49286	1.17703	1.12567	0.744554	1.8	0.183596	-0.132233
FT1	LG09	47.265		0.72	4	1.4805	1.18031	1.13015	0.746307	1.6	0.175174	-0.125019
FT1	LG09	47.858	contig_916_1532683	0.69	2	1.47307	1.18218	1.13284	0.747291	1.5	0.170117	-0.120779
FT1	LG09	48.858		0.68	3	1.47551	1.17777	1.13972	0.747315	1.5	0.167897	-0.129847
FT1	LG09	49.858		0.67	3	1.47716	1.17304	1.1475	0.747408	1.4	0.164827	-0.139289
FT1	LG09	50.858		0.66	4	1.47792	1.16825	1.15583	0.747559	1.4	0.161046	-0.148621
FT1	LG09	51.858		0.65	4	1.47769	1.16376	1.16422	0.74777	1.4	0.156737	-0.157192
FT1	LG09	52.858		0.64	3	1.47637	1.15991	1.1722	0.748059	1.4	0.152083	-0.164379
FT1	LG09	53.858		0.63	3	1.47386	1.15691	1.17944	0.748447	1.3	0.147211	-0.169741
FT1	LG09	54.19	contig_916_3636484	0.62	3	1.47276	1.15614	1.18164	0.748602	1.3	0.14556	-0.171056
FT1	LG10	0	contig_4286_2481814	1.35	2	1.37992	1.24372	0.888865	0.734875	2.8	0.245527	0.109324
FT1	LG10	1		1.32	4	1.37359	1.24693	0.878865	0.734253	2.9	0.247363	0.120702
FT1	LG10	2		1.25	4	1.36279	1.24922	0.879851	0.735323	2.8	0.241471	0.127901
FT1	LG10	3		1.14	4	1.34829	1.24933	0.89374	0.738106	2.5	0.227275	0.128317
FT1	LG10	3.466	contig_880_18056394	1.08	2	1.34064	1.24819	0.905262	0.73995	2.3	0.217689	0.125239
FT1	LG10	4.466		1.28	4	1.3465	1.25941	0.861546	0.734601	2.8	0.242479	0.155385
FT1	LG10	5.466		1.46	4	1.34968	1.26675	0.832195	0.730665	3.3	0.258741	0.175814
FT1	LG10	6.466		1.6	4	1.3503	1.26997	0.817559	0.728656	3.5	0.266369	0.186038
FT1	LG10	7.466		1.69	3	1.34848	1.2696	0.815367	0.728507	3.5	0.266555	0.187677
FT1	LG10	7.484	contig_880_28236638	1.69	3	1.34842	1.26956	0.815429	0.72852	3.5	0.266497	0.187637
FT1	LG10	8.484		1.61	4	1.34998	1.26873	0.816501	0.728321	3.5	0.266741	0.185491
FT1	LG10	9.484		1.51	5	1.35111	1.26646	0.822973	0.728972	3.5	0.264066	0.179425
FT1	LG10	10.484		1.39	5	1.35175	1.26265	0.835258	0.730491	3.3	0.258244	0.169146
FT1	LG10	11.484		1.26	5	1.35181	1.25727	0.853656	0.73284	3	0.249079	0.15454
FT1	LG10	12.484		1.12	5	1.35116	1.25048	0.878174	0.735895	2.7	0.236495	0.135812
FT1	LG10	13.484		0.98	5	1.34962	1.24265	0.908213	0.739419	2.3	0.220703	0.113736
FT1	LG10	14.484		0.84	5	1.34697	1.23445	0.94229	0.743081	1.9	0.202341	0.0898189
FT1	LG10	15.484		0.71	4	1.34305	1.22671	0.978145	0.746544	1.5	0.182455	0.0661066
FT1	LG10	16.128	contig_880_35050592	0.63	2	1.33983	1.22231	1.00103	0.748552	1.3	0.169397	0.0518772
FT1	LG10	17.128		0.44	3	1.32537	1.21775	1.04006	0.751946	1	0.142653	0.0350376
FT1	LG10	18.128		0.28	3	1.30959	1.21299	1.0858	0.755184	0.6	0.111891	0.0152917
FT1	LG10	18.255	contig_1950_1884588	0.26	2	1.30749	1.21245	1.09174	0.755552	0.6	0.107877	0.0128311
FT1	LG10	19.255		0.24	3	1.31113	1.20272	1.11462	0.756063	0.5	0.0982527	-0.0101588
FT1	LG10	19.435	contig_1950_2143103	0.23	2	1.3106	1.20147	1.1192	0.756214	0.5	0.095703	-0.0134264
FT1	LG10	20.266	contig_1950_2903735	0.19	2	1.29304	1.21105	1.1152	0.757054	0.4	0.0889198	0.0069296
FT1	LG10	20.782	contig_1950_3018163	0.23	2	1.30959	1.20241	1.11768	0.75613	0.5	0.0959565	-0.0112269
FT1	LG10	21.782		0.2	4	1.29607	1.20905	1.11581	0.756741	0.4	0.0901284	0.00311155
FT1	LG10	22.782		0.16	3	1.28264	1.21476	1.12076	0.757473	0.4	0.0809388	0.0130674
FT1	LG10	23.245	contig_1950_5583758	0.15	2	1.27658	1.21698	1.1251	0.757841	0.3	0.0757381	0.0161431
FT1	LG10	24.245		0.1	3	1.26328	1.21864	1.13878	0.758788	0.2	0.0622532	0.0176083
FT1	LG10	24.714	contig_1950_7062022	0.08	2	1.25668	1.21956	1.14711	0.759222	0.2	0.054782	0.0176666
FT1	LG10	25.714		0.07	3	1.25832	1.21862	1.14863	0.759265	0.2	0.054844	0.0151476
FT1	LG10	26.714		0.06	4	1.25947	1.21762	1.15175	0.759359	0.1	0.0538568	0.0120138
FT1	LG10	27.714		0.06	4	1.25985	1.2167	1.15653	0.759501	0.1	0.0516637	0.00850872
FT1	LG10	28.714		0.05	3	1.25926	1.21598	1.16279	0.759681	0.1	0.0482347	0.00495984
FT1	LG10	29.714		0.04	3	1.25764	1.21555	1.17017	0.75988	0.1	0.0437349	0.00164491
FT1	LG10	29.877	contig_1950_6056175	0.04	3	1.25727	1.2155	1.17145	0.759913	0.1	0.0429146	0.00114414
BOF2	LG01	0	contig_3095_298394	0.42	2	159.078	154.993	153.014	413.783	0.6	3.03208	-1.05308
BOF2	LG01	1		0.39	3	159.389	154.678	153.972	414.02	0.6	2.70872	-2.00207
BOF2	LG01	2		0.4	4	159.671	154.373	155.005	413.855	0.6	2.33304	-2.96482
BOF2	LG01	3		0.42	4	159.899	154.14	155.995	413.361	0.7	1.95183	-3.80734
BOF2	LG01	4		0.46	4	160.034	154.023	156.852	412.859	0.7	1.59076	-4.4199
BOF2	LG01	5		0.48	4	160.01	154.055	157.549	412.759	0.7	1.23042	-4.72448
BOF2	LG01	5.671	contig_3095_1660338	0.48	2	159.848	154.177	157.93	413.111	0.7	0.958895	-4.71182
BOF2	LG01	6.671		0.45	4	159.955	154.277	157.991	413.143	0.7	0.98212	-4.69616
BOF2	LG01	7.671		0.41	4	159.976	154.402	158.009	413.399	0.7	0.983241	-4.59025
BOF2	LG01	8.671		0.37	4	159.902	154.549	157.979	413.866	0.6	0.961415	-4.39139
BOF2	LG01	9.671		0.32	4	159.735	154.713	157.901	414.503	0.5	0.917006	-4.10497
BOF2	LG01	10.671		0.28	4	159.483	154.886	157.78	415.239	0.4	0.851624	-3.745
BOF2	LG01	11.671		0.23	3	159.163	155.061	157.626	415.993	0.3	0.768681	-3.33397
BOF2	LG01	11.841	contig_3095_2353726	0.22	2	159.104	155.09	157.597	416.118	0.3	0.753207	-3.261
BOF2	LG01	12.841		0.3	4	159.657	154.881	157.969	414.938	0.5	0.844015	-3.93262
BOF2	LG01	13.841		0.39	4	160.201	154.658	158.342	413.513	0.6	0.92925	-4.61357
BOF2	LG01	14.841		0.49	5	160.705	154.431	158.703	411.916	0.8	1.00086	-5.27312
BOF2	LG01	15.841		0.59	5	161.137	154.211	159.037	410.28	1	1.0504	-5.8756
BOF2	LG01	16.841		0.7	5	161.478	154.009	159.331	408.743	1.2	1.07358	-6.39579
BOF2	LG01	17.841		0.81	5	161.716	153.831	159.579	407.431	1.4	1.06872	-6.81658
BOF2	LG01	18.841		0.91	5	161.847	153.681	159.775	406.439	1.5	1.03624	-7.12968
BOF2	LG01	19.841		1	4	161.874	153.563	159.919	405.819	1.6	0.977511	-7.33355
BOF2	LG01	20.841		1.08	4	161.805	153.475	160.015	405.579	1.6	0.895079	-7.43448
BOF2	LG01	21.449	contig_3098_951780	1.12	2	161.719	153.436	160.051	405.613	1.6	0.834232	-7.44837
BOF2	LG01	22.449		1.26	5	162.425	152.939	160.588	401.277	2.1	0.91885	-8.56786
BOF2	LG01	23.449		1.37	7	162.998	152.462	161.013	397.018	2.7	0.992254	-9.54285
BOF2	LG01	24.449		1.42	8	163.365	152.067	161.254	393.682	3.1	1.05517	-10.2428
BOF2	LG01	25.449		1.4	9	163.473	151.805	161.26	392.079	3.3	1.10646	-10.5616
BOF2	LG01	26.449		1.31	9	163.282	151.724	161.001	392.793	3.2	1.14086	-10.4178
BOF2	LG01	27.449		1.14	9	162.772	151.859	160.475	395.952	2.8	1.14868	-9.7644
BOF2	LG01	28.449		0.93	9	161.959	152.231	159.718	401.054	2.2	1.12003	-8.60789
BOF2	LG01	29.449		0.7	7	160.937	152.8	158.838	406.78	1.5	1.04996	-7.08776
BOF2	LG01	30.449		0.49	5	159.885	153.451	157.996	411.584	0.9	0.944258	-5.48994
BOF2	LG01	31.449		0.32	3	158.941	154.073	157.301	414.847	0.5	0.819952	-4.04823
BOF2	LG01	31.529	contig_460_5388070	0.31	2	158.872	154.119	157.253	415.045	0.5	0.809757	-3.94309
BOF2	LG01	32.529		0.35	5	159.089	154.028	157.723	414.201	0.6	0.682995	-4.37802
BOF2	LG01	33.529		0.38	5	159.312	154.042	158.139	413.539	0.6	0.586164	-4.68363
BOF2	LG01	34.529		0.4	5	159.53	154.18	158.374	413.319	0.7	0.577951	-4.77209
BOF2	LG01	35.529		0.4	5	159.73	154.412	158.354	413.568	0.6	0.687846	-4.63041
BOF2	LG01	36.529		0.39	3	159.905	154.68	158.103	414.05	0.6	0.900763	-4.32428
BOF2	LG01	36.619	contig_460_1593068	0.39	2	159.919	154.703	158.072	414.095	0.6	0.923344	-4.29238
BOF2	LG01	37.619		0.39	4	159.322	154.438	158.636	413.898	0.6	0.343239	-4.54168
BOF2	LG01	38.3	contig_460_5388214	0.37	2	158.857	154.382	158.597	414.36	0.5	0.130287	-4.34565
BOF2	LG01	38.79	contig_460_5388281	0.43	3	159.325	154.234	158.368	413.666	0.6	0.478487	-4.61247
BOF2	LG01	39.79		0.36	7	159.94	154.191	157.5	413.188	0.7	1.22004	-4.52893
BOF2	LG01	40.79		0.28	6	160.066	154.887	155.285	414.661	0.5	2.39045	-2.78865
BOF2	LG01	41.79		0.29	4	159.777	155.642	153.503	414.91	0.5	3.13719	-0.998141
BOF2	LG01	42.286	contig_2156_760889	0.31	3	159.552	155.863	153.131	414.98	0.5	3.21026	-0.478434
BOF2	LG01	43.286		0.47	4	160.254	155.605	152.388	412.677	0.7	3.93325	-0.716047
BOF2	LG01	44.286		0.62	4	160.661	155.284	151.884	410.69	1	4.38811	-0.988577
BOF2	LG01	45.286		0.76	3	160.775	154.954	151.634	409.481	1.1	4.57053	-1.25065
BOF2	LG01	45.785	contig_2156_704831	0.81	3	160.73	154.801	151.579	409.215	1.2	4.57523	-1.35314
BOF2	LG01	46.785		0.87	2	160.058	154.658	150.041	408.529	1.3	5.00848	-0.391123
BOF2	LG01	46.811	contig_609_6889474	0.87	2	160.039	154.651	149.997	408.512	1.3	5.02084	-0.366725
BOF2	LG01	47.684	contig_1942_303461	0.7	2	160.103	155.091	150.914	410.484	1	4.59473	-0.41782
BOF2	LG01	48.684		0.5	3	160.076	154.314	153.532	412.805	0.7	3.27191	-2.48955
BOF2	LG01	49.1	contig_83_10105143	0.5	2	160.067	153.968	154.777	412.802	0.7	2.64521	-3.45416
BOF2	LG01	49.687	contig_195_15395615	0.5	2	160.126	154.071	156.549	412.817	0.7	1.78804	-4.26639
BOF2	LG01	50.687		0.6	4	160.969	154.051	154.365	410.859	1	3.30187	-3.61547
BOF2	LG01	51.687		0.78	4	161.177	154.325	152.066	408.793	1.2	4.55522	-2.29671
BOF2	LG01	52.655	contig_923_11219707	1	2	161.009	154.579	150.642	407.056	1.4	5.1834	-1.24627
BOF2	LG01	53.655		0.9	3	160.344	154.451	150.594	408.163	1.3	4.87499	-1.01813
BOF2	LG01	53.672	contig_923_2892577	0.9	2	160.331	154.45	150.594	408.188	1.3	4.86857	-1.01232
BOF2	LG01	54.672		1.2	4	160.955	154.541	149.319	404.222	1.8	5.81816	-0.595583
BOF2	LG01	55.672		1.49	3	161.435	154.638	148.42	400.933	2.2	6.5074	-0.289014
BOF2	LG01	56.353	contig_1656_1231356	1.68	2	161.72	154.712	148.052	399.278	2.4	6.83383	-0.173885
BOF2	LG01	56.619	contig_1656_464418	1.63	2	161.523	154.744	148.004	399.806	2.3	6.75936	-0.0189341
BOF2	LG01	57.619		1.72	4	161.876	154.464	147.796	398.373	2.5	7.04014	-0.372354
BOF2	LG01	58.587	contig_1649_660825	1.74	2	161.789	154.374	147.737	398.664	2.5	7.02601	-0.388583
BOF2	LG01	59.587		1.65	3	161.49	154.034	147.81	399.303	2.4	6.83963	-0.61603
BOF2	LG01	60.282	contig_1648_3053254	1.56	2	161.054	153.892	147.952	400.689	2.2	6.55101	-0.611624
BOF2	LG01	61.282		1.52	3	160.662	155.014	147.705	401.085	2.2	6.47817	0.830275
BOF2	LG01	61.312	contig_1648_1476586	1.52	2	160.638	155.054	147.708	401.14	2.2	6.46519	0.881074
BOF2	LG01	61.535	contig_1648_1122690	1.59	2	161.151	155.086	147.85	400.291	2.3	6.65042	0.585579
BOF2	LG01	62.535		1.67	4	161.01	154.938	147.241	398.53	2.5	6.88443	0.812309
BOF2	LG01	63.535		1.67	4	160.814	154.63	147.191	398.727	2.5	6.81145	0.628093
BOF2	LG01	64.252	contig_1989_99728	1.62	2	160.658	154.326	147.508	399.954	2.3	6.57518	0.243147
BOF2	LG01	64.546	contig_1989_124057	1.74	2	160.463	154.369	146.95	398.579	2.5	6.7563	0.662227
BOF2	LG01	65.546		1.73	4	160.496	154.407	146.808	397.844	2.6	6.84434	0.754738
BOF2	LG01	66.546		1.71	5	160.522	154.447	146.69	397.197	2.6	6.91629	0.840822
BOF2	LG01	67.546		1.69	5	160.541	154.488	146.603	396.665	2.7	6.9693	0.915921
BOF2	LG01	68.546		1.66	6	160.553	154.53	146.549	396.266	2.8	7.00195	0.97878
BOF2	LG01	69.546		1.63	6	160.558	154.57	146.536	396.029	2.8	7.0109	1.02242
BOF2	LG01	70.546		1.59	7	160.556	154.608	146.564	395.963	2.8	6.99585	1.04794
BOF2	LG01	71.546		1.54	7	160.548	154.642	146.641	396.094	2.8	6.95384	1.0476
BOF2	LG01	72.546		1.49	7	160.535	154.671	146.765	396.424	2.7	6.88469	1.02128
BOF2	LG01	73.546		1.44	8	160.514	154.696	146.935	396.945	2.7	6.78925	0.97181
BOF2	LG01	74.546		1.38	8	160.487	154.714	147.155	397.663	2.6	6.66612	0.892685
BOF2	LG01	75.546		1.32	8	160.453	154.724	147.419	398.555	2.5	6.51731	0.788477
BOF2	LG01	76.546		1.25	8	160.411	154.729	147.722	399.593	2.4	6.34472	0.662405
BOF2	LG01	77.546		1.19	7	160.361	154.726	148.06	400.753	2.2	6.15012	0.515752
BOF2	LG01	78.546		1.12	7	160.298	154.722	148.421	401.985	2.1	5.93844	0.362265
BOF2	LG01	79.546		1.05	7	160.222	154.715	148.798	403.261	1.9	5.71213	0.204395
BOF2	LG01	80.546		0.99	6	160.134	154.707	149.186	404.552	1.7	5.47418	0.0464172
BOF2	LG01	81.546		0.92	6	160.031	154.703	149.572	405.82	1.6	5.22966	-0.09929
BOF2	LG01	82.546		0.86	5	159.915	154.701	149.955	407.05	1.4	4.98034	-0.233436
BOF2	LG01	83.546		0.8	5	159.786	154.707	150.324	408.22	1.3	4.73053	-0.348317
BOF2	LG01	84.546		0.74	4	159.645	154.718	150.682	409.324	1.2	4.48156	-0.445691
BOF2	LG01	85.546		0.68	4	159.495	154.735	151.022	410.351	1	4.23646	-0.523489
BOF2	LG01	86.546		0.63	3	159.338	154.758	151.345	411.3	0.9	3.99639	-0.583637
BOF2	LG01	86.644	contig_2897_2274693	0.62	2	159.322	154.76	151.376	411.389	0.9	3.9732	-0.588618
BOF2	LG02	0	contig_613_275126	1.12	2	160.484	157.563	149.631	405.714	1.6	5.42617	2.50536
BOF2	LG02	1		0.94	5	160.769	157.678	150.566	406.52	1.5	5.10134	2.01032
BOF2	LG02	2		0.71	4	160.732	157.327	151.969	409.612	1.1	4.38184	0.976921
BOF2	LG02	3		0.51	3	160.456	156.76	153.313	412.637	0.7	3.57165	-0.124298
BOF2	LG02	3.074	contig_3537_1524339	0.5	2	160.429	156.717	153.401	412.82	0.7	3.51422	-0.198023
BOF2	LG02	4.074		0.61	4	160.656	157.112	152.642	411.191	0.9	4.00706	0.462571
BOF2	LG02	5.074		0.74	4	160.912	157.419	151.887	409.52	1.1	4.5128	1.01977
BOF2	LG02	6.046	contig_3537_1524313	0.86	2	161.121	157.48	151.351	408.694	1.2	4.8851	1.24413
BOF2	LG02	7.046		1.05	4	161.737	157.66	150.688	405.844	1.6	5.52463	1.44737
BOF2	LG02	8.046		1.22	4	162.206	157.734	150.159	403.473	1.9	6.02368	1.55202
BOF2	LG02	9.046		1.38	4	162.502	157.686	149.79	401.908	2.1	6.35565	1.53987
BOF2	LG02	9.961	contig_3537_2417398	1.5	3	162.617	157.538	149.595	401.281	2.1	6.51119	1.43233
BOF2	LG02	10.575	contig_3537_2417261	1.36	2	162.422	157.015	149.767	402.914	1.9	6.32761	0.920554
BOF2	LG02	11.575		0.99	3	162.194	156.122	151.352	406.998	1.4	5.42101	-0.650507
BOF2	LG02	11.697	contig_3383_1299265	0.95	2	162.121	155.943	151.657	407.655	1.4	5.2319	-0.946139
BOF2	LG02	12.697		1.06	4	162.07	156.367	150.382	405.709	1.6	5.84424	0.141012
BOF2	LG02	13.697		1.19	4	161.901	156.671	149.207	403.764	1.8	6.34674	1.11732
BOF2	LG02	14.697		1.31	4	161.606	156.796	148.378	402.704	2	6.61407	1.80381
BOF2	LG02	15.555	contig_1979_282267	1.37	2	161.27	156.774	147.982	402.79	2	6.64385	2.14822
BOF2	LG02	16.555		0.91	4	160.44	156.989	149.341	407.398	1.4	5.54935	2.09807
BOF2	LG02	17.555		0.49	3	159.212	157.004	151.291	412.799	0.7	3.96093	1.75294
BOF2	LG02	17.72	contig_1981_293037	0.43	2	158.985	156.983	151.641	413.608	0.6	3.67229	1.67007
BOF2	LG02	18.72		0.59	5	160.277	156.016	150.894	410.948	1	4.69171	0.430361
BOF2	LG02	19.72		0.78	5	160.831	155.382	150	408.26	1.3	5.41584	-0.0338115
BOF2	LG02	20.72		0.92	3	160.642	155.232	149.342	407.616	1.4	5.6502	0.23969
BOF2	LG02	20.934	contig_1981_1130169	0.94	3	160.542	155.243	149.249	407.732	1.4	5.64642	0.347463
BOF2	LG02	21.934		1.14	4	161.334	155.14	148.333	404.464	1.8	6.5008	0.306352
BOF2	LG02	22.934		1.31	4	161.908	155.215	147.682	402.358	2	7.11316	0.419663
BOF2	LG02	23.934		1.43	3	162.173	155.534	147.332	401.893	2.1	7.42026	0.781435
BOF2	LG02	24.087	contig_1981_1130045	1.44	2	162.186	155.603	147.304	401.952	2.1	7.44096	0.857541
BOF2	LG02	25.087		1.15	4	161.687	155.938	147.748	404.546	1.7	6.9695	1.221
BOF2	LG02	26.087		0.82	4	160.721	156.299	148.719	408.604	1.2	6.00094	1.57916
BOF2	LG02	26.604	contig_1981_1683088	0.65	2	160.017	156.468	149.479	411.056	0.9	5.26914	1.72031
BOF2	LG02	27.604		0.92	3	161.513	155.238	148.446	407.803	1.3	6.53355	0.258906
BOF2	LG02	27.953	contig_1983_625394	1.02	2	161.87	154.849	148.173	406.854	1.5	6.84866	-0.172669
BOF2	LG02	28.911	contig_1983_1067535	0.51	2	160.224	154.857	150.447	412.768	0.7	4.88846	-0.477848
BOF2	LG02	29.727	contig_1983_1336540	0.43	2	159.72	155.061	150.539	413.682	0.6	4.59027	-0.068326
BOF2	LG02	30.727		0.41	4	159.641	156.357	150.336	413.504	0.6	4.65257	1.36799
BOF2	LG02	31.727		0.41	4	159.303	157.724	150.605	413.36	0.7	4.3491	2.76995
BOF2	LG02	32.727		0.44	3	158.679	159.024	151.422	413.409	0.7	3.6284	3.97372
BOF2	LG02	33.018	contig_1986_1446662	0.45	2	158.461	159.367	151.74	413.455	0.6	3.36051	4.2663
BOF2	LG02	33.639	contig_1986_1803943	0.38	2	159.366	158.003	151.067	414.26	0.5	4.14946	2.78581
BOF2	LG02	34.512	contig_127_1016751	0.57	2	160.201	159.077	150.129	412.06	0.8	5.03599	3.91118
BOF2	LG02	35.512		0.35	3	159.633	158.476	151.112	414.395	0.5	4.26069	3.1032
BOF2	LG02	36.162	contig_127_3448381	0.2	2	158.948	157.788	152.174	416.301	0.3	3.38686	2.22708
BOF2	LG02	36.701	contig_127_4783185	0.22	2	159.24	158.164	152.107	416.09	0.3	3.56657	2.48994
BOF2	LG02	37.541	contig_127_5596076	0.17	2	158.865	158.519	152.914	416.721	0.2	2.97548	2.62962
BOF2	LG02	38.541		0.05	3	157.68	157.509	154.168	418.094	0.1	1.75625	1.5847
BOF2	LG02	38.75	contig_127_8850933	0.03	2	157.345	157.191	154.511	418.328	0	1.41698	1.26256
BOF2	LG02	39.504	contig_127_12411992	0.05	3	153.877	156.603	158.299	418.085	0.1	-2.21112	0.51491
BOF2	LG02	40.504		0.32	5	149.8	158.992	162.501	414.371	0.5	-6.35067	2.84136
BOF2	LG02	41.004	contig_127_17882124	0.52	2	148.19	159.86	163.978	412.641	0.7	-7.89365	3.77611
BOF2	LG02	41.921	contig_127_19251915	0.08	2	153.168	158.872	158.941	417.787	0.1	-2.88645	2.81717
BOF2	LG02	42.762	contig_1125_2288462	0.01	2	154.747	157.404	157.14	418.545	0	-1.19676	1.46027
BOF2	LG02	43.512	contig_1125_6959108	0.08	2	153.798	159.207	158.457	417.749	0.1	-2.32954	3.07909
BOF2	LG02	44.512		0.55	12	152.34	143.985	157.572	409.512	1.1	-2.61568	-10.9707
BOF2	LG02	45.365	contig_1125_3221857	3.86	2	167.692	154.576	148.292	442.82	6.3	9.6998	-3.41628
BOF2	LG02	45.918	contig_1125_12302196	5.84	2	169.091	158.585	142.758	418.709	9.2	13.1668	2.66084	X
BOF2	LG02	46.918		5.18	3	166.684	158.625	142.281	426.283	8.3	12.2019	4.14201
BOF2	LG02	46.99	contig_1125_13435195	0.74	2	148.223	170.695	165.015	410.062	1.1	-8.39598	14.076
BOF2	LG02	47.99		0.52	7	155.312	171.455	156.036	410.546	1	-0.361901	15.7813
BOF2	LG02	48.99		0.3	3	157.779	164.809	152.917	415.074	0.4	2.43068	9.46125
BOF2	LG02	49.043	contig_2302_2181938	0.29	2	157.839	164.539	152.853	415.233	0.4	2.49272	9.193
BOF2	LG02	50.043		0.01	3	155.684	154.95	156.344	418.636	0	-0.330136	-1.06429
BOF2	LG02	50.165	contig_2302_1487414	0.02	2	155.575	154.301	156.57	418.498	0	-0.497352	-1.7718
BOF2	LG02	51.165		0.06	3	154.027	157.651	157.774	418.012	0.1	-1.87321	1.75007
BOF2	LG02	51.221	contig_2302_6244876	0.06	2	154.062	157.736	157.706	417.99	0.1	-1.82188	1.85217
BOF2	LG02	51.51	contig_2302_6249872	0.06	2	153.716	157.377	158.164	417.973	0.1	-2.22409	1.43649
BOF2	LG02	52.51		0.36	7	153.085	162.386	157.866	411.8	0.9	-2.39021	6.91113
BOF2	LG02	53.51		0.84	8	153.585	165.683	156.564	403.178	1.9	-1.48946	10.6085
BOF2	LG02	54.51		1.22	6	154.394	166.561	155.398	399.836	2.3	-0.502106	11.6651
BOF2	LG02	55.51		1.49	4	155.208	166.444	154.377	399.961	2.3	0.415307	11.651
BOF2	LG02	55.911	contig_2302_7216977	1.57	3	155.506	166.278	154.005	400.468	2.2	0.750549	11.523
BOF2	LG02	56.911		1.42	5	154.867	166.186	154.363	398.661	2.5	0.252049	11.5706
BOF2	LG02	57.911		1.24	7	154.65	165.881	154.196	398.266	2.5	0.226767	11.4582
BOF2	LG02	58.911		1.06	8	154.838	165.201	153.5	399.525	2.4	0.668974	11.0324
BOF2	LG02	59.911		0.88	8	155.088	163.913	152.903	402.855	2	1.0924	9.91803
BOF2	LG02	60.911		0.69	6	155.182	162.003	153.015	408.269	1.3	1.08368	7.90471
BOF2	LG02	61.66	contig_1100_217693	0.58	2	155.23	160.597	153.359	411.894	0.8	0.935487	6.30278
BOF2	LG02	62.66		0.79	4	155.555	160.94	151.551	408.308	1.3	2.00197	7.38708
BOF2	LG02	63.66		0.95	4	155.661	160.703	150.387	406.483	1.5	2.63671	7.6793
BOF2	LG02	64.66		1.06	3	155.664	160.142	149.579	406.115	1.5	3.04278	7.52082
BOF2	LG02	64.886	contig_7029_54994	1.08	2	155.656	159.992	149.427	406.16	1.5	3.11469	7.45055
BOF2	LG02	65.573	contig_4626_42397	1.01	2	156.19	159.579	148.966	406.948	1.4	3.61184	7.00052
BOF2	LG02	66.573		1	4	155.953	159.473	148.878	406.649	1.5	3.53776	7.05756
BOF2	LG02	67.573		0.98	4	155.729	159.336	148.82	406.524	1.5	3.45431	7.06115
BOF2	LG02	68.573		0.96	4	155.523	159.169	148.795	406.581	1.5	3.3639	7.00924
BOF2	LG02	69.573		0.93	4	155.341	158.976	148.805	406.816	1.5	3.26825	6.90265
BOF2	LG02	70.573		0.9	4	155.186	158.762	148.849	407.215	1.4	3.1685	6.74456
BOF2	LG02	71.573		0.86	4	155.058	158.533	148.927	407.756	1.3	3.06554	6.53998
BOF2	LG02	72.573		0.82	4	154.96	158.295	149.039	408.41	1.3	2.96009	6.29521
BOF2	LG02	73.573		0.78	4	154.888	158.053	149.183	409.146	1.2	2.85285	6.01761
BOF2	LG02	74.573		0.73	3	154.844	157.814	149.354	409.932	1.1	2.7446	5.71494
BOF2	LG02	75.386	contig_777_605818	0.69	2	154.824	157.625	149.512	410.585	1	2.65634	5.45668
BOF2	LG02	75.672	contig_777_857890	0.69	2	154.824	157.625	149.512	410.585	1	2.65634	5.45672
BOF2	LG02	76.672		0.69	4	154.586	157.564	149.129	409.8	1.1	2.72838	5.70639
BOF2	LG02	77.672		0.63	4	154.456	157.457	149.357	410.435	1	2.54932	5.55048
BOF2	LG02	78.672		0.51	3	154.439	157.271	150.326	412.593	0.8	2.05637	4.88872
BOF2	LG02	78.752	contig_777_3833784	0.5	2	154.441	157.252	150.435	412.812	0.7	2.00304	4.81406
BOF2	LG02	79.752		0.43	3	154.763	157.162	150.811	413.515	0.6	1.97633	4.37486
BOF2	LG02	80.752		0.36	3	155.118	157.016	151.243	414.359	0.5	1.93713	3.83604
BOF2	LG02	81.752		0.29	3	155.492	156.823	151.725	415.256	0.4	1.88355	3.21509
BOF2	LG02	82.247	contig_332_3608861	0.26	2	155.68	156.715	151.973	415.685	0.4	1.85329	2.88826
BOF2	LG02	82.648	contig_332_3372882	0.4	2	155.437	156.736	150.875	413.991	0.6	2.28101	3.58017
BOF2	LG02	83.648		0.2	3	155.386	156.564	152.384	416.244	0.3	1.50083	2.67973
BOF2	LG02	84.363	contig_943_13505753	0.09	2	155.458	156.371	153.656	417.648	0.1	0.90085	1.81372
BOF2	LG02	84.965	contig_943_3654122	0.09	2	155.093	156.357	153.703	417.654	0.1	0.694989	1.95969
BOF2	LG02	85.965		0.04	3	156.72	155.678	154.451	418.205	0.1	1.13434	0.0926179
BOF2	LG02	86.965		0.13	3	158.079	154.923	155.096	417.129	0.2	1.49184	-1.66506
BOF2	LG02	87.04	contig_943_718919	0.14	2	158.159	154.871	155.139	417.011	0.2	1.51013	-1.77777
BOF2	LG02	88.04		0.24	5	158.402	155.003	153.117	415.528	0.4	2.6428	-0.756268
BOF2	LG02	89.04		0.39	3	158.179	155.391	151.554	414.054	0.6	3.31238	0.523907
BOF2	LG02	89.155	contig_332_3373108	0.41	2	158.141	155.443	151.421	413.915	0.6	3.36004	0.662304
BOF2	LG03	0	contig_951_1593640	0.32	2	155.872	157.438	151.878	414.925	0.5	1.99713	3.5629
BOF2	LG03	1		0.4	5	155.758	157.774	150.987	413.333	0.7	2.38546	4.40173
BOF2	LG03	2		0.43	4	155.562	157.897	150.754	412.987	0.7	2.40408	4.73893
BOF2	LG03	2.936	contig_951_1351124	0.41	2	155.315	157.805	151.168	413.92	0.6	2.0733	4.56328
BOF2	LG03	3.936		0.46	4	155.187	158.25	150.842	412.523	0.8	2.17263	5.23605
BOF2	LG03	4.936		0.52	6	155.051	158.766	150.542	410.837	1	2.25463	5.9703
BOF2	LG03	5.936		0.59	7	154.9	159.351	150.305	408.905	1.2	2.29744	6.7489
BOF2	LG03	6.936		0.66	7	154.723	159.999	150.176	406.823	1.5	2.27338	7.55005
BOF2	LG03	7.936		0.73	8	154.503	160.706	150.193	404.702	1.7	2.15506	8.35864
BOF2	LG03	8.936		0.8	9	154.221	161.462	150.404	402.716	2	1.90861	9.15019
BOF2	LG03	9.936		0.87	9	153.855	162.256	150.849	401.041	2.2	1.50296	9.90371
BOF2	LG03	10.936		0.93	9	153.386	163.081	151.558	399.81	2.3	0.913875	10.6093
BOF2	LG03	11.936		0.99	9	152.793	163.931	152.552	399.128	2.4	0.12046	11.2591
BOF2	LG03	12.936		1.04	8	152.058	164.798	153.841	399.062	2.4	-0.891761	11.8489
BOF2	LG03	13.936		1.1	8	151.161	165.695	155.412	399.546	2.4	-2.12569	12.4083
BOF2	LG03	14.936		1.17	6	150.104	166.619	157.222	400.553	2.2	-3.55916	12.9566
BOF2	LG03	15.936		1.26	5	148.912	167.588	159.188	402.028	2.1	-5.13821	13.5377
BOF2	LG03	16.575	contig_974_220570	1.33	2	148.12	168.213	160.471	403.29	1.9	-6.17536	13.918
BOF2	LG03	17.575		0.81	4	149.048	165.416	160.29	408.787	1.2	-5.62072	10.7474
BOF2	LG03	18.159	contig_2361_6552416	0.57	2	149.066	163.02	161.051	411.992	0.8	-5.99231	7.96142
BOF2	LG03	18.811	contig_974_220749	0.94	2	145.826	165.751	163.61	407.757	1.3	-8.89206	11.0331
BOF2	LG03	19.811		0.17	3	155.569	160.373	155.048	416.674	0.3	0.260705	5.06445
BOF2	LG03	19.835	contig_788_17506225	0.16	2	155.864	160.158	154.782	416.776	0.2	0.541055	4.83517
BOF2	LG03	20.835		0.11	3	159.931	155.445	151.221	417.393	0.2	4.35487	-0.131073
BOF2	LG03	20.86	contig_1383_2201778	0.11	2	160.006	155.34	151.148	417.371	0.2	4.42877	-0.236611
BOF2	LG03	21.726	contig_2043_473744	0.06	2	156.876	158.327	154.443	418.028	0.1	1.21647	2.66769
[truncated: 2,960 more rows]

## Sheet: G) rMQM
Results from restricted multiple QTL mapping, settings in the manuscript
[truncated: 4,015 more rows]

[truncated: 4 more sheets: H) QTL_statistics, K) BLINK, L) Kruskal-Wallis, M) ENA_IDs]
