# Supplementary material for: Dissecting flowering time and flower color in Carum carvi utilizing a long-read draft genome and a GBS-based QTL mapping
Source: Sci Rep. 2026 Jul 14;16:22067. doi: 10.1038/s41598-026-61767-1 (PMC13370025; doi:10.1038/s41598-026-61767-1)
Supplement: Supplementary file 7 — Supplementary Information 7. [file 41598_2026_61767_MOESM7_ESM.txt]

percentage cladeReads taxonReads taxRank taxID name
0.14	3	3	U	0	unclassified
99.86	2168	0	R	1	root
99.86	2168	18	R1	131567	cellular organisms
99.03	2150	11	D	2759	Eukaryota
98.53	2139	0	K	33090	Viridiplantae
98.53	2139	0	P	35493	Streptophyta
98.53	2139	0	P1	131221	Streptophytina
98.53	2139	1	P2	3193	Embryophyta
98.48	2138	0	P3	58023	Tracheophyta
98.48	2138	0	P4	78536	Euphyllophyta
98.48	2138	0	P5	58024	Spermatophyta
98.48	2138	2	C	3398	Magnoliopsida
98.39	2136	1217	C1	1437183	Mesangiospermae
42.33	919	0	C2	71240	eudicotyledons
42.33	919	0	C3	91827	Gunneridae
42.33	919	891	C4	1437201	Pentapetalae
1.29	28	14	C5	71274	asterids
0.64	14	6	C6	91882	campanulids
0.37	8	0	O	4036	Apiales
0.37	8	0	O1	364270	Apiineae
0.37	8	0	F	4037	Apiaceae
0.37	8	0	F1	241778	Apioideae
0.37	8	0	F2	241789	Scandiceae
0.37	8	0	F3	241799	Daucinae
0.37	8	0	G	4038	Daucus
0.37	8	0	G1	1873447	Daucus sect. Daucus
0.37	8	0	S	4039	Daucus carota
0.37	8	8	S1	79200	Daucus carota subsp. sativus
