# Supplementary material for: Dissecting flowering time and flower color in Carum carvi utilizing a long-read draft genome and a GBS-based QTL mapping
Source: Sci Rep. 2026 Jul 14;16:22067. doi: 10.1038/s41598-026-61767-1 (PMC13370025; doi:10.1038/s41598-026-61767-1)
Supplement: Supplementary file 8 — Supplementary Information 8. [file 41598_2026_61767_MOESM8_ESM.xlsx]

## Sheet: BUSCO
		eudicotyledons_odb12
name	comment	BUSCO genome	BUSCO annotation (BuscoRecomputer)
Arabidopsis thaliana (TAIR10)	reference		C:98.5%[S:95%,D:3.4%],F:0.5%,M:1%,n:2805
Daucus carota (V3)	reference		C:98.1%[S:87.8%,D:10.3%],F:0.3%,M:1.5%,n:2805
Coriandrum_sativum	reference		C:78.9%[S:68.2%,D:10.8%],F:4.8%,M:16.3%,n:2805
Carum carvi	target	C:97.9%[S:85.1%,D:12.8%],F:1.1%,M:1.0%,n:2805,E:2.0%	C:98.6%[S:85.2%,D:13.3%],F:0.5%,M:1%,n:2805
