# Supplementary material for: Dissecting flowering time and flower color in Carum carvi utilizing a long-read draft genome and a GBS-based QTL mapping
Source: Sci Rep. 2026 Jul 14;16:22067. doi: 10.1038/s41598-026-61767-1 (PMC13370025; doi:10.1038/s41598-026-61767-1)
Supplement: Supplementary file 9 — Supplementary Information 9. [file 41598_2026_61767_MOESM9_ESM.xlsx]

## Sheet: A) Functional annotation
ID	databases	function	go_assignments	0
Cc000001.1	Gene3D;PANTHER;Pfam;SMART	MTERF superfamily, mitochondrial/chloroplastic;Transcription termination factor, mitochondrial/chloroplastic;Transcription termination factor, mitochondrial/chloroplastic;Transcription termination factor, mitochondrial/chloroplastic	NA;GO:0003690|GO:0006355;GO:0003690|GO:0006355;GO:0003690|GO:0006355
Cc000002.1	FunFam;FunFam;FunFam;FunFam;Gene3D;Gene3D;Gene3D;PANTHER;Pfam;Pfam;Pfam;PRINTS;ProSitePatterns;ProSitePatterns;ProSiteProfiles;SMART;SMART;SMART	Leucine-rich repeat protein kinase family protein;Leucine-rich repeat receptor-like protein kinase;LRR receptor-like serine/threonine-protein kinase EFR;Putative leucine-rich repeat receptor-like serine/threonine-protein kinase;Phosphorylase Kinase; domain 1;Transferase(Phosphotransferase) domain 1;Leucine-rich repeat domain superfamily;OS04G0122200 PROTEIN;Leucine-rich repeat;Leucine-rich repeat…	NA;NA;NA;NA;NA;NA;NA;NA;GO:0005515;NA;GO:0004672|GO:0005524|GO:0006468;NA;GO:0005524;GO:0004672|GO:0006468;GO:0004672|GO:0005524|GO:0006468;NA;NA;GO:0004672|GO:0005524|GO:0006468
Cc000002.2	FunFam;FunFam;FunFam;FunFam;Gene3D;Gene3D;Gene3D;PANTHER;Pfam;Pfam;Pfam;PRINTS;ProSitePatterns;ProSitePatterns;ProSiteProfiles;SMART;SMART;SMART	Leucine-rich repeat protein kinase family protein;Leucine-rich repeat receptor-like protein kinase;LRR receptor-like serine/threonine-protein kinase EFR;Putative leucine-rich repeat receptor-like serine/threonine-protein kinase;Phosphorylase Kinase; domain 1;Transferase(Phosphotransferase) domain 1;Leucine-rich repeat domain superfamily;OS04G0122200 PROTEIN;Leucine-rich repeat;Leucine-rich repeat…	NA;NA;NA;NA;NA;NA;NA;NA;GO:0005515;NA;GO:0004672|GO:0005524|GO:0006468;NA;GO:0005524;GO:0004672|GO:0006468;GO:0004672|GO:0005524|GO:0006468;NA;NA;GO:0004672|GO:0005524|GO:0006468
Cc000003.1	Gene3D;PANTHER;Pfam;SMART	MTERF superfamily, mitochondrial/chloroplastic;Transcription termination factor, mitochondrial/chloroplastic;Transcription termination factor, mitochondrial/chloroplastic;Transcription termination factor, mitochondrial/chloroplastic	NA;GO:0003690|GO:0006355;GO:0003690|GO:0006355;GO:0003690|GO:0006355
Cc000004.1	CDD;CDD;FunFam;FunFam;Gene3D;Gene3D;Gene3D;PANTHER;Pfam;Pfam;Pfam;ProSitePatterns	retropepsin_like;RT_LTR;Retrovirus-related Pol polyprotein from transposon 17.6-like Protein;Transposon Tf2-6 polyprotein-like Protein;HIV Type 1 Reverse Transcriptase, subunit A, domain 1;Aspartic peptidase domain superfamily;Reverse transcriptase/Diguanylate cyclase domain;TRANSPOSON TY3-I GAG-POL POLYPROTEIN;Retroviral aspartyl protease;Reverse transcriptase domain;Reverse transcriptase/retrot…	NA;NA;NA;NA;NA;NA;NA;NA;NA;NA;NA;GO:0004190|GO:0006508
Cc000005.1	Gene3D;PANTHER;Pfam;SMART	MTERF superfamily, mitochondrial/chloroplastic;Transcription termination factor, mitochondrial/chloroplastic;Transcription termination factor, mitochondrial/chloroplastic;Transcription termination factor, mitochondrial/chloroplastic	NA;GO:0003690|GO:0006355;GO:0003690|GO:0006355;GO:0003690|GO:0006355
Cc000006.1	FunFam;FunFam;FunFam;FunFam;Gene3D;Gene3D;Gene3D;PANTHER;Pfam;Pfam;Pfam;ProSitePatterns;ProSitePatterns;ProSiteProfiles;SMART;SMART	Leucine-rich repeat protein kinase family protein;LRR receptor-like serine/threonine-protein kinase EFR;LRR receptor-like serine/threonine-protein kinase ERECTA;Putative leucine-rich repeat receptor-like serine/threonine-protein kinase;Phosphorylase Kinase; domain 1;Transferase(Phosphotransferase) domain 1;Leucine-rich repeat domain superfamily;LEUCINE-RICH REPEAT RECEPTOR-LIKE PROTEIN KINASE FAM…	NA;NA;NA;NA;NA;NA;NA;NA;GO:0005515;NA;GO:0004672|GO:0005524|GO:0006468;GO:0005524;GO:0004672|GO:0006468;GO:0004672|GO:0005524|GO:0006468;NA;GO:0004672|GO:0005524|GO:0006468
Cc000006.2	FunFam;FunFam;FunFam;FunFam;Gene3D;Gene3D;Gene3D;PANTHER;Pfam;Pfam;Pfam;ProSitePatterns;ProSitePatterns;ProSiteProfiles;SMART;SMART	Leucine-rich repeat protein kinase family protein;LRR receptor-like serine/threonine-protein kinase EFR;LRR receptor-like serine/threonine-protein kinase ERECTA;Putative leucine-rich repeat receptor-like serine/threonine-protein kinase;Phosphorylase Kinase; domain 1;Transferase(Phosphotransferase) domain 1;Leucine-rich repeat domain superfamily;OS04G0122200 PROTEIN;Leucine-rich repeat;Leucine-ric…	NA;NA;NA;NA;NA;NA;NA;NA;GO:0005515;NA;GO:0004672|GO:0005524|GO:0006468;GO:0005524;GO:0004672|GO:0006468;GO:0004672|GO:0005524|GO:0006468;NA;GO:0004672|GO:0005524|GO:0006468
Cc000007.1	FunFam;Gene3D;PANTHER;Pfam;SMART	Mitochondrial transcription termination factor-like;MTERF superfamily, mitochondrial/chloroplastic;Transcription termination factor, mitochondrial/chloroplastic;Transcription termination factor, mitochondrial/chloroplastic;Transcription termination factor, mitochondrial/chloroplastic	NA;NA;GO:0003690|GO:0006355;GO:0003690|GO:0006355;GO:0003690|GO:0006355
Cc000008.1	Gene3D;PANTHER;Pfam	MTERF superfamily, mitochondrial/chloroplastic;Transcription termination factor, mitochondrial/chloroplastic;Transcription termination factor, mitochondrial/chloroplastic	NA;GO:0003690|GO:0006355;GO:0003690|GO:0006355
Cc000009.1	FunFam;Gene3D;PANTHER;Pfam;SMART	Mitochondrial transcription termination factor-like;MTERF superfamily, mitochondrial/chloroplastic;Transcription termination factor, mitochondrial/chloroplastic;Transcription termination factor, mitochondrial/chloroplastic;Transcription termination factor, mitochondrial/chloroplastic	NA;NA;GO:0003690|GO:0006355;GO:0003690|GO:0006355;GO:0003690|GO:0006355
Cc000010.1	CDD;Gene3D;PANTHER;Pfam	retropepsin_like;Aspartic peptidase domain superfamily;CCHC-TYPE DOMAIN-CONTAINING PROTEIN;Retrotransposon gag domain	NA;NA;NA;NA
Cc000011.1	FunFam;Gene3D;PANTHER;Pfam;SMART	Mitochondrial transcription termination factor-like;MTERF superfamily, mitochondrial/chloroplastic;Transcription termination factor, mitochondrial/chloroplastic;Transcription termination factor, mitochondrial/chloroplastic;Transcription termination factor, mitochondrial/chloroplastic	NA;NA;GO:0003690|GO:0006355;GO:0003690|GO:0006355;GO:0003690|GO:0006355
Cc000012.1	FunFam;Gene3D;PANTHER;Pfam;SMART	Mitochondrial transcription termination factor-like;MTERF superfamily, mitochondrial/chloroplastic;Transcription termination factor, mitochondrial/chloroplastic;Transcription termination factor, mitochondrial/chloroplastic;Transcription termination factor, mitochondrial/chloroplastic	NA;NA;GO:0003690|GO:0006355;GO:0003690|GO:0006355;GO:0003690|GO:0006355
Cc000013.1	FunFam;Gene3D;PANTHER;Pfam;SMART	Mitochondrial transcription termination factor-like;MTERF superfamily, mitochondrial/chloroplastic;Transcription termination factor, mitochondrial/chloroplastic;Transcription termination factor, mitochondrial/chloroplastic;Transcription termination factor, mitochondrial/chloroplastic	NA;NA;GO:0003690|GO:0006355;GO:0003690|GO:0006355;GO:0003690|GO:0006355
Cc000014.1	FunFam;Gene3D;PANTHER;Pfam;SMART	Mitochondrial transcription termination factor-like;MTERF superfamily, mitochondrial/chloroplastic;Transcription termination factor, mitochondrial/chloroplastic;Transcription termination factor, mitochondrial/chloroplastic;Transcription termination factor, mitochondrial/chloroplastic	NA;NA;GO:0003690|GO:0006355;GO:0003690|GO:0006355;GO:0003690|GO:0006355
Cc000015.1	FunFam;Gene3D;PANTHER;Pfam;SMART	Mitochondrial transcription termination factor-like;MTERF superfamily, mitochondrial/chloroplastic;Transcription termination factor, mitochondrial/chloroplastic;Transcription termination factor, mitochondrial/chloroplastic;Transcription termination factor, mitochondrial/chloroplastic	NA;NA;GO:0003690|GO:0006355;GO:0003690|GO:0006355;GO:0003690|GO:0006355
Cc000016.1	FunFam;Gene3D;PANTHER;Pfam;SMART	Mitochondrial transcription termination factor-like;MTERF superfamily, mitochondrial/chloroplastic;Transcription termination factor, mitochondrial/chloroplastic;Transcription termination factor, mitochondrial/chloroplastic;Transcription termination factor, mitochondrial/chloroplastic	NA;NA;GO:0003690|GO:0006355;GO:0003690|GO:0006355;GO:0003690|GO:0006355
Cc000017.1	Gene3D	MTERF superfamily, mitochondrial/chloroplastic	NA
Cc000018.1	CDD;FunFam;FunFam;Gene3D;Gene3D;Gene3D;PANTHER;Pfam;Pfam;ProSitePatterns;ProSiteProfiles;ProSiteProfiles;ProSiteProfiles;SMART	CLECT;C-type lectin receptor-like tyrosine-protein kinase;C-type lectin receptor-like tyrosine-protein kinase At1g52310;Phosphorylase Kinase; domain 1;Transferase(Phosphotransferase) domain 1;C-type lectin-like/link domain superfamily;LEUCINE-RICH REPEAT-CONTAINING PROTEIN DDB_G0281931-RELATED;C-type lectin-like;Serine-threonine/tyrosine-protein kinase, catalytic domain;Tyrosine-protein kinase, a…	NA;NA;NA;NA;NA;NA;NA;NA;GO:0004672|GO:0006468;GO:0004672|GO:0006468;NA;NA;GO:0004672|GO:0005524|GO:0006468;NA
Cc000019.1	FunFam;Gene3D;PANTHER;SMART	Polygalacturonase QRT3;Pectin lyase fold;Polygalacturonase QRT3-like;Parallel beta-helix repeat	NA;NA;GO:0004650;NA
Cc000019.2	FunFam;Gene3D;PANTHER;SMART	Polygalacturonase QRT3;Pectin lyase fold;Polygalacturonase QRT3-like;Parallel beta-helix repeat	NA;NA;GO:0004650;NA
Cc000019.3	FunFam;Gene3D;PANTHER;SMART	Polygalacturonase QRT3;Pectin lyase fold;Polygalacturonase QRT3-like;Parallel beta-helix repeat	NA;NA;GO:0004650;NA
Cc000020.1	FunFam;Gene3D;PANTHER	Polygalacturonase QRT3;Pectin lyase fold;Polygalacturonase QRT3-like	NA;NA;GO:0004650
Cc000021.1	CDD;FunFam;Gene3D;PANTHER;Pfam;TIGRFAM	CTP:phosphocholine cytidylyltransferase domain;Choline-phosphate cytidylyltransferase 2;Rossmann-like alpha/beta/alpha sandwich fold;Choline-phosphate cytidylyltransferase Pcy1-like;Cytidyltransferase-like domain;Cytidyltransferase-like domain	NA;NA;NA;GO:0004105|GO:0006657;GO:0003824|GO:0009058;GO:0003824|GO:0009058
Cc000021.2	CDD;Gene3D;PANTHER;Pfam;TIGRFAM	CTP:phosphocholine cytidylyltransferase domain;Rossmann-like alpha/beta/alpha sandwich fold;Choline-phosphate cytidylyltransferase Pcy1-like;Cytidyltransferase-like domain;Cytidyltransferase-like domain	NA;NA;GO:0004105|GO:0006657;GO:0003824|GO:0009058;GO:0003824|GO:0009058
Cc000022.1	CDD;Gene3D;PANTHER;Pfam	retropepsin_like;Aspartic peptidase domain superfamily;OS08G0508500 PROTEIN;Retrotransposon gag domain	NA;NA;NA;NA
Cc000023.1	CDD;Gene3D;PANTHER;Pfam;ProSiteProfiles;SMART;SMART	RRM_SF;Nucleotide-binding alpha-beta plait domain superfamily;U1 SMALL NUCLEAR RIBONUCLEOPROTEIN 70 KD;RNA recognition motif domain;RNA recognition motif domain;RNA recognition motif domain;RNA recognition motif domain, eukaryote	NA;NA;NA;GO:0003723;GO:0003723;GO:0003723;GO:0003676
Cc000024.1	PANTHER;Pfam	VQ motif-containing protein 15/22;VQ	NA;NA
Cc000025.1	CDD;CDD;FunFam;FunFam;FunFam;FunFam;FunFam;Gene3D;Gene3D;PANTHER;Pfam;Pfam;Pfam;PRINTS;PRINTS;ProSitePatterns;ProSitePatterns;ProSiteProfiles;SFLD;SFLD;TIGRFAM;TIGRFAM;TIGRFAM	P-type_ATPase_Cu-like;Heavy metal-associated domain, HMA;Copper-exporting P-type ATPase;Copper-exporting P-type ATPase A;Copper-transporting ATPase 1, putative;Copper-transporting ATPase RAN1;Probable copper-transporting ATPase HMA5;HAD superfamily;P-type ATPase, cytoplasmic domain N;P-TYPE CATION-TRANSPORTING ATPASE;E1-E2 ATPase;haloacid dehalogenase-like hydrolase;Heavy metal-associated domain,…	NA;GO:0046872;NA;NA;NA;NA;NA;NA;GO:0000166;NA;NA;NA;GO:0046872;NA;GO:0005215|GO:0005524|GO:0016020|GO:0016887;GO:0046872;NA;GO:0046872;NA;NA;GO:0005507;GO:0005215|GO:0005524|GO:0016020|GO:0016887;GO:0006812|GO:0016020|GO:0019829
Cc000026.1	CDD;FunFam;Gene3D;PANTHER;Pfam;ProSiteProfiles	TRX_family;Thioredoxin;Glutaredoxin;THIOREDOXIN;Thioredoxin domain;Thioredoxin domain	NA;NA;NA;NA;NA;NA
Cc000027.1	CDD;FunFam;FunFam;Gene3D;Gene3D;PANTHER;Pfam;Pfam;ProSiteProfiles;ProSiteProfiles;SMART;TIGRFAM	PheRS_alpha_core;phenylalanine--tRNA ligase, chloroplastic/mitochondrial;Phenylalanine--tRNA ligase chloroplastic/mitochondrial;Class II Aminoacyl-tRNA synthetase/Biotinyl protein ligase (BPL) and lipoyl protein ligase (LPL);Ferrodoxin-fold anticodon-binding domain superfamily;PHENYLALANYL-TRNA SYNTHETASE;Ferrodoxin-fold anticodon-binding domain;Phenylalanyl-tRNA synthetase;Aminoacyl-tRNA synthet…	NA;NA;NA;NA;NA;NA;NA;GO:0000049|GO:0004812|GO:0005524|GO:0043039;NA;NA;NA;GO:0000166|GO:0004826|GO:0005524|GO:0005737|GO:0006432
Cc000028.1	PANTHER;Pfam	PLATZ TRANSCRIPTION FACTOR FAMILY PROTEIN;PLATZ transcription factor	NA;NA
Cc000029.1	PANTHER;Pfam	PLATZ TRANSCRIPTION FACTOR FAMILY PROTEIN;PLATZ transcription factor	NA;NA
Cc000030.1	CDD;FunFam;Gene3D;Hamap;PANTHER;Pfam	Ribosomal protein L7/L12;50S ribosomal protein L7/L12;Ribosomal protein L7/L12, C-terminal/adaptor protein ClpS-like;Ribosomal protein L7/L12;Ribosomal protein L7/L12;Ribosomal protein L7/L12, C-terminal	GO:0003735|GO:0005840|GO:0006412;NA;NA;GO:0003735|GO:0005840|GO:0006412;GO:0003735|GO:0005840|GO:0006412;GO:0003735|GO:0006412
Cc000031.1	CDD;FunFam;Gene3D;Gene3D;Hamap;PANTHER;Pfam;Pfam;PIRSF;ProSiteProfiles;SMART;SMART;TIGRFAM	IMPCH;Bifunctional purine biosynthesis protein PurH;AICAR transformylase, duplicated domain superfamily;Methylglyoxal synthase-like domain superfamily;Bifunctional purine biosynthesis protein PurH-like;Bifunctional purine biosynthesis protein PurH-like;Bifunctional purine biosynthesis protein PurH-like;Methylglyoxal synthase-like domain;Bifunctional purine biosynthesis protein PurH-like;Methylgly…	NA;NA;NA;NA;GO:0003937|GO:0004643|GO:0006164;GO:0003937|GO:0004643|GO:0006164;GO:0003937|GO:0004643|GO:0006164;NA;GO:0003937|GO:0004643|GO:0006164;NA;GO:0003937|GO:0004643|GO:0006164;NA;GO:0003937|GO:0004643|GO:0006164
Cc000032.1	PANTHER;Pfam;Pfam;ProSiteProfiles;SMART	Transposase-like protein DAYSLEEPER;HAT, C-terminal dimerisation domain;Zinc finger, BED-type;Zinc finger, BED-type;bed5	NA;GO:0046983;GO:0003677;GO:0003677;NA
Cc000033.1	PANTHER;Pfam;TIGRFAM	Potassium transporter;Potassium transporter;Potassium transporter	GO:0015079|GO:0016020|GO:0071805;GO:0015079|GO:0016020|GO:0071805;GO:0015079|GO:0016020|GO:0071805
Cc000033.2	PANTHER;Pfam;TIGRFAM	Potassium transporter;Potassium transporter;Potassium transporter	GO:0015079|GO:0016020|GO:0071805;GO:0015079|GO:0016020|GO:0071805;GO:0015079|GO:0016020|GO:0071805
Cc000033.3	PANTHER;Pfam;TIGRFAM	Potassium transporter;Potassium transporter;Potassium transporter	GO:0015079|GO:0016020|GO:0071805;GO:0015079|GO:0016020|GO:0071805;GO:0015079|GO:0016020|GO:0071805
Cc000034.1	PANTHER	OS08G0107100 PROTEIN-RELATED	NA
Cc000035.1	PANTHER;Pfam	Transposase-like protein DAYSLEEPER;HAT, C-terminal dimerisation domain	NA;GO:0046983
Cc000036.1	Gene3D;PANTHER;Pfam	Chloramphenicol acetyltransferase-like domain superfamily;F21J9.9;Transferase family	NA;NA;NA
Cc000037.1	Gene3D;PANTHER;Pfam	Chloramphenicol acetyltransferase-like domain superfamily;F21J9.9;Transferase family	NA;NA;NA
Cc000038.1	Gene3D;PANTHER;Pfam	Ankyrin repeat-containing domain superfamily;CASKIN;PGG domain	NA;NA;NA
Cc000038.2	Gene3D;PANTHER;Pfam;SMART	Ankyrin repeat-containing domain superfamily;CASKIN;PGG domain;Ankyrin repeat	NA;NA;NA;GO:0005515
Cc000039.1	Gene3D;PANTHER;Pfam;SMART	Ankyrin repeat-containing domain superfamily;CASKIN;PGG domain;Ankyrin repeat	NA;NA;NA;GO:0005515
Cc000039.2	Gene3D;PANTHER;Pfam;SMART	Ankyrin repeat-containing domain superfamily;CASKIN;PGG domain;Ankyrin repeat	NA;NA;NA;GO:0005515
Cc000040.1	CDD;FunFam;Gene3D;PANTHER;Pfam;PRINTS;ProSitePatterns;ProSiteProfiles	PKCI_related;Histidine triad nucleotide-binding protein 1;HIT-like superfamily;Histidine triad (HIT) protein;HIT-like domain;Histidine triad (HIT) protein;Histidine triad, conserved site;HIT-like domain	NA;NA;NA;NA;GO:0003824;NA;NA;GO:0003824
Cc000040.2	CDD;FunFam;Gene3D;PANTHER;Pfam;PRINTS;ProSitePatterns;ProSiteProfiles	PKCI_related;Histidine triad nucleotide-binding protein 1;HIT-like superfamily;Histidine triad (HIT) protein;HIT-like domain;Histidine triad (HIT) protein;Histidine triad, conserved site;HIT-like domain	NA;NA;NA;NA;GO:0003824;NA;NA;GO:0003824
Cc000041.1	CDD;FunFam;PANTHER;Pfam;SMART	Srx;Sulfiredoxin chloroplastic/mitochondrial;Sulfiredoxin;ParB/Sulfiredoxin;ParB/Sulfiredoxin	NA;NA;GO:0032542;NA;NA
Cc000042.1	PANTHER;Pfam	U4/U6.U5 SMALL NUCLEAR RIBONUCLEOPROTEIN 27 KDA PROTEIN;U4/U6.U5 small nuclear ribonucleoprotein 27kDa protein	NA;GO:0008380
Cc000043.1	FunFam;Gene3D;PANTHER;Pfam;ProSiteProfiles	Immune-associated nucleotide-binding protein 9;P-loop containing nucleoside triphosphate hydrolase;GTPase GIMA/IAN/Toc;AIG1-type guanine nucleotide-binding (G) domain;AIG1-type guanine nucleotide-binding (G) domain	NA;NA;NA;GO:0005525;GO:0005525
Cc000044.1	CDD;FunFam;Gene3D;PANTHER;Pfam;ProSiteProfiles	AIG1;Immune-associated nucleotide-binding protein 9;P-loop containing nucleoside triphosphate hydrolase;GTPase GIMA/IAN/Toc;AIG1-type guanine nucleotide-binding (G) domain;AIG1-type guanine nucleotide-binding (G) domain	NA;NA;NA;NA;GO:0005525;GO:0005525
Cc000045.1	CDD;FunFam;Gene3D;PANTHER;Pfam;ProSiteProfiles	AIG1;Immune-associated nucleotide-binding protein 9;P-loop containing nucleoside triphosphate hydrolase;GTPase GIMA/IAN/Toc;AIG1-type guanine nucleotide-binding (G) domain;AIG1-type guanine nucleotide-binding (G) domain	NA;NA;NA;NA;GO:0005525;GO:0005525
Cc000046.1	CDD;Gene3D;PANTHER;Pfam;ProSitePatterns;SMART	Histidine phosphatase superfamily, clade-1;Histidine phosphatase superfamily;BROAD-RANGE ACID PHOSPHATASE DET1;Histidine phosphatase superfamily, clade-1;Phosphoglycerate/bisphosphoglycerate mutase, active site;Histidine phosphatase superfamily, clade-1	NA;NA;NA;NA;GO:0003824;NA
Cc000046.2	CDD;Gene3D;PANTHER;Pfam;ProSitePatterns;SMART	Histidine phosphatase superfamily, clade-1;Histidine phosphatase superfamily;BROAD-RANGE ACID PHOSPHATASE DET1;Histidine phosphatase superfamily, clade-1;Phosphoglycerate/bisphosphoglycerate mutase, active site;Histidine phosphatase superfamily, clade-1	NA;NA;NA;NA;GO:0003824;NA
Cc000047.1	CDD;FunFam;Gene3D;PANTHER;Pfam;ProSiteProfiles	AIG1;Immune-associated nucleotide-binding protein 9;P-loop containing nucleoside triphosphate hydrolase;GTPase GIMA/IAN/Toc;AIG1-type guanine nucleotide-binding (G) domain;AIG1-type guanine nucleotide-binding (G) domain	NA;NA;NA;NA;GO:0005525;GO:0005525
Cc000047.2	CDD;FunFam;Gene3D;PANTHER;Pfam;ProSiteProfiles	AIG1;Immune-associated nucleotide-binding protein 9;P-loop containing nucleoside triphosphate hydrolase;GTPase GIMA/IAN/Toc;AIG1-type guanine nucleotide-binding (G) domain;AIG1-type guanine nucleotide-binding (G) domain	NA;NA;NA;NA;GO:0005525;GO:0005525
Cc000048.1	CDD;FunFam;Gene3D;PANTHER;Pfam;ProSiteProfiles	AIG1;Immune-associated nucleotide-binding protein 9;P-loop containing nucleoside triphosphate hydrolase;GTPase GIMA/IAN/Toc;AIG1-type guanine nucleotide-binding (G) domain;AIG1-type guanine nucleotide-binding (G) domain	NA;NA;NA;NA;GO:0005525;GO:0005525
Cc000049.1	CDD;FunFam;Gene3D;Gene3D;Gene3D;PANTHER;Pfam;PRINTS;ProSitePatterns;TIGRFAM	Chaperonin Cpn60/GroEL;60 kDa chaperonin;GroEL-like apical domain superfamily;GroEL-like equatorial domain superfamily;TCP-1-like chaperonin intermediate domain superfamily;60 KDA HEAT SHOCK PROTEIN, MITOCHONDRIAL;Chaperonin Cpn60/GroEL/TCP-1 family;Chaperonin Cpn60/GroEL;Chaperonin Cpn60, conserved site;Chaperonin Cpn60/GroEL	GO:0042026|GO:0140662;NA;NA;NA;NA;NA;GO:0005524;GO:0042026|GO:0140662;GO:0005524|GO:0006457;GO:0042026|GO:0140662
Cc000049.2	CDD;FunFam;Gene3D;Gene3D;Gene3D;PANTHER;Pfam;PRINTS;ProSitePatterns;TIGRFAM	Chaperonin Cpn60/GroEL;60 kDa chaperonin;GroEL-like apical domain superfamily;GroEL-like equatorial domain superfamily;TCP-1-like chaperonin intermediate domain superfamily;60 KDA HEAT SHOCK PROTEIN, MITOCHONDRIAL;Chaperonin Cpn60/GroEL/TCP-1 family;Chaperonin Cpn60/GroEL;Chaperonin Cpn60, conserved site;Chaperonin Cpn60/GroEL	GO:0042026|GO:0140662;NA;NA;NA;NA;NA;GO:0005524;GO:0042026|GO:0140662;GO:0005524|GO:0006457;GO:0042026|GO:0140662
Cc000050.1	CDD;FunFam;Hamap;PANTHER;Pfam;ProSitePatterns;ProSiteProfiles;TIGRFAM	Glycine cleavage system H-protein/Simiate;Glycine cleavage system H protein;Glycine cleavage system H-protein;Glycine cleavage system H-protein;Glycine cleavage system H-protein/Simiate;2-oxo acid dehydrogenase, lipoyl-binding site;Biotin/lipoyl attachment;Glycine cleavage system H-protein, subgroup	NA;NA;GO:0005960|GO:0019464;GO:0005960|GO:0019464;NA;NA;NA;GO:0005960|GO:0019464
Cc000050.2	CDD;Hamap;PANTHER;Pfam;ProSitePatterns;ProSiteProfiles	Glycine cleavage system H-protein/Simiate;Glycine cleavage system H-protein;Glycine cleavage system H-protein;Glycine cleavage system H-protein/Simiate;2-oxo acid dehydrogenase, lipoyl-binding site;Biotin/lipoyl attachment	NA;GO:0005960|GO:0019464;GO:0005960|GO:0019464;NA;NA;NA
Cc000051.1	Gene3D;PANTHER	Nucleic acid-binding, OB-fold;OS03G0429900 PROTEIN	NA;NA
Cc000052.1	CDD;Gene3D;Gene3D;PANTHER;Pfam;Pfam	SF1_C_RecD;P-loop containing nucleoside triphosphate hydrolase;Ribonuclease H superfamily;UNCHARACTERIZED;DNA helicase Pif1-like;Helitron helicase-like domain	NA;NA;GO:0003676;NA;GO:0000723|GO:0003678|GO:0006281;NA
Cc000053.1	PANTHER;Pfam	Protein EXORDIUM-like;Protein EXORDIUM-like	NA;NA
Cc000054.1	PANTHER	EXPRESSED PROTEIN	NA
Cc000055.1	Gene3D;PANTHER;Pfam	Alpha/Beta hydrolase fold;LECITHIN-CHOLESTEROL ACYLTRANSFERASE-RELATED;Lecithin:cholesterol/phospholipid:diacylglycerol acyltransferase	NA;NA;GO:0006629|GO:0008374
Cc000056.1	PANTHER;Pfam	F-BOX DOMAIN-CONTAINING PROTEIN;Phloem protein 2-like	NA;NA
Cc000057.1	PANTHER;Pfam	F-BOX DOMAIN-CONTAINING PROTEIN;Phloem protein 2-like	NA;NA
Cc000058.1	PANTHER;Pfam	F-BOX DOMAIN-CONTAINING PROTEIN;Phloem protein 2-like	NA;NA
Cc000059.1	FunFam;Gene3D;PANTHER;Pfam	Os07g0568000 protein;Exocyst component Exo84, C-terminal, subdomain 2;Exocyst complex component Exo84;Exocyst component Exo84, C-terminal	NA;NA;GO:0000145|GO:0006887;NA
Cc000060.1	CDD;CDD;FunFam;FunFam;Gene3D;PANTHER;Pfam;Pfam;PRINTS;ProSitePatterns;ProSiteProfiles;ProSiteProfiles;SMART	R-SNARE;Longin domain;Vesicle-associated membrane protein 722;Vesicle-associated membrane protein 726;Longin domain;SNARE PROTEINS;Longin domain;v-SNARE, coiled-coil homology domain;Synaptobrevin-like;Synaptobrevin-like;Longin domain;v-SNARE, coiled-coil homology domain;Longin domain	NA;NA;NA;NA;NA;NA;NA;NA;GO:0016020|GO:0016192;GO:0016020|GO:0016192;NA;NA;NA
Cc000061.1	CDD;FunFam;FunFam;Gene3D;Gene3D;Gene3D;Gene3D;PANTHER;Pfam;Pfam;PRINTS	Virus X resistance protein-like, coiled-coil domain;Probable disease resistance protein At1g61300;Probable disease resistance protein At1g63360;Apoptotic protease-activating factors, helical domain;Leucine-rich repeat domain superfamily;P-loop containing nucleoside triphosphate hydrolase;Winged helix-like DNA-binding domain superfamily;Disease resistance protein, plants;NB-ARC;Rx, N-terminal;Dise…	NA;NA;NA;NA;NA;NA;NA;GO:0006952;GO:0043531;NA;NA
Cc000062.1	Gene3D;PANTHER;PIRSF	Zinc finger, RING/FYVE/PHD-type;E3 ubiquitin-protein ligase BOI-like;E3 ubiquitin-protein ligase BOI-like	NA;NA;NA
Cc000062.2	Gene3D;PANTHER;PIRSF	Zinc finger, RING/FYVE/PHD-type;E3 ubiquitin-protein ligase BOI-like;E3 ubiquitin-protein ligase BOI-like	NA;NA;NA
Cc000063.1	CDD;Gene3D;PANTHER;Pfam;Pfam	Ribonuclease H-like domain, plant type;Ribonuclease H superfamily;BNAC02G40300D PROTEIN;Reverse transcriptase zinc-binding domain;Ribonuclease H domain	NA;GO:0003676;NA;NA;GO:0003676|GO:0004523
Cc000064.1	Gene3D;PANTHER;Pfam	Zinc finger, RING/FYVE/PHD-type;E3 ubiquitin-protein ligase BOI-like;Zinc finger, C3HC4 type (RING finger)	NA;NA;NA
Cc000065.1	CDD;FunFam;FunFam;Gene3D;Gene3D;PANTHER;Pfam;ProSitePatterns;TIGRFAM	Methylmalonate-semialdehyde dehydrogenase;Methylmalonate-semialdehyde dehydrogenase [acylating];Methylmalonate-semialdehyde dehydrogenase (Acylating);Aldehyde dehydrogenase, C-terminal;Aldehyde dehydrogenase, N-terminal;Methylmalonate-semialdehyde dehydrogenase;Aldehyde dehydrogenase domain;Aldehyde dehydrogenase, cysteine active site;Methylmalonate-semialdehyde dehydrogenase	GO:0004491;NA;NA;GO:0016620;GO:0016491;GO:0004491;GO:0016491;GO:0016491;GO:0004491
Cc000065.2	CDD;FunFam;FunFam;Gene3D;Gene3D;PANTHER;Pfam;ProSitePatterns;TIGRFAM	Methylmalonate-semialdehyde dehydrogenase;Methylmalonate-semialdehyde dehydrogenase [acylating];Methylmalonate-semialdehyde dehydrogenase (Acylating);Aldehyde dehydrogenase, C-terminal;Aldehyde dehydrogenase, N-terminal;Methylmalonate-semialdehyde dehydrogenase;Aldehyde dehydrogenase domain;Aldehyde dehydrogenase, cysteine active site;Methylmalonate-semialdehyde dehydrogenase	GO:0004491;NA;NA;GO:0016620;GO:0016491;GO:0004491;GO:0016491;GO:0016491;GO:0004491
Cc000065.3	CDD;FunFam;FunFam;Gene3D;Gene3D;PANTHER;Pfam;ProSitePatterns;TIGRFAM	Methylmalonate-semialdehyde dehydrogenase;Methylmalonate-semialdehyde dehydrogenase [acylating];Methylmalonate-semialdehyde dehydrogenase (Acylating);Aldehyde dehydrogenase, C-terminal;Aldehyde dehydrogenase, N-terminal;Methylmalonate-semialdehyde dehydrogenase;Aldehyde dehydrogenase domain;Aldehyde dehydrogenase, cysteine active site;Methylmalonate-semialdehyde dehydrogenase	GO:0004491;NA;NA;GO:0016620;GO:0016491;GO:0004491;GO:0016491;GO:0016491;GO:0004491
Cc000066.1	CDD;PANTHER;Pfam	RNase_HI_RT_Ty1;GAG-POL-RELATED RETROTRANSPOSON;Reverse transcriptase, RNA-dependent DNA polymerase	NA;NA;NA
Cc000067.1	CDD;FunFam;FunFam;Gene3D;Gene3D;PANTHER;Pfam;Pfam;Pfam;ProSiteProfiles;ProSiteProfiles;ProSiteProfiles;SMART;SMART	BTB_POZ_NPR_plant;Regulatory protein NPR3;regulatory protein NPR3-like;Ankyrin repeat-containing domain superfamily;SKP1/BTB/POZ domain superfamily;Regulatory protein NPR;BTB/POZ domain;NPR1/NIM1-like, C-terminal;Regulatory protein NPR, central domain;Ankyrin repeat region circular profile.;Ankyrin repeat;BTB/POZ domain;Ankyrin repeat;BTB/POZ domain	NA;NA;NA;NA;NA;GO:0009862|GO:2000022|GO:2000031;GO:0005515;NA;NA;NA;GO:0005515;GO:0005515;GO:0005515;GO:0005515
Cc000068.1	FunFam;Gene3D;PANTHER;Pfam;SMART	mTERF family protein;MTERF superfamily, mitochondrial/chloroplastic;Transcription termination factor, mitochondrial/chloroplastic;Transcription termination factor, mitochondrial/chloroplastic;Transcription termination factor, mitochondrial/chloroplastic	NA;NA;GO:0003690|GO:0006355;GO:0003690|GO:0006355;GO:0003690|GO:0006355
Cc000069.1	CDD;Gene3D;PANTHER;Pfam;Pfam;Pfam	Ascorbate oxidase homologue, first cupredoxin domain;Cupredoxin;Multicopper oxidase;Multicopper oxidase, C-terminal;Multicopper oxidase, N-terminal;Multicopper oxidase, second cupredoxin domain	GO:0005507;NA;NA;GO:0005507|GO:0016491;GO:0005507;NA
Cc000070.1	Gene3D;PANTHER	Leucine-rich repeat domain superfamily;LEUCINE-RICH REPEAT-CONTAINING PROTEIN 57	NA;NA
Cc000073.1	PANTHER;Pfam;ProSiteProfiles;SMART	CT120 PROTEIN;TRAM/LAG1/CLN8 homology domain;TRAM/LAG1/CLN8 homology domain;TRAM/LAG1/CLN8 homology domain	NA;GO:0016020;GO:0016020;GO:0016020
Cc000073.2	PANTHER;Pfam;ProSiteProfiles;SMART	CT120 PROTEIN;TRAM/LAG1/CLN8 homology domain;TRAM/LAG1/CLN8 homology domain;TRAM/LAG1/CLN8 homology domain	NA;GO:0016020;GO:0016020;GO:0016020
Cc000073.3	PANTHER;Pfam;ProSiteProfiles;SMART	CT120 PROTEIN;TRAM/LAG1/CLN8 homology domain;TRAM/LAG1/CLN8 homology domain;TRAM/LAG1/CLN8 homology domain	NA;GO:0016020;GO:0016020;GO:0016020
Cc000074.1	CDD;FunFam;Gene3D;PANTHER;Pfam;Pfam;ProSitePatterns;ProSiteProfiles	Pepsin-like domain, plant;Probable aspartyl protease At4g16563;Aspartic peptidase domain superfamily;OS07G0603500 PROTEIN-RELATED;Xylanase inhibitor, C-terminal;Xylanase inhibitor, N-terminal;Aspartic peptidase, active site;Peptidase family A1 domain	NA;NA;NA;NA;NA;NA;GO:0004190|GO:0006508;NA
Cc000075.1	PANTHER	GAMMA-TUBULIN COMPLEX COMPONENT	NA
Cc000076.1	PANTHER;Pfam;ProSiteProfiles	LOB DOMAIN-CONTAINING PROTEIN 4-RELATED;Lateral organ boundaries, LOB;Lateral organ boundaries, LOB	NA;NA;NA
Cc000077.1	Gene3D;PANTHER;ProSiteProfiles	Cytosolic phospholipase A2 catalytic domain;PATATIN-LIKE PROTEIN 6;Patatin-like phospholipase domain	NA;NA;GO:0006629
Cc000078.1	Gene3D;PANTHER;Pfam	DHHA2 domain superfamily;BNIP - RELATED;DHHA2 domain	NA;NA;GO:0005737|GO:0016462
Cc000079.1	FunFam;FunFam;FunFam;FunFam;FunFam;FunFam;Gene3D;Gene3D;Gene3D;PANTHER;Pfam;Pfam;Pfam;PRINTS;ProSitePatterns;ProSitePatterns;ProSiteProfiles;ProSiteProfiles;SMART;SMART;SMART	Inactive leucine-rich repeat receptor-like protein kinase;Leucine-rich repeat protein kinase family protein;Leucine-rich repeat receptor-like protein kinase;LRR receptor-like serine/threonine-protein kinase EFR;LRR receptor-like serine/threonine-protein kinase GSO1;Putative leucine-rich repeat receptor-like serine/threonine-protein kinase;Phosphorylase Kinase; domain 1;Transferase(Phosphotransfer…	NA;NA;NA;NA;NA;NA;NA;NA;NA;NA;GO:0005515;NA;GO:0004672|GO:0005524|GO:0006468;NA;GO:0005524;GO:0004672|GO:0006468;GO:0005515;GO:0004672|GO:0005524|GO:0006468;NA;NA;GO:0004672|GO:0005524|GO:0006468
Cc000080.1	PANTHER;Pfam;Pfam	UNCHARACTERIZED;Transposase-associated domain;Transposon, En/Spm-like	NA;NA;NA
Cc000081.1	FunFam;FunFam;FunFam;FunFam;Gene3D;Gene3D;Gene3D;PANTHER;Pfam;Pfam;Pfam;ProSitePatterns;ProSitePatterns;ProSiteProfiles;SMART;SMART;SMART	Leucine-rich repeat protein kinase family protein;Leucine-rich repeat receptor-like protein kinase;LRR receptor-like serine/threonine-protein kinase EFR;Putative leucine-rich repeat receptor-like serine/threonine-protein kinase;Phosphorylase Kinase; domain 1;Transferase(Phosphotransferase) domain 1;Leucine-rich repeat domain superfamily;OS04G0122200 PROTEIN;Leucine-rich repeat;Leucine-rich repeat…	NA;NA;NA;NA;NA;NA;NA;NA;GO:0005515;NA;GO:0004672|GO:0005524|GO:0006468;GO:0005524;GO:0004672|GO:0006468;GO:0004672|GO:0005524|GO:0006468;NA;NA;GO:0004672|GO:0005524|GO:0006468
Cc000082.1	PANTHER;Pfam	OSJNBA0013A04.12 PROTEIN;HAT, C-terminal dimerisation domain	NA;GO:0046983
Cc000083.1	FunFam;FunFam;FunFam;FunFam;FunFam;Gene3D;Gene3D;Gene3D;PANTHER;Pfam;Pfam;Pfam;PRINTS;ProSitePatterns;ProSitePatterns;ProSiteProfiles;SMART;SMART;SMART	Leucine-rich repeat protein kinase family protein;Leucine-rich repeat receptor-like kinase protein FLORAL ORGAN NUMBER1;LRR receptor-like serine/threonine-protein kinase EFR;LRR receptor-like serine/threonine-protein kinase ERECTA;Putative leucine-rich repeat receptor-like serine/threonine-protein kinase;Phosphorylase Kinase; domain 1;Transferase(Phosphotransferase) domain 1;Leucine-rich repeat d…	NA;NA;NA;NA;NA;NA;NA;NA;NA;GO:0005515;NA;GO:0004672|GO:0005524|GO:0006468;NA;GO:0005524;GO:0004672|GO:0006468;GO:0004672|GO:0005524|GO:0006468;NA;NA;GO:0004672|GO:0005524|GO:0006468
Cc000084.1	CDD;Gene3D;PANTHER;Pfam	Ribonuclease H-like domain, plant type;Ribonuclease H superfamily;OS05G0353850 PROTEIN;Ribonuclease H domain	NA;GO:0003676;NA;GO:0003676|GO:0004523
Cc000085.1	FunFam;FunFam;FunFam;Gene3D;Gene3D;Gene3D;PANTHER;Pfam;Pfam;ProSitePatterns;ProSitePatterns;ProSiteProfiles;SMART;SMART;SMART	LRR receptor-like serine/threonine-protein kinase EFR;LRR receptor-like serine/threonine-protein kinase GSO1;Putative leucine-rich repeat receptor-like serine/threonine-protein kinase;Phosphorylase Kinase; domain 1;Transferase(Phosphotransferase) domain 1;Leucine-rich repeat domain superfamily;OS04G0122200 PROTEIN;Leucine-rich repeat;Protein kinase domain;Protein kinase, ATP binding site;Serine/t…	NA;NA;NA;NA;NA;NA;NA;GO:0005515;GO:0004672|GO:0005524|GO:0006468;GO:0005524;GO:0004672|GO:0006468;GO:0004672|GO:0005524|GO:0006468;NA;NA;GO:0004672|GO:0005524|GO:0006468
Cc000085.2	FunFam;FunFam;FunFam;FunFam;Gene3D;Gene3D;Gene3D;PANTHER;Pfam;Pfam;Pfam;ProSitePatterns;ProSitePatterns;ProSiteProfiles;SMART;SMART;SMART	Leucine-rich repeat receptor protein kinase EMS1;LRR receptor-like serine/threonine-protein kinase EFR;LRR receptor-like serine/threonine-protein kinase ERECTA;Putative leucine-rich repeat receptor-like serine/threonine-protein kinase;Phosphorylase Kinase; domain 1;Transferase(Phosphotransferase) domain 1;Leucine-rich repeat domain superfamily;OS04G0122200 PROTEIN;Leucine-rich repeat;Leucine-rich…	NA;NA;NA;NA;NA;NA;NA;NA;GO:0005515;NA;GO:0004672|GO:0005524|GO:0006468;GO:0005524;GO:0004672|GO:0006468;GO:0004672|GO:0005524|GO:0006468;NA;NA;GO:0004672|GO:0005524|GO:0006468
Cc000086.1	Gene3D;PANTHER;Pfam;ProSitePatterns	Ribosomal protein S21e superfamily;Ribosomal protein S21e;Ribosomal protein S21e;Ribosomal protein S21e, conserved site	NA;GO:0003735|GO:0005840|GO:0006412;GO:0003735|GO:0005840|GO:0006412;GO:0003735|GO:0005840|GO:0006412
Cc000087.1	FunFam;FunFam;Gene3D;PANTHER;Pfam	Leucine-rich repeat receptor protein kinase EMS1;LRR receptor-like serine/threonine-protein kinase ERECTA;Leucine-rich repeat domain superfamily;OS04G0122200 PROTEIN;Leucine-rich repeat	NA;NA;NA;NA;GO:0005515
Cc000088.1	FunFam;FunFam;FunFam;FunFam;FunFam;FunFam;Gene3D;Gene3D;Gene3D;PANTHER;Pfam;Pfam;Pfam;PRINTS;ProSitePatterns;ProSitePatterns;ProSiteProfiles;SMART;SMART;SMART	Inactive leucine-rich repeat receptor-like protein kinase;Leucine-rich repeat protein kinase family protein;LRR receptor-like serine/threonine-protein kinase EFR;LRR receptor-like serine/threonine-protein kinase ERECTA;LRR receptor-like serine/threonine-protein kinase GSO1;Putative leucine-rich repeat receptor-like serine/threonine-protein kinase;Phosphorylase Kinase; domain 1;Transferase(Phospho…	NA;NA;NA;NA;NA;NA;NA;NA;NA;NA;GO:0005515;NA;GO:0004672|GO:0005524|GO:0006468;NA;GO:0005524;GO:0004672|GO:0006468;GO:0004672|GO:0005524|GO:0006468;NA;NA;GO:0004672|GO:0005524|GO:0006468
Cc000088.2	FunFam;FunFam;FunFam;Gene3D;Gene3D;Gene3D;PANTHER;Pfam;Pfam;ProSitePatterns;ProSitePatterns;ProSiteProfiles;SMART;SMART	LRR receptor-like serine/threonine-protein kinase EFR;LRR receptor-like serine/threonine-protein kinase GSO1;Putative leucine-rich repeat receptor-like serine/threonine-protein kinase;Phosphorylase Kinase; domain 1;Transferase(Phosphotransferase) domain 1;Leucine-rich repeat domain superfamily;OS04G0122200 PROTEIN;Leucine-rich repeat;Protein kinase domain;Protein kinase, ATP binding site;Serine/t…	NA;NA;NA;NA;NA;NA;NA;GO:0005515;GO:0004672|GO:0005524|GO:0006468;GO:0005524;GO:0004672|GO:0006468;GO:0004672|GO:0005524|GO:0006468;NA;GO:0004672|GO:0005524|GO:0006468
Cc000089.1	FunFam;FunFam;Gene3D;Gene3D;Gene3D;PANTHER;Pfam;ProSitePatterns;ProSitePatterns;ProSiteProfiles;SMART;SMART;SMART	LRR receptor-like serine/threonine-protein kinase EFR;Putative leucine-rich repeat receptor-like serine/threonine-protein kinase;Phosphorylase Kinase; domain 1;Transferase(Phosphotransferase) domain 1;Leucine-rich repeat domain superfamily;OS04G0122200 PROTEIN;Protein kinase domain;Protein kinase, ATP binding site;Serine/threonine-protein kinase, active site;Protein kinase domain;LRR_sd22_2;Leuci…	NA;NA;NA;NA;NA;NA;GO:0004672|GO:0005524|GO:0006468;GO:0005524;GO:0004672|GO:0006468;GO:0004672|GO:0005524|GO:0006468;NA;NA;GO:0004672|GO:0005524|GO:0006468
Cc000090.1	FunFam;FunFam;Gene3D;Gene3D;Gene3D;PANTHER;Pfam;Pfam;ProSitePatterns;ProSitePatterns;ProSiteProfiles;SMART	LRR receptor-like serine/threonine-protein kinase ERECTA;Putative leucine-rich repeat receptor-like serine/threonine-protein kinase;Phosphorylase Kinase; domain 1;Transferase(Phosphotransferase) domain 1;Leucine-rich repeat domain superfamily;OS04G0122200 PROTEIN;Leucine-rich repeat;Serine-threonine/tyrosine-protein kinase, catalytic domain;Protein kinase, ATP binding site;Serine/threonine-protei…	NA;NA;NA;NA;NA;NA;GO:0005515;GO:0004672|GO:0006468;GO:0005524;GO:0004672|GO:0006468;GO:0004672|GO:0005524|GO:0006468;GO:0004672|GO:0005524|GO:0006468
Cc000091.1	PANTHER;Pfam	Vacuolar protein sorting-associated protein 54;Vacuolar protein sorting-associated protein 54, C-terminal	GO:0000938|GO:0042147;GO:0042147
Cc000091.2	PANTHER;Pfam	Vacuolar protein sorting-associated protein 54;Vacuolar protein sorting-associated protein 54, C-terminal	GO:0000938|GO:0042147;GO:0042147
Cc000094.1	Pfam;SMART	Domain of unknown function DUF4371;Zinc finger, TTF-type	NA;NA
Cc000095.1	PANTHER;Pfam;ProSiteProfiles;SMART;TIGRFAM	BNACNNG10540D PROTEIN;F-box domain;F-box domain;F-box domain;F-box associated interaction domain	NA;GO:0005515;GO:0005515;GO:0005515;NA
Cc000096.1	PANTHER;Pfam;TIGRFAM	LSD1-like;Zinc finger, LSD1-type;Zinc finger, LSD1-type	NA;NA;NA
Cc000096.2	PANTHER;Pfam;TIGRFAM	LSD1-like;Zinc finger, LSD1-type;Zinc finger, LSD1-type	NA;NA;NA
Cc000097.1	PANTHER;Pfam;PRINTS	RETINOL DEHYDROGENASE;Short-chain dehydrogenase/reductase SDR;Short-chain dehydrogenase/reductase SDR	NA;NA;NA
Cc000097.2	PANTHER;Pfam;PRINTS	RETINOL DEHYDROGENASE;Short-chain dehydrogenase/reductase SDR;Short-chain dehydrogenase/reductase SDR	NA;NA;NA
Cc000098.1	Gene3D;PANTHER;Pfam;Pfam;Pfam;Pfam;Pfam;ProSiteProfiles;ProSiteProfiles;ProSiteProfiles;ProSiteProfiles;SMART;SMART;SMART;SMART	Cupin;LYSINE-SPECIFIC DEMETHYLASE;FY-rich, C-terminal;FY-rich, N-terminal;JmjC domain;JmjN domain;Zinc finger, C5HC2-type;FY-rich, C-terminal;FY-rich, N-terminal;JmjC domain;JmjN domain;FY-rich, C-terminal;FY-rich, N-terminal;JmjC domain;JmjN domain	NA;NA;GO:0005634;GO:0005634;NA;NA;NA;GO:0005634;GO:0005634;NA;NA;GO:0005634;GO:0005634;NA;NA
Cc000101.1	PANTHER;Pfam;Pfam	UNCHARACTERIZED;Transposase-associated domain;Transposon, En/Spm-like	NA;NA;NA
Cc000103.1	PANTHER;Pfam	PHENYLALANYL-TRNA SYNTHETASE;25S rRNA (uridine-N(3))-methyltransferase BMT5-like	NA;GO:0070042|GO:0070475
Cc000104.1	PANTHER;Pfam;Pfam;Pfam	DUF4218 DOMAIN-CONTAINING PROTEIN-RELATED;Domain of unknown function DUF4216;Domain of unknown function DUF4218;Transposon, En/Spm-like	NA;NA;NA;NA
Cc000106.1	PANTHER;Pfam	OS10G0409366 PROTEIN-RELATED;Probable transposase, Ptta/En/Spm, plant	NA;NA
Cc000109.1	CDD;FunFam;Gene3D;PANTHER;Pfam;Pfam	SF1_C_RecD;ATP-dependent DNA helicase;P-loop containing nucleoside triphosphate hydrolase;UNCHARACTERIZED;DNA helicase Pif1-like;DNA replication helicase domain	NA;NA;NA;NA;GO:0000723|GO:0003678|GO:0006281;GO:0004386|GO:0005524
Cc000115.1	CDD;CDD;FunFam;Gene3D;Gene3D;PANTHER;Pfam;Pfam;Pfam;PRINTS;ProSitePatterns;ProSitePatterns;ProSiteProfiles	PA_subtilisin_like;Cucumisin-like catalytic domain;Subtilisin-like protease SBT1.5;Peptidase S8 propeptide/proteinase inhibitor I9 superfamily;Peptidase S8/S53 domain superfamily;Subtilisin-like protease;Peptidase S8 propeptide/proteinase inhibitor I9;Peptidase S8/S53 domain;Subtilisin-like protease, fibronectin type-III domain;Peptidase S8, subtilisin-related;Peptidase S8, subtilisin, Asp-active…	NA;NA;NA;NA;GO:0004252|GO:0006508;NA;NA;GO:0006508|GO:0008236;NA;NA;NA;NA;NA
Cc000116.1	CDD;PANTHER;Pfam;TIGRFAM	UDP-glucose 4-epimerase;UDP-GLUCOSE 4-EPIMERASE;NAD(P)-binding domain;UDP-glucose 4-epimerase	GO:0003978|GO:0006012;NA;NA;GO:0003978|GO:0006012
Cc000116.2	CDD;PANTHER;Pfam;TIGRFAM	UDP-glucose 4-epimerase;UDP-GLUCOSE 4-EPIMERASE;NAD(P)-binding domain;UDP-glucose 4-epimerase	GO:0003978|GO:0006012;NA;NA;GO:0003978|GO:0006012
Cc000117.1	CDD;FunFam;Gene3D;Gene3D;Gene3D;Gene3D;PANTHER;Pfam;Pfam;Pfam;Pfam;Pfam;Pfam;Pfam;ProSitePatterns	DNA-directed RNA polymerase, subunit 2;DNA-directed RNA polymerase subunit beta;RNA polymerase alpha subunit dimerisation domain;DNA-directed RNA polymerase, subunit 2, hybrid-binding domain superfamily;RNA polymerase Rpb2, domain 2 superfamily;RNA polymerase Rpb2, OB-fold;DNA-directed RNA polymerase, subunit 2;DNA-directed RNA polymerase, subunit 2, hybrid-binding domain;RNA polymerase, beta sub…	GO:0003899|GO:0006351|GO:0032549;NA;NA;GO:0003677|GO:0003899|GO:0006351;GO:0003677|GO:0003899|GO:0006351;GO:0003899;GO:0003899|GO:0006351|GO:0032549;GO:0003677|GO:0003899|GO:0006351;GO:0003677|GO:0003899|GO:0006351;GO:0003677|GO:0003899|GO:0006351;GO:0003677|GO:0003899|GO:0006351;GO:0003677|GO:0003899|GO:0006351;GO:0006351;GO:0003677|GO:0003899|GO:0006351;GO:0003677|GO:0003899|GO:0006351
Cc000118.1	CDD;FunFam;Gene3D;Gene3D;PANTHER;Pfam;Pfam;ProSitePatterns;ProSitePatterns;ProSiteProfiles;ProSiteProfiles;SMART;SMART	STKc_NDR_like;Non-specific serine/threonine protein kinase;Phosphorylase Kinase; domain 1;Transferase(Phosphotransferase) domain 1;SERINE/THREONINE-PROTEIN KINASE;Protein kinase, C-terminal;Protein kinase domain;Protein kinase, ATP binding site;Serine/threonine-protein kinase, active site;AGC-kinase, C-terminal;Protein kinase domain;AGC-kinase, C-terminal;Protein kinase domain	NA;NA;NA;NA;NA;GO:0004674|GO:0005524|GO:0006468;GO:0004672|GO:0005524|GO:0006468;GO:0005524;GO:0004672|GO:0006468;GO:0004674|GO:0005524|GO:0006468;GO:0004672|GO:0005524|GO:0006468;GO:0004674|GO:0005524|GO:0006468;GO:0004672|GO:0005524|GO:0006468
Cc000118.2	CDD;FunFam;Gene3D;Gene3D;PANTHER;Pfam;Pfam;ProSitePatterns;ProSitePatterns;ProSiteProfiles;ProSiteProfiles;SMART;SMART	STKc_NDR_like;Non-specific serine/threonine protein kinase;Phosphorylase Kinase; domain 1;Transferase(Phosphotransferase) domain 1;SERINE/THREONINE-PROTEIN KINASE;Protein kinase, C-terminal;Protein kinase domain;Protein kinase, ATP binding site;Serine/threonine-protein kinase, active site;AGC-kinase, C-terminal;Protein kinase domain;AGC-kinase, C-terminal;Protein kinase domain	NA;NA;NA;NA;NA;GO:0004674|GO:0005524|GO:0006468;GO:0004672|GO:0005524|GO:0006468;GO:0005524;GO:0004672|GO:0006468;GO:0004674|GO:0005524|GO:0006468;GO:0004672|GO:0005524|GO:0006468;GO:0004674|GO:0005524|GO:0006468;GO:0004672|GO:0005524|GO:0006468
Cc000119.1	CDD;FunFam;Gene3D;PANTHER;Pfam	AdoMet_MTases;N-terminal Xaa-Pro-Lys N-methyltransferase 1;S-adenosyl-L-methionine-dependent methyltransferase superfamily;Alpha-N-methyltransferase NTM1;Alpha-N-methyltransferase NTM1	NA;NA;NA;GO:0006480|GO:0008168;GO:0006480|GO:0008168
Cc000120.1	CDD;Gene3D;PANTHER;Pfam;Pfam;ProSiteProfiles;ProSiteProfiles;SMART	Archaeal primase DnaG/twinkle-like, TOPRIM domain;P-loop containing nucleoside triphosphate hydrolase;Twinkle-like protein;DNA helicase, DnaB-like, C-terminal;TOPRIM domain;DNA helicase, DnaB-like, C-terminal;TOPRIM domain;TOPRIM domain	NA;NA;GO:0003697|GO:0043139;GO:0003678|GO:0005524|GO:0006260;NA;GO:0003678|GO:0005524|GO:0006260;NA;NA
Cc000120.2	CDD;Gene3D;PANTHER;Pfam;Pfam;ProSiteProfiles;ProSiteProfiles;SMART	Archaeal primase DnaG/twinkle-like, TOPRIM domain;P-loop containing nucleoside triphosphate hydrolase;Twinkle-like protein;DNA helicase, DnaB-like, C-terminal;TOPRIM domain;DNA helicase, DnaB-like, C-terminal;TOPRIM domain;TOPRIM domain	NA;NA;GO:0003697|GO:0043139;GO:0003678|GO:0005524|GO:0006260;NA;GO:0003678|GO:0005524|GO:0006260;NA;NA
Cc000121.1	CDD;Gene3D;PANTHER;Pfam;Pfam;ProSiteProfiles;SMART;SMART	CRAL-TRIO lipid binding domain;CRAL-TRIO lipid binding domain superfamily;Patellin;CRAL-TRIO lipid binding domain;CRAL/TRIO, N-terminal domain;CRAL-TRIO lipid binding domain;CRAL-TRIO lipid binding domain;CRAL/TRIO, N-terminal domain	NA;NA;GO:0008289;NA;NA;NA;NA;NA
Cc000122.1	FunFam;Gene3D;Gene3D;PANTHER;Pfam;Pfam;ProSiteProfiles	Berberine bridge enzyme-like 15;FAD-binding, type PCMH, subdomain 1;FAD-binding, type PCMH, subdomain 2;OS08G0158400 PROTEIN;Berberine/berberine-like;FAD linked oxidase, N-terminal;FAD-binding domain, PCMH-type	NA;NA;NA;NA;GO:0016491|GO:0050660;GO:0050660;GO:0071949
Cc000123.1	FunFam;Gene3D;Gene3D;PANTHER;Pfam;Pfam;ProSiteProfiles	Berberine bridge enzyme-like 15;FAD-binding, type PCMH, subdomain 1;FAD-binding, type PCMH, subdomain 2;OS08G0158400 PROTEIN;Berberine/berberine-like;FAD linked oxidase, N-terminal;FAD-binding domain, PCMH-type	NA;NA;NA;NA;GO:0016491|GO:0050660;GO:0050660;GO:0071949
Cc000124.1	FunFam;Gene3D;Gene3D;PANTHER;Pfam;Pfam;ProSiteProfiles	Berberine bridge enzyme-like 15;FAD-binding, type PCMH, subdomain 1;FAD-binding, type PCMH, subdomain 2;OS08G0158400 PROTEIN;Berberine/berberine-like;FAD linked oxidase, N-terminal;FAD-binding domain, PCMH-type	NA;NA;NA;NA;GO:0016491|GO:0050660;GO:0050660;GO:0071949
Cc000125.1	PANTHER;Pfam;Pfam	OS01G0519700 PROTEIN;FAR1 DNA binding domain;MULE transposase domain	NA;NA;NA
Cc000126.1	FunFam;Gene3D;Gene3D;PANTHER;Pfam;Pfam;ProSiteProfiles;ProSiteProfiles	Berberine bridge enzyme-like 15;FAD-binding, type PCMH, subdomain 1;FAD-binding, type PCMH, subdomain 2;OS08G0158400 PROTEIN;Berberine/berberine-like;FAD linked oxidase, N-terminal;Prokaryotic membrane lipoprotein lipid attachment site profile.;FAD-binding domain, PCMH-type	NA;NA;NA;NA;GO:0016491|GO:0050660;GO:0050660;NA;GO:0071949
Cc000127.1	FunFam;Gene3D;Gene3D;PANTHER;Pfam;Pfam;ProSiteProfiles	Berberine bridge enzyme-like 15;FAD-binding, type PCMH, subdomain 1;FAD-binding, type PCMH, subdomain 2;OS08G0158400 PROTEIN;Berberine/berberine-like;FAD linked oxidase, N-terminal;FAD-binding domain, PCMH-type	NA;NA;NA;NA;GO:0016491|GO:0050660;GO:0050660;GO:0071949
Cc000128.1	CDD;FunFam;Gene3D;Gene3D;Gene3D;PANTHER;Pfam;Pfam;PRINTS;PRINTS;ProSitePatterns;ProSitePatterns;SMART;SMART	beta_tubulin;Tubulin beta chain;Tubulin, C-terminal;Tubulin/FtsZ, GTPase domain superfamily;Tubulin/FtsZ-like, C-terminal domain;Tubulin;Tubulin/FtsZ, 2-layer sandwich domain;Tubulin/FtsZ, GTPase domain;Beta tubulin;Tubulin;Beta tubulin, autoregulation binding site;Tubulin, conserved site;Tubulin/FtsZ, 2-layer sandwich domain;Tubulin/FtsZ, GTPase domain	NA;NA;NA;NA;NA;GO:0005874|GO:0007017;NA;GO:0005525;GO:0003924|GO:0005200|GO:0005525|GO:0005874|GO:0007017;GO:0005874|GO:0007017;NA;GO:0005525|GO:0005874|GO:0007017;NA;GO:0005525
Cc000128.2	CDD;FunFam;Gene3D;PANTHER;Pfam;PRINTS;PRINTS;ProSitePatterns;ProSitePatterns;SMART	beta_tubulin;Tubulin beta chain;Tubulin/FtsZ, GTPase domain superfamily;Tubulin;Tubulin/FtsZ, GTPase domain;Beta tubulin;Tubulin;Beta tubulin, autoregulation binding site;Tubulin, conserved site;Tubulin/FtsZ, GTPase domain	NA;NA;NA;GO:0005874|GO:0007017;GO:0005525;GO:0003924|GO:0005200|GO:0005525|GO:0005874|GO:0007017;GO:0005874|GO:0007017;NA;GO:0005525|GO:0005874|GO:0007017;GO:0005525
Cc000130.1	PANTHER	ETHYLENE-REGULATED TRANSCRIPT 2 (ERT2)	NA
Cc000131.1	PANTHER;Pfam;Pfam	UNCHARACTERIZED;Transposase-associated domain;Transposon, En/Spm-like	NA;NA;NA
Cc000132.1	CDD;FunFam;Gene3D;PANTHER;Pfam;PRINTS;ProSitePatterns;SMART	cupin_OxOx;Germin-like protein subfamily 1 member 8;RmlC-like jelly roll fold;GERMIN-LIKE PROTEIN SUBFAMILY 3 MEMBER 3;Cupin 1;Germin;Germin, manganese binding site;Cupin 1	NA;NA;NA;NA;NA;GO:0030145;GO:0030145;NA
Cc000133.1	PANTHER;Pfam	OS10G0409366 PROTEIN-RELATED;Probable transposase, Ptta/En/Spm, plant	NA;NA
Cc000134.1	CDD;FunFam;PANTHER;Pfam;ProSiteProfiles;ProSiteProfiles;SMART	SANT/Myb domain;MYB transcription factor;F14D16.11-RELATED;SANT/Myb domain;Myb domain;SANT/Myb domain;SANT/Myb domain	NA;NA;NA;NA;NA;NA;NA
Cc000134.2	CDD;FunFam;PANTHER;Pfam;ProSiteProfiles;ProSiteProfiles;SMART	SANT/Myb domain;MYB transcription factor;F14D16.11-RELATED;SANT/Myb domain;Myb domain;SANT/Myb domain;SANT/Myb domain	NA;NA;NA;NA;NA;NA;NA
Cc000135.1	PANTHER	OS05G0103500 PROTEIN	NA
Cc000136.1	FunFam;Gene3D;PANTHER;Pfam;PRINTS;PRINTS;ProSitePatterns	Cytochrome P450 - like protein;Cytochrome P450 superfamily;OS08G0547900 PROTEIN;Cytochrome P450;Cytochrome P450;Cytochrome P450, E-class, group I;Cytochrome P450, conserved site	NA;GO:0004497|GO:0005506|GO:0016705|GO:0020037;NA;GO:0004497|GO:0005506|GO:0016705|GO:0020037;GO:0004497|GO:0005506|GO:0016705|GO:0020037;GO:0004497|GO:0005506|GO:0016705|GO:0020037;GO:0005506|GO:0016705
Cc000137.1	Gene3D;PANTHER;Pfam	Cytochrome P450 superfamily;OS08G0547900 PROTEIN;Cytochrome P450	GO:0004497|GO:0005506|GO:0016705|GO:0020037;NA;GO:0004497|GO:0005506|GO:0016705|GO:0020037
Cc000138.1	FunFam;Gene3D;PANTHER;Pfam;PRINTS;PRINTS;ProSitePatterns	Cytochrome P450 - like protein;Cytochrome P450 superfamily;OS08G0547900 PROTEIN;Cytochrome P450;Cytochrome P450;Cytochrome P450, E-class, group I;Cytochrome P450, conserved site	NA;GO:0004497|GO:0005506|GO:0016705|GO:0020037;NA;GO:0004497|GO:0005506|GO:0016705|GO:0020037;GO:0004497|GO:0005506|GO:0016705|GO:0020037;GO:0004497|GO:0005506|GO:0016705|GO:0020037;GO:0005506|GO:0016705
Cc000139.1	FunFam;FunFam;FunFam;FunFam;Gene3D;Gene3D;Gene3D;PANTHER;Pfam;Pfam;Pfam;ProSitePatterns;ProSitePatterns;ProSiteProfiles;SMART;SMART	Leucine-rich repeat receptor-like kinase protein FLORAL ORGAN NUMBER1;LRR receptor-like serine/threonine-protein kinase EFR;LRR receptor-like serine/threonine-protein kinase ERECTA;Putative leucine-rich repeat receptor-like serine/threonine-protein kinase;Phosphorylase Kinase; domain 1;Transferase(Phosphotransferase) domain 1;Leucine-rich repeat domain superfamily;OS04G0122200 PROTEIN;Leucine-ric…	NA;NA;NA;NA;NA;NA;NA;NA;GO:0005515;NA;GO:0004672|GO:0005524|GO:0006468;GO:0005524;GO:0004672|GO:0006468;GO:0004672|GO:0005524|GO:0006468;NA;GO:0004672|GO:0005524|GO:0006468
Cc000140.1	FunFam;Gene3D;PANTHER;Pfam;PRINTS;PRINTS;ProSitePatterns	Predicted protein;Cytochrome P450 superfamily;OS08G0547900 PROTEIN;Cytochrome P450;Cytochrome P450;Cytochrome P450, E-class, group IV;Cytochrome P450, conserved site	NA;GO:0004497|GO:0005506|GO:0016705|GO:0020037;NA;GO:0004497|GO:0005506|GO:0016705|GO:0020037;GO:0004497|GO:0005506|GO:0016705|GO:0020037;GO:0004497|GO:0005506|GO:0016705|GO:0020037;GO:0005506|GO:0016705
Cc000141.1	FunFam;Gene3D;PANTHER;Pfam;PRINTS;PRINTS;ProSitePatterns	Cytochrome P450 - like protein;Cytochrome P450 superfamily;OS08G0547900 PROTEIN;Cytochrome P450;Cytochrome P450;Cytochrome P450, E-class, group I;Cytochrome P450, conserved site	NA;GO:0004497|GO:0005506|GO:0016705|GO:0020037;NA;GO:0004497|GO:0005506|GO:0016705|GO:0020037;GO:0004497|GO:0005506|GO:0016705|GO:0020037;GO:0004497|GO:0005506|GO:0016705|GO:0020037;GO:0005506|GO:0016705
Cc000142.1	FunFam;Gene3D;PANTHER;Pfam;Pfam;Pfam;ProSitePatterns	Amine oxidase;Copper amine oxidase, catalytic domain superfamily;Copper amine oxidase;Copper amine oxidase, catalytic domain;Copper amine oxidase, N2-terminal;Copper amine oxidase, N3-terminal;Copper amine oxidase	NA;GO:0005507|GO:0008131|GO:0009308|GO:0048038;GO:0005507|GO:0008131|GO:0009308|GO:0048038;GO:0005507|GO:0008131|GO:0009308|GO:0048038;GO:0005507|GO:0008131|GO:0009308|GO:0048038;GO:0005507|GO:0008131|GO:0009308|GO:0048038;GO:0005507|GO:0008131|GO:0009308|GO:0048038
Cc000143.1	FunFam;PANTHER;Pfam;PRINTS	UDP-glucuronate 4-epimerase 3;EPIMERASE-RELATED;NAD-dependent epimerase/dehydratase;Nucleotide sugar epimerase signature	NA;NA;NA;NA
Cc000144.1	FunFam;Gene3D;Gene3D;Gene3D;PANTHER;Pfam;Pfam;Pfam;ProSiteProfiles	Protein NSP-INTERACTING KINASE 2;Phosphorylase Kinase; domain 1;Transferase(Phosphotransferase) domain 1;Leucine-rich repeat domain superfamily;LEUCINE-RICH REPEAT RECEPTOR-LIKE PROTEIN KINASE PXC1;Leucine-rich repeat;Leucine-rich repeat-containing N-terminal, plant-type;Serine-threonine/tyrosine-protein kinase, catalytic domain;Protein kinase domain	NA;NA;NA;NA;NA;GO:0005515;NA;GO:0004672|GO:0006468;GO:0004672|GO:0005524|GO:0006468
Cc000145.1	Gene3D;PANTHER	Bifunctional inhibitor/plant lipid transfer protein/seed storage helical domain superfamily;Plant non-specific lipid-transfer protein/Par allergen	NA;GO:0006869|GO:0008289
Cc000146.1	PANTHER	IRK-interacting protein-like	NA
Cc000147.1	PANTHER;Pfam	OSJNBA0013A04.12 PROTEIN;Domain of unknown function DUF659	NA;NA
Cc000148.1	PANTHER;Pfam	STEROL DESATURASE;Fatty acid hydroxylase	NA;GO:0005506|GO:0008610|GO:0016491
Cc000149.1	Gene3D;PANTHER;Pfam	Glutaredoxin;THIOREDOXIN;Thioredoxin-like fold	NA;NA;NA
Cc000150.1	PANTHER	Uncharacterized protein At4g22758-like	NA
Cc000150.2	PANTHER	Uncharacterized protein At4g22758-like	NA
Cc000151.1	PANTHER	Uncharacterized protein At4g22758-like	NA
Cc000152.1	PANTHER;Pfam;SMART	CORNICHON-RELATED;Cornichon;Cornichon	NA;GO:0016192;GO:0016192
Cc000153.1	CDD;FunFam;PANTHER;Pfam;ProSiteProfiles	PPC domain;AT-hook motif nuclear-localized protein 1-like;AT-hook motif nuclear-localized protein;PPC domain;PPC domain	NA;NA;GO:0003680;NA;NA
Cc000153.2	CDD;PANTHER;Pfam;ProSiteProfiles	PPC domain;AT-hook motif nuclear-localized protein;PPC domain;PPC domain	NA;GO:0003680;NA;NA
Cc000154.1	CDD;CDD;PANTHER;Pfam;ProSiteProfiles	ACT_ACR_1;ACT_ACR_3;ACT domain-containing protein ACR1-12;ACT domain;ACT domain	NA;NA;NA;NA;NA
Cc000154.2	CDD;CDD;PANTHER;Pfam;ProSiteProfiles	ACT_ACR_1;ACT_ACR_3;ACT domain-containing protein ACR1-12;ACT domain;ACT domain	NA;NA;NA;NA;NA
Cc000154.3	CDD;CDD;PANTHER;Pfam;ProSiteProfiles	ACT_ACR_1;ACT_ACR_3;ACT domain-containing protein ACR1-12;ACT domain;ACT domain	NA;NA;NA;NA;NA
Cc000156.1	CDD;PANTHER;Pfam;TIGRFAM	Multidrug and toxic compound extrusion family, eukaryotic;MULTIDRUG RESISTANCE PROTEIN;Multi antimicrobial extrusion protein;Multi antimicrobial extrusion protein	GO:0042910|GO:1990961;NA;GO:0015297|GO:0016020|GO:0042910|GO:0055085;GO:0015297|GO:0016020|GO:0042910|GO:0055085
Cc000157.1	CDD;FunFam;PANTHER;Pfam;PIRSF;ProSiteProfiles	PPC domain;AT-hook motif nuclear-localized protein;AT-hook motif nuclear-localized protein 15-29;PPC domain;AT-hook motif nuclear-localized protein 15-29;PPC domain	NA;NA;GO:0003680;NA;GO:0003680;NA
Cc000158.1	CDD;FunFam;Gene3D;Gene3D;PANTHER;Pfam;Pfam;PRINTS;ProSitePatterns;ProSiteProfiles;ProSiteProfiles;SMART;SMART	KISc;Kinesin-like protein;Armadillo-like helical;Kinesin motor domain superfamily;CENTROMERE PROTEIN E;Armadillo;Kinesin motor domain;Kinesin motor domain;Kinesin motor domain, conserved site;Armadillo;Kinesin motor domain;Armadillo;Kinesin motor domain	NA;NA;NA;NA;NA;GO:0005515;GO:0003777|GO:0005524|GO:0007018|GO:0008017;GO:0003777|GO:0005524|GO:0007018|GO:0008017;GO:0003777|GO:0005524|GO:0007018;GO:0005515;GO:0003777|GO:0005524|GO:0007018|GO:0008017;GO:0005515;GO:0003777|GO:0005524|GO:0007018|GO:0008017
Cc000159.1	CDD;Gene3D;Gene3D;PANTHER;Pfam;Pfam;Pfam;ProSiteProfiles;ProSiteProfiles	RNase_HI_like;Reverse transcriptase/Diguanylate cyclase domain;Ribonuclease H superfamily;ENDONUCLEASE-RELATED;Integrase zinc-binding domain;Reverse transcriptase, RNase H-like domain;Ribonuclease H domain;Integrase, catalytic core;Ribonuclease H domain	NA;NA;GO:0003676;NA;NA;NA;GO:0003676|GO:0004523;GO:0015074;GO:0003676|GO:0004523
Cc000160.1	FunFam;Gene3D;PANTHER;Pfam;Pfam;ProSiteProfiles;ProSiteProfiles;SMART;SMART	Zinc finger AN1-type containing 6;AN1-like Zinc finger;AN1-TYPE ZINC FINGER PROTEIN;Zinc finger, A20-type;Zinc finger, AN1-type;Zinc finger, A20-type;Zinc finger, AN1-type;Zinc finger, A20-type;Zinc finger, AN1-type	NA;NA;NA;GO:0003677|GO:0008270;GO:0008270;GO:0003677|GO:0008270;GO:0008270;GO:0003677|GO:0008270;GO:0008270
Cc000161.1	CDD;CDD;CDD;FunFam;Gene3D;Gene3D;Gene3D;Gene3D;PANTHER;Pfam;Pfam;Pfam;Pfam;ProSitePatterns;ProSitePatterns;ProSiteProfiles;ProSiteProfiles;ProSiteProfiles;ProSiteProfiles;SMART;SMART;SMART;SMART	PAN_AP_plant;STKc_IRAK;Bulb-type lectin domain;G-type lectin S-receptor-like serine/threonine-protein kinase;Hepatocyte Growth Factor;Phosphorylase Kinase; domain 1;Transferase(Phosphotransferase) domain 1;Bulb-type lectin domain superfamily;BULB-TYPE LECTIN DOMAIN-CONTAINING PROTEIN;Bulb-type lectin domain;PAN/Apple domain;Serine-threonine/tyrosine-protein kinase, catalytic domain;S-locus glycop…	NA;NA;NA;NA;NA;NA;NA;NA;NA;NA;NA;GO:0004672|GO:0006468;GO:0048544;GO:0005524;GO:0004672|GO:0006468;NA;NA;NA;GO:0004672|GO:0005524|GO:0006468;NA;NA;NA;GO:0004672|GO:0005524|GO:0006468
Cc000161.2	CDD;CDD;CDD;FunFam;Gene3D;Gene3D;Gene3D;Gene3D;PANTHER;Pfam;Pfam;Pfam;Pfam;PIRSF;ProSitePatterns;ProSitePatterns;ProSiteProfiles;ProSiteProfiles;ProSiteProfiles;ProSiteProfiles;SMART;SMART;SMART	PAN_AP_plant;STKc_IRAK;Bulb-type lectin domain;G-type lectin S-receptor-like serine/threonine-protein kinase;Hepatocyte Growth Factor;Phosphorylase Kinase; domain 1;Transferase(Phosphotransferase) domain 1;Bulb-type lectin domain superfamily;BULB-TYPE LECTIN DOMAIN-CONTAINING PROTEIN;Bulb-type lectin domain;PAN/Apple domain;Serine-threonine/tyrosine-protein kinase, catalytic domain;S-locus glycop…	NA;NA;NA;NA;NA;NA;NA;NA;NA;NA;NA;GO:0004672|GO:0006468;GO:0048544;GO:0004674;GO:0005524;GO:0004672|GO:0006468;NA;NA;NA;GO:0004672|GO:0005524|GO:0006468;NA;NA;GO:0004672|GO:0005524|GO:0006468
Cc000161.3	CDD;CDD;CDD;FunFam;Gene3D;Gene3D;Gene3D;Gene3D;PANTHER;Pfam;Pfam;Pfam;Pfam;PIRSF;ProSitePatterns;ProSitePatterns;ProSiteProfiles;ProSiteProfiles;ProSiteProfiles;SMART;SMART;SMART	PAN_AP_plant;STKc_IRAK;Bulb-type lectin domain;G-type lectin S-receptor-like serine/threonine-protein kinase;Hepatocyte Growth Factor;Phosphorylase Kinase; domain 1;Transferase(Phosphotransferase) domain 1;Bulb-type lectin domain superfamily;BULB-TYPE LECTIN DOMAIN-CONTAINING PROTEIN;Bulb-type lectin domain;PAN/Apple domain;Serine-threonine/tyrosine-protein kinase, catalytic domain;S-locus glycop…	NA;NA;NA;NA;NA;NA;NA;NA;NA;NA;NA;GO:0004672|GO:0006468;GO:0048544;GO:0004674;GO:0005524;GO:0004672|GO:0006468;NA;NA;GO:0004672|GO:0005524|GO:0006468;NA;NA;GO:0004672|GO:0005524|GO:0006468
Cc000162.1	CDD;PANTHER;Pfam;ProSiteProfiles;SMART	REC_hyHK_CKI1_RcsC-like;TWO-COMPONENT RESPONSE REGULATOR;Signal transduction response regulator, receiver domain;Signal transduction response regulator, receiver domain;Signal transduction response regulator, receiver domain	NA;NA;GO:0000160;GO:0000160;GO:0000160
Cc000163.1	CDD;PANTHER;Pfam;ProSiteProfiles;SMART	REC_hyHK_CKI1_RcsC-like;TWO-COMPONENT RESPONSE REGULATOR;Signal transduction response regulator, receiver domain;Signal transduction response regulator, receiver domain;Signal transduction response regulator, receiver domain	NA;NA;GO:0000160;GO:0000160;GO:0000160
Cc000163.2	CDD;PANTHER;Pfam;ProSiteProfiles;SMART	REC_hyHK_CKI1_RcsC-like;TWO-COMPONENT RESPONSE REGULATOR;Signal transduction response regulator, receiver domain;Signal transduction response regulator, receiver domain;Signal transduction response regulator, receiver domain	NA;NA;GO:0000160;GO:0000160;GO:0000160
Cc000164.1	PANTHER;Pfam;Pfam;Pfam;Pfam	DUF4218 DOMAIN-CONTAINING PROTEIN-RELATED;Domain of unknown function DUF4216;Domain of unknown function DUF4218;Transposase-associated domain;Transposon, En/Spm-like	NA;NA;NA;NA;NA
Cc000165.1	PANTHER;Pfam	OS10G0409366 PROTEIN-RELATED;Probable transposase, Ptta/En/Spm, plant	NA;NA
Cc000166.1	CDD;PANTHER;Pfam;ProSiteProfiles;SMART	REC_hyHK_CKI1_RcsC-like;TWO-COMPONENT RESPONSE REGULATOR;Signal transduction response regulator, receiver domain;Signal transduction response regulator, receiver domain;Signal transduction response regulator, receiver domain	NA;NA;GO:0000160;GO:0000160;GO:0000160
Cc000167.1	CDD;PANTHER;Pfam;ProSiteProfiles;SMART	REC_hyHK_CKI1_RcsC-like;TWO-COMPONENT RESPONSE REGULATOR;Signal transduction response regulator, receiver domain;Signal transduction response regulator, receiver domain;Signal transduction response regulator, receiver domain	NA;NA;GO:0000160;GO:0000160;GO:0000160
Cc000168.1	CDD;PANTHER;Pfam;ProSiteProfiles;SMART	REC_hyHK_CKI1_RcsC-like;TWO-COMPONENT RESPONSE REGULATOR;Signal transduction response regulator, receiver domain;Signal transduction response regulator, receiver domain;Signal transduction response regulator, receiver domain	NA;NA;GO:0000160;GO:0000160;GO:0000160
Cc000169.1	CDD;CDD;FunFam;Gene3D;Gene3D;Gene3D;PANTHER;Pfam;Pfam;Pfam;ProSitePatterns;ProSiteProfiles;ProSiteProfiles	retropepsin_like;RT_LTR;Transposon Tf2-6 polyprotein-like Protein;HIV Type 1 Reverse Transcriptase, subunit A, domain 1;Aspartic peptidase domain superfamily;Reverse transcriptase/Diguanylate cyclase domain;TRANSPOSON TY3-I GAG-POL POLYPROTEIN;Retroviral aspartyl protease;Retrotransposon gag domain;Reverse transcriptase domain;Aspartic peptidase, active site;Reverse transcriptase domain;Zinc fing…	NA;NA;NA;NA;NA;NA;NA;NA;NA;NA;GO:0004190|GO:0006508;NA;GO:0003676|GO:0008270
Cc000170.1	PANTHER	Cytochrome c-type biogenesis protein CcsA/CcmC	GO:0017004|GO:0020037
Cc000171.1	Hamap;PANTHER;Pfam	Ribosomal protein L32p;Ribosomal protein L32p, plant/cyanobacteria type;Ribosomal protein L32p	GO:0003735|GO:0006412|GO:0015934;NA;GO:0003735|GO:0006412|GO:0015934
Cc000172.1	PANTHER	Protein LITTLE ZIPPER	NA
Cc000173.1	PANTHER;Pfam	NUCLEOLAR-LIKE PROTEIN-RELATED;Uncharacterised protein family Ycf49	NA;NA
Cc000174.1	PANTHER;Pfam	EXPRESSED PROTEIN;SNARE associated Golgi protein	NA;NA
Cc000175.1	CDD;FunFam;FunFam;FunFam;FunFam;Gene3D;Gene3D;Gene3D;PANTHER;Pfam;Pfam;Pfam;ProSiteProfiles;ProSiteProfiles	STKc_IRAK;Leucine-rich repeat receptor protein kinase EMS1;LRR receptor-like serine/threonine-protein kinase ERECTA;Probable LRR receptor-like serine/threonine-protein kinase At1g12460;Putative LRR receptor-like serine/threonine-protein kinase;Phosphorylase Kinase; domain 1;Transferase(Phosphotransferase) domain 1;Leucine-rich repeat domain superfamily;OS05G0588300 PROTEIN;Leucine-rich repeat;Leu…	NA;NA;NA;NA;NA;NA;NA;NA;NA;GO:0005515;NA;GO:0004672|GO:0005524|GO:0006468;NA;GO:0004672|GO:0005524|GO:0006468
Cc000176.1	CDD;Gene3D;Gene3D;PANTHER;Pfam;PRINTS	AAT_like;Pyridoxal phosphate-dependent transferase, major domain;Pyridoxal phosphate-dependent transferase, small domain;BIFUNCTIONAL ASPARTATE AMINOTRANSFERASE AND GLUTAMATE/ASPARTATE-PREPHENATE AMINOTRANSFERASE-RELATED;Aminotransferase, class I/classII;1-aminocyclopropane-1-carboxylate synthase signature	NA;GO:0003824;GO:0003824;NA;GO:0009058|GO:0030170;NA
Cc000176.2	CDD;Gene3D;Gene3D;PANTHER;Pfam;PRINTS	AAT_like;Pyridoxal phosphate-dependent transferase, major domain;Pyridoxal phosphate-dependent transferase, small domain;BIFUNCTIONAL ASPARTATE AMINOTRANSFERASE AND GLUTAMATE/ASPARTATE-PREPHENATE AMINOTRANSFERASE-RELATED;Aminotransferase, class I/classII;1-aminocyclopropane-1-carboxylate synthase signature	NA;GO:0003824;GO:0003824;NA;GO:0009058|GO:0030170;NA
Cc000177.1	PANTHER;Pfam	TPX2;TPX2 central domain	GO:0005819|GO:0005874|GO:0032147|GO:0060236;NA
Cc000178.1	CDD;Gene3D;PANTHER;Pfam	TDT_SLAC1_like;Voltage-dependent anion channel superfamily;S-type anion channel;Transporter protein SLAC1/Mae1/ Ssu1/TehA	NA;NA;GO:0006873|GO:0008308|GO:0016020;GO:0016020|GO:0055085
Cc000179.1	PANTHER;Pfam	SOLUTE CARRIER FAMILY 35;Sugar phosphate transporter domain	NA;NA
Cc000180.1	PANTHER	OBSCURIN-LIKE PROTEIN	NA
Cc000181.1	FunFam;Gene3D;PANTHER;Pfam;PRINTS;PRINTS;ProSitePatterns	Cytochrome P450 76C4;Cytochrome P450 superfamily;CYTOCHROME P450, FAMILY 76, SUBFAMILY C, POLYPEPTIDE 5-RELATED;Cytochrome P450;Cytochrome P450;Cytochrome P450, E-class, group I;Cytochrome P450, conserved site	NA;GO:0004497|GO:0005506|GO:0016705|GO:0020037;NA;GO:0004497|GO:0005506|GO:0016705|GO:0020037;GO:0004497|GO:0005506|GO:0016705|GO:0020037;GO:0004497|GO:0005506|GO:0016705|GO:0020037;GO:0005506|GO:0016705
Cc000181.2	FunFam;Gene3D;PANTHER;Pfam;PRINTS;PRINTS;ProSitePatterns	Cytochrome P450 76C4;Cytochrome P450 superfamily;CYTOCHROME P450, FAMILY 76, SUBFAMILY C, POLYPEPTIDE 5-RELATED;Cytochrome P450;Cytochrome P450;Cytochrome P450, E-class, group I;Cytochrome P450, conserved site	NA;GO:0004497|GO:0005506|GO:0016705|GO:0020037;NA;GO:0004497|GO:0005506|GO:0016705|GO:0020037;GO:0004497|GO:0005506|GO:0016705|GO:0020037;GO:0004497|GO:0005506|GO:0016705|GO:0020037;GO:0005506|GO:0016705
Cc000182.1	CDD;CDD;FunFam;FunFam;Gene3D;Gene3D;PANTHER;Pfam;Pfam;Pfam;Pfam;PRINTS;ProSitePatterns;ProSiteProfiles	PA_subtilisin_like;Cucumisin-like catalytic domain;subtilisin-like protease SBT1.5;Subtilisin-like protease SBT1.5;Peptidase S8 propeptide/proteinase inhibitor I9 superfamily;Peptidase S8/S53 domain superfamily;Subtilisin-like protease;PA domain;Peptidase S8 propeptide/proteinase inhibitor I9;Peptidase S8/S53 domain;Subtilisin-like protease, fibronectin type-III domain;Peptidase S8, subtilisin-re…	NA;NA;NA;NA;NA;GO:0004252|GO:0006508;NA;NA;NA;GO:0006508|GO:0008236;NA;NA;NA;NA
Cc000183.1	PANTHER	ANTIGENIC HEAT-STABLE PROTEIN	NA
Cc000184.1	PANTHER;Pfam	COMPLEX 1 LYR-LIKE PROTEIN;Complex1_LYR-like	NA;NA
Cc000185.1	Gene3D;PANTHER;Pfam;ProSiteProfiles	ph1033 like domains;YTH domain containing protein;YTH domain;YTH domain	NA;NA;GO:0003723;GO:0003723
Cc000186.1	Gene3D;PANTHER;Pfam;ProSiteProfiles	ph1033 like domains;YTH domain containing protein;YTH domain;YTH domain	NA;NA;GO:0003723;GO:0003723
Cc000187.1	PANTHER	PGR5-like protein 1	GO:0009535|GO:0009773|GO:0016730
Cc000188.1	Gene3D;Gene3D;PANTHER;Pfam;Pfam;PRINTS;PRINTS;ProSiteProfiles;ProSiteProfiles;SMART	Expansin, cellulose-binding-like domain superfamily;RlpA-like domain superfamily;Expansin;Expansin, cellulose-binding-like domain;RlpA-like protein, double-psi beta-barrel domain;Expansin;Expansin/Lol pI;Expansin, cellulose-binding-like domain;Expansin/pollen allergen, DPBB domain;Expansin/pollen allergen, DPBB domain	NA;NA;GO:0009664;NA;NA;GO:0009664;GO:0005576;NA;NA;NA
Cc000189.1	PANTHER;Pfam	Protein of unknown function DUF1191;Protein of unknown function DUF1191	NA;NA
Cc000190.1	PANTHER;Pfam	PROTEIN STAY-GREEN 1, CHLOROPLASTIC-RELATED;Staygreen protein	NA;NA
Cc000191.1	CDD;FunFam;Gene3D;PANTHER;Pfam;Pfam;PRINTS;ProSitePatterns;ProSiteProfiles;ProSiteProfiles;SMART	MADS MEF2-like;MADS-box transcription factor 1;Transcription factor, MADS-box superfamily;SERUM RESPONSE FACTOR HOMOLOG;Transcription factor, K-box;Transcription factor, MADS-box;Transcription factor, MADS-box;Transcription factor, MADS-box;Transcription factor, K-box;Transcription factor, MADS-box;Transcription factor, MADS-box	GO:0000977|GO:0045944;NA;GO:0003677|GO:0046983;NA;GO:0003700|GO:0005634|GO:0006355;GO:0003677|GO:0046983;GO:0003677|GO:0046983;GO:0003677|GO:0046983;GO:0003700|GO:0005634|GO:0006355;GO:0003677|GO:0046983;GO:0003677|GO:0046983
Cc000192.1	CDD;PANTHER	RNase_HI_RT_Ty1;GAG-POL-RELATED RETROTRANSPOSON	NA;NA
Cc000193.1	Gene3D;Pfam	Adenoviral Proteinase; Chain A;Ulp1 protease family, C-terminal catalytic domain	NA;GO:0006508|GO:0008234
Cc000194.1	CDD;FunFam;PANTHER;Pfam;Pfam;Pfam;ProSiteProfiles;ProSiteProfiles;SMART;SMART;SMART	Homeobox domain;homeobox protein knotted-1-like 3 isoform X1;HOMEOBOX PROTEIN TRANSCRIPTION FACTORS;Homeobox KN domain;KNOX1;KNOX2;ELK domain;Homeobox domain;Homeobox domain;KNOX1;KNOX2	GO:0003677;NA;NA;GO:0003677|GO:0006355;GO:0003677|GO:0005634;GO:0003677|GO:0005634;GO:0003677;GO:0003677;GO:0003677;GO:0003677|GO:0005634;GO:0003677|GO:0005634
Cc000194.2	CDD;FunFam;PANTHER;Pfam;Pfam;Pfam;ProSiteProfiles;ProSiteProfiles;SMART;SMART;SMART	Homeobox domain;homeobox protein knotted-1-like 3 isoform X1;HOMEOBOX PROTEIN TRANSCRIPTION FACTORS;Homeobox KN domain;KNOX1;KNOX2;ELK domain;Homeobox domain;Homeobox domain;KNOX1;KNOX2	GO:0003677;NA;NA;GO:0003677|GO:0006355;GO:0003677|GO:0005634;GO:0003677|GO:0005634;GO:0003677;GO:0003677;GO:0003677;GO:0003677|GO:0005634;GO:0003677|GO:0005634
Cc000195.1	FunFam;Gene3D;PANTHER;Pfam;PRINTS;PRINTS;ProSitePatterns	Cytochrome P450 83B1;Cytochrome P450 superfamily;CYTOCHROME P450 93A3-LIKE;Cytochrome P450;Cytochrome P450;Cytochrome P450, E-class, group I;Cytochrome P450, conserved site	NA;GO:0004497|GO:0005506|GO:0016705|GO:0020037;NA;GO:0004497|GO:0005506|GO:0016705|GO:0020037;GO:0004497|GO:0005506|GO:0016705|GO:0020037;GO:0004497|GO:0005506|GO:0016705|GO:0020037;GO:0005506|GO:0016705
Cc000195.2	FunFam;Gene3D;PANTHER;Pfam;PRINTS;PRINTS;ProSitePatterns	Cytochrome P450 83B1;Cytochrome P450 superfamily;CYTOCHROME P450 93A3-LIKE;Cytochrome P450;Cytochrome P450;Cytochrome P450, E-class, group I;Cytochrome P450, conserved site	NA;GO:0004497|GO:0005506|GO:0016705|GO:0020037;NA;GO:0004497|GO:0005506|GO:0016705|GO:0020037;GO:0004497|GO:0005506|GO:0016705|GO:0020037;GO:0004497|GO:0005506|GO:0016705|GO:0020037;GO:0005506|GO:0016705
Cc000196.1	CDD;FunFam;FunFam;Gene3D;Gene3D;PANTHER;Pfam;Pfam;Pfam;Pfam;PIRSF;ProSiteProfiles;ProSiteProfiles;SMART;SMART	C2_plant_PLD;Phospholipase D;Phospholipase D delta;Endonuclease Chain A;C2 domain superfamily;Phospholipase D family;C2 domain;Phospholipase D, C-terminal;Phospholipase D-like domain;Phospholipase D/Transphosphatidylase;Phospholipase D, plant;C2 domain;Phospholipase D/Transphosphatidylase;C2 domain;Phospholipase D/Transphosphatidylase	NA;NA;NA;NA;NA;NA;NA;NA;NA;GO:0003824;GO:0004630|GO:0005509|GO:0016020|GO:0046470;NA;GO:0003824;NA;GO:0003824
Cc000196.2	CDD;FunFam;Gene3D;Gene3D;PANTHER;Pfam;Pfam;Pfam;PIRSF;ProSiteProfiles;ProSiteProfiles;SMART;SMART	C2_plant_PLD;Phospholipase D delta;Endonuclease Chain A;C2 domain superfamily;Phospholipase D family;C2 domain;Phospholipase D, C-terminal;Phospholipase D/Transphosphatidylase;Phospholipase D, plant;C2 domain;Phospholipase D/Transphosphatidylase;C2 domain;Phospholipase D/Transphosphatidylase	NA;NA;NA;NA;NA;NA;NA;GO:0003824;GO:0004630|GO:0005509|GO:0016020|GO:0046470;NA;GO:0003824;NA;GO:0003824
Cc000197.1	CDD;FunFam;PANTHER;Pfam	dTDP_HR_like_SDR_e;Bifunctional dTDP-4-dehydrorhamnose 3,5-epimerase/dTDP-4-dehydrorhamnose reductase;dTDP-4-dehydrorhamnose reductase family;RmlD-like substrate binding domain	NA;NA;NA;NA
Cc000197.2	CDD;FunFam;PANTHER;Pfam	dTDP_HR_like_SDR_e;Bifunctional dTDP-4-dehydrorhamnose 3,5-epimerase/dTDP-4-dehydrorhamnose reductase;dTDP-4-dehydrorhamnose reductase family;RmlD-like substrate binding domain	NA;NA;NA;NA
Cc000198.1	CDD;CDD;FunFam;FunFam;Gene3D;Gene3D;PANTHER;Pfam;Pfam;Pfam;PRINTS;ProSitePatterns;ProSiteProfiles	PA_subtilisin_like;Cucumisin-like catalytic domain;Subtilisin-like protease SBT1.5;Subtilisin-like protease SBT5.3;Peptidase S8 propeptide/proteinase inhibitor I9 superfamily;Peptidase S8/S53 domain superfamily;Subtilisin-like protease;Peptidase S8 propeptide/proteinase inhibitor I9;Peptidase S8/S53 domain;Subtilisin-like protease, fibronectin type-III domain;Peptidase S8, subtilisin-related;Pept…	NA;NA;NA;NA;NA;GO:0004252|GO:0006508;NA;NA;GO:0006508|GO:0008236;NA;NA;NA;NA
Cc000198.2	CDD;CDD;FunFam;FunFam;Gene3D;Gene3D;PANTHER;Pfam;Pfam;Pfam;PRINTS;ProSitePatterns;ProSiteProfiles	PA_subtilisin_like;Cucumisin-like catalytic domain;Subtilisin-like protease SBT1.5;Subtilisin-like protease SBT5.3;Peptidase S8 propeptide/proteinase inhibitor I9 superfamily;Peptidase S8/S53 domain superfamily;Subtilisin-like protease;Peptidase S8 propeptide/proteinase inhibitor I9;Peptidase S8/S53 domain;Subtilisin-like protease, fibronectin type-III domain;Peptidase S8, subtilisin-related;Pept…	NA;NA;NA;NA;NA;GO:0004252|GO:0006508;NA;NA;GO:0006508|GO:0008236;NA;NA;NA;NA
Cc000198.3	CDD;CDD;FunFam;Gene3D;Gene3D;PANTHER;Pfam;Pfam;Pfam;PRINTS;ProSitePatterns;ProSiteProfiles	PA_subtilisin_like;Cucumisin-like catalytic domain;Subtilisin-like protease SBT1.5;Peptidase S8 propeptide/proteinase inhibitor I9 superfamily;Peptidase S8/S53 domain superfamily;Subtilisin-like protease;Peptidase S8 propeptide/proteinase inhibitor I9;Peptidase S8/S53 domain;Subtilisin-like protease, fibronectin type-III domain;Peptidase S8, subtilisin-related;Peptidase S8, subtilisin, Ser-active…	NA;NA;NA;NA;GO:0004252|GO:0006508;NA;NA;GO:0006508|GO:0008236;NA;NA;NA;NA
Cc000199.1	CDD;Gene3D;PANTHER	retropepsin_like;Aspartic peptidase domain superfamily;OS08G0508500 PROTEIN	NA;NA;NA
Cc000200.1	PANTHER;Pfam	N-ACETYLGLUCOSAMINYL TRANSFERASE COMPONENT FAMILY PROTEIN / GPI1 FAMILY PROTEIN;Phosphatidylinositol N-acetylglucosaminyltransferase subunit Q/GPI1	NA;GO:0006506|GO:0016020
Cc000201.1	Gene3D;Gene3D;PANTHER	Pyridoxal phosphate-dependent transferase, major domain;Pyridoxal phosphate-dependent transferase, small domain;MOLYBDOPTERIN COFACTOR SULFURASE MOSC	GO:0003824;GO:0003824;NA
Cc000202.1	CDD;Gene3D;PANTHER;Pfam;ProSiteProfiles;SMART	Bbox1_BBX-like;Classic Zinc Finger;B-BOX ZINC FINGER PROTEIN 22;B-box-type zinc finger;B-box-type zinc finger;B-box-type zinc finger	NA;NA;NA;GO:0008270;GO:0008270;GO:0008270
Cc000203.1	CDD;FunFam;Gene3D;PANTHER;Pfam;PIRSF;ProSitePatterns;ProSiteProfiles;SMART	Zinc finger, GATA-type;GATA transcription factor;Zinc finger, NHR/GATA-type;GATA TRANSCRIPTION FACTOR;Zinc finger, GATA-type;Transcription factor, GATA, plant;Zinc finger, GATA-type;Zinc finger, GATA-type;Zinc finger, GATA-type	GO:0006355|GO:0043565;NA;GO:0006355|GO:0008270;NA;GO:0006355|GO:0043565;GO:0003677|GO:0005634|GO:0045893;GO:0006355|GO:0043565;GO:0006355|GO:0043565;GO:0006355|GO:0043565
Cc000203.2	CDD;FunFam;Gene3D;PANTHER;Pfam;PIRSF;ProSitePatterns;ProSiteProfiles;SMART	Zinc finger, GATA-type;GATA transcription factor;Zinc finger, NHR/GATA-type;GATA TRANSCRIPTION FACTOR;Zinc finger, GATA-type;Transcription factor, GATA, plant;Zinc finger, GATA-type;Zinc finger, GATA-type;Zinc finger, GATA-type	GO:0006355|GO:0043565;NA;GO:0006355|GO:0008270;NA;GO:0006355|GO:0043565;GO:0003677|GO:0005634|GO:0045893;GO:0006355|GO:0043565;GO:0006355|GO:0043565;GO:0006355|GO:0043565
Cc000204.1	Gene3D;PANTHER;Pfam;Pfam	P-loop containing nucleoside triphosphate hydrolase;UNCHARACTERIZED;DNA helicase Pif1-like;Helitron helicase-like domain	NA;NA;GO:0000723|GO:0003678|GO:0006281;NA
Cc000205.1	PANTHER;Pfam	CCHC-TYPE DOMAIN-CONTAINING PROTEIN;Retrotransposon gag domain	NA;NA
Cc000206.1	CDD;Gene3D;Pfam	retropepsin_like;Aspartic peptidase domain superfamily;Aspartyl protease	NA;NA;NA
Cc000207.1	FunFam;Gene3D;PANTHER;Pfam;ProSiteProfiles;SMART	RNA-binding CRS1 / YhbY (CRM) domain protein;YhbY-like superfamily;CRS1/YHBY DOMAIN CONTAINING PROTEIN, EXPRESSED;RNA-binding, CRM domain;RNA-binding, CRM domain;RNA-binding, CRM domain	NA;NA;NA;GO:0003723;GO:0003723;GO:0003723
Cc000208.1	CDD;CDD;Gene3D;Gene3D;PANTHER;Pfam;Pfam;PRINTS;ProSitePatterns;ProSiteProfiles;SMART	DNAJC17, RNA recognition motif;DnaJ domain;Chaperone J-domain superfamily;Nucleotide-binding alpha-beta plait domain superfamily;DNAJ DOMAIN CONTAINING PROTEIN, EXPRESSED;DnaJ domain;RNA recognition motif domain;DnaJ domain;DnaJ domain, conserved site;DnaJ domain;DnaJ domain	NA;NA;NA;NA;NA;NA;GO:0003723;NA;NA;NA;NA
Cc000209.1	FunFam;FunFam;PANTHER;Pfam;Pfam	D-ribulose kinase;D-ribulose kinase isoform X1;SUGAR KINASE;Carbohydrate kinase, FGGY, C-terminal;Carbohydrate kinase, FGGY, N-terminal	NA;NA;NA;GO:0005975|GO:0016301;GO:0005975|GO:0016301
Cc000209.2	FunFam;FunFam;PANTHER;Pfam;Pfam	D-ribulose kinase;D-ribulose kinase isoform X1;SUGAR KINASE;Carbohydrate kinase, FGGY, C-terminal;Carbohydrate kinase, FGGY, N-terminal	NA;NA;NA;GO:0005975|GO:0016301;GO:0005975|GO:0016301
Cc000211.1	PANTHER;Pfam	Protein Yip1/4-like;Yip1 domain	GO:0006888;GO:0016020
Cc000212.1	CDD;Gene3D;Gene3D;PANTHER;Pfam;Pfam	RNase_HI_like;Reverse transcriptase/Diguanylate cyclase domain;Ribonuclease H superfamily;TRANSPOSON TY3-I GAG-POL POLYPROTEIN;Reverse transcriptase/retrotransposon-derived protein, RNase H-like domain;Ribonuclease H domain	NA;NA;GO:0003676;NA;NA;GO:0003676|GO:0004523
Cc000213.1	Gene3D;PANTHER;Pfam	Chloramphenicol acetyltransferase-like domain superfamily;ACYL TRANSFERASE 4;Transferase family	NA;NA;NA
Cc000214.1	PANTHER;Pfam;PIRSF	V-type ATPase, V0 complex, 116kDa subunit family;V-type ATPase, V0 complex, 116kDa subunit family;ATPase, V0 complex, subunit 116kDa, eukaryotic	GO:0033179|GO:0046961|GO:1902600;GO:0033179|GO:0046961|GO:1902600;GO:0000220|GO:0046961
Cc000214.2	PANTHER;Pfam;PIRSF	V-type ATPase, V0 complex, 116kDa subunit family;V-type ATPase, V0 complex, 116kDa subunit family;ATPase, V0 complex, subunit 116kDa, eukaryotic	GO:0033179|GO:0046961|GO:1902600;GO:0033179|GO:0046961|GO:1902600;GO:0000220|GO:0046961
Cc000215.1	PANTHER;Pfam;Pfam	OS04G0629600 PROTEIN;gag-polypeptide of LTR copia-type;Domain of unknown function DUF4219	NA;NA;NA
Cc000216.1	PANTHER;Pfam;Pfam	OS04G0629600 PROTEIN;gag-polypeptide of LTR copia-type;Domain of unknown function DUF4219	NA;NA;NA
Cc000217.1	PANTHER;Pfam;Pfam;ProSiteProfiles;SMART	OS04G0629600 PROTEIN;gag-polypeptide of LTR copia-type;Domain of unknown function DUF4219;Zinc finger, CCHC-type;Zinc finger, CCHC-type	NA;NA;NA;GO:0003676|GO:0008270;GO:0003676|GO:0008270
Cc000218.1	CDD;FunFam;Gene3D;PANTHER;Pfam;Pfam;Pfam	Purple acid phosphatase, metallophosphatase domain;Fe(3+)-Zn(2+) purple acid phosphatase;Metallo-dependent phosphatase-like;Purple acid phosphatase-like;Calcineurin-like phosphoesterase domain, ApaH type;Iron/zinc purple acid phosphatase-like C-terminal domain;Purple acid phosphatase, N-terminal	NA;NA;NA;GO:0003993;GO:0016787;NA;GO:0003993|GO:0046872
Cc000218.2	CDD;FunFam;Gene3D;PANTHER;Pfam;Pfam;Pfam	Purple acid phosphatase, metallophosphatase domain;Fe(3+)-Zn(2+) purple acid phosphatase;Metallo-dependent phosphatase-like;Purple acid phosphatase-like;Calcineurin-like phosphoesterase domain, ApaH type;Iron/zinc purple acid phosphatase-like C-terminal domain;Purple acid phosphatase, N-terminal	NA;NA;NA;GO:0003993;GO:0016787;NA;GO:0003993|GO:0046872
Cc000219.1	CDD;FunFam;Gene3D;PANTHER;Pfam;Pfam;Pfam	Purple acid phosphatase, metallophosphatase domain;Fe(3+)-Zn(2+) purple acid phosphatase;Metallo-dependent phosphatase-like;Purple acid phosphatase-like;Calcineurin-like phosphoesterase domain, ApaH type;Iron/zinc purple acid phosphatase-like C-terminal domain;Purple acid phosphatase, N-terminal	NA;NA;NA;GO:0003993;GO:0016787;NA;GO:0003993|GO:0046872
Cc000219.2	CDD;FunFam;Gene3D;PANTHER;Pfam;Pfam;Pfam	Purple acid phosphatase, metallophosphatase domain;Fe(3+)-Zn(2+) purple acid phosphatase;Metallo-dependent phosphatase-like;Purple acid phosphatase-like;Calcineurin-like phosphoesterase domain, ApaH type;Iron/zinc purple acid phosphatase-like C-terminal domain;Purple acid phosphatase, N-terminal	NA;NA;NA;GO:0003993;GO:0016787;NA;GO:0003993|GO:0046872
Cc000220.1	CDD;Gene3D;Gene3D;PANTHER;Pfam;Pfam;ProSiteProfiles;ProSiteProfiles;SMART;SMART	SF2_C_SNF;P-loop containing nucleoside triphosphate hydrolase;SNF2-like, N-terminal domain superfamily;SNF2 domain-containing protein CLSY/DRD1;Helicase, C-terminal;SNF2, N-terminal;Helicase, C-terminal;Helicase superfamily 1/2, ATP-binding domain;Helicase, C-terminal;Helicase superfamily 1/2, ATP-binding domain	NA;NA;NA;GO:0080188;NA;GO:0005524|GO:0140658;NA;NA;NA;NA
Cc000221.1	Gene3D	MFS transporter superfamily	NA
Cc000222.1	PANTHER;Pfam	GAG-POL-RELATED RETROTRANSPOSON;Reverse transcriptase, RNA-dependent DNA polymerase	NA;NA
Cc000223.1	PANTHER;Pfam	GAG-POL-RELATED RETROTRANSPOSON;Reverse transcriptase, RNA-dependent DNA polymerase	NA;NA
Cc000224.1	PANTHER;Pfam	GAG-POL-RELATED RETROTRANSPOSON;Reverse transcriptase, RNA-dependent DNA polymerase	NA;NA
Cc000225.1	PANTHER;Pfam	GAG-POL-RELATED RETROTRANSPOSON;Reverse transcriptase, RNA-dependent DNA polymerase	NA;NA
Cc000226.1	PANTHER;Pfam;Pfam	Ureide permease, plant;Glycoside hydrolase family 16;Ureide permease	GO:0016020|GO:0022857|GO:0071705;GO:0004553|GO:0005975;GO:0016020|GO:0071705
Cc000227.1	CDD;FunFam;PANTHER;Pfam;ProSitePatterns;ProSiteProfiles;SMART	G-box binding factor 1-like, bZIP domain, plant;BZIP transcription factor;BZIP TRANSCRIPTION FACTOR 44;Basic-leucine zipper domain;Basic-leucine zipper domain;Basic-leucine zipper domain;Basic-leucine zipper domain	GO:0003700|GO:0006355;NA;NA;GO:0003700|GO:0006355;GO:0003700|GO:0006355;GO:0003700|GO:0006355;GO:0003700|GO:0006355
Cc000228.1	CDD;FunFam;Gene3D;PANTHER;Pfam;Pfam;PRINTS;ProSiteProfiles;SMART;SMART	CRAL-TRIO lipid binding domain;SEC14 cytosolic factor;CRAL-TRIO lipid binding domain superfamily;CRAL-TRIO DOMAIN-CONTAINING PROTEIN YKL091C-RELATED;CRAL-TRIO lipid binding domain;CRAL/TRIO, N-terminal domain;Cellular retinaldehyde-binding protein signature;CRAL-TRIO lipid binding domain;CRAL-TRIO lipid binding domain;CRAL/TRIO, N-terminal domain	NA;NA;NA;NA;NA;NA;NA;NA;NA;NA
Cc000228.2	CDD;FunFam;Gene3D;PANTHER;Pfam;Pfam;PRINTS;ProSiteProfiles;SMART;SMART	CRAL-TRIO lipid binding domain;SEC14 cytosolic factor;CRAL-TRIO lipid binding domain superfamily;CRAL-TRIO DOMAIN-CONTAINING PROTEIN YKL091C-RELATED;CRAL-TRIO lipid binding domain;CRAL/TRIO, N-terminal domain;Cellular retinaldehyde-binding protein signature;CRAL-TRIO lipid binding domain;CRAL-TRIO lipid binding domain;CRAL/TRIO, N-terminal domain	NA;NA;NA;NA;NA;NA;NA;NA;NA;NA
Cc000229.1	CDD;Gene3D;PANTHER;Pfam;ProSitePatterns;SMART	Knottin, scorpion toxin-like;Knottin, scorpion toxin-like superfamily;DEFENSIN-LIKE PROTEIN 1;Gamma-thionin family;Defensin, plant;Knottin, scorpion toxin-like	GO:0006952;NA;NA;NA;GO:0006952;GO:0006952
Cc000230.1	FunFam;PANTHER;Pfam	40S ribosomal protein S25;Ribosomal protein S25;Ribosomal protein S25	NA;NA;NA
Cc000231.1	PANTHER	PCH1	GO:0010099
Cc000232.1	FunFam;Gene3D;Hamap;Hamap;PANTHER;Pfam;Pfam;Pfam	AdoMet-dependent rRNA methyltransferase SPB1;S-adenosyl-L-methionine-dependent methyltransferase superfamily;AdoMet-dependent rRNA methyltransferase SPB1-like;Ribosomal RNA large subunit methyltransferase E;RIBOSOMAL RNA METHYLTRANSFERASE;Ribosomal RNA methyltransferase, FtsJ domain;Ribosomal RNA methyltransferase Spb1, domain of unknown function DUF3381;Ribosomal RNA methyltransferase, SPB1-like…	NA;NA;GO:0008649|GO:0031167;GO:0001510|GO:0008168;NA;GO:0008168|GO:0032259;NA;GO:0005634|GO:0006364|GO:0008168
Cc000233.1	CDD;FunFam;Gene3D;PANTHER;Pfam;PRINTS;ProSiteProfiles;SMART	AP2/ERF domain;Ethylene-responsive transcription factor 2;AP2/ERF domain superfamily;DEHYDRATION-RESPONSIVE ELEMENT-BINDING PROTEIN 2C;AP2/ERF domain;AP2/ERF domain;AP2/ERF domain;AP2/ERF domain	GO:0003700|GO:0006355;NA;GO:0003700|GO:0006355;NA;GO:0003700|GO:0006355;GO:0003700|GO:0006355;GO:0003700|GO:0006355;GO:0003700|GO:0006355
Cc000234.1	CDD;Gene3D;PANTHER;Pfam;PRINTS;ProSiteProfiles;SMART	AP2/ERF domain;AP2/ERF domain superfamily;DEHYDRATION-RESPONSIVE ELEMENT-BINDING PROTEIN 2C;AP2/ERF domain;AP2/ERF domain;AP2/ERF domain;AP2/ERF domain	GO:0003700|GO:0006355;GO:0003700|GO:0006355;NA;GO:0003700|GO:0006355;GO:0003700|GO:0006355;GO:0003700|GO:0006355;GO:0003700|GO:0006355
Cc000235.1	CDD;PANTHER;Pfam	Phenylcoumaran benzylic ether reductase-like;PINORESINOL REDUCTASE-RELATED;NmrA-like domain	GO:0016491;NA;NA
Cc000235.2	CDD;PANTHER;Pfam	Phenylcoumaran benzylic ether reductase-like;PINORESINOL REDUCTASE-RELATED;NmrA-like domain	GO:0016491;NA;NA
Cc000236.1	CDD;PANTHER;Pfam	USP_Like;ADENINE NUCLEOTIDE ALPHA HYDROLASES-LIKE SUPERFAMILY PROTEIN;UspA	NA;NA;NA
Cc000237.1	CDD;FunFam;Gene3D;PANTHER;Pfam;ProSiteProfiles;SMART	bHLH_AtBPE_like;Basic helix-loop-helix transcription factor;Helix-loop-helix DNA-binding domain superfamily;Basic helix-loop-helix leucine zipper transcription factor;Myc-type, basic helix-loop-helix (bHLH) domain;Myc-type, basic helix-loop-helix (bHLH) domain;Myc-type, basic helix-loop-helix (bHLH) domain	NA;NA;GO:0046983;GO:0006355;GO:0046983;GO:0046983;GO:0046983
Cc000237.2	CDD;FunFam;Gene3D;PANTHER;Pfam;ProSiteProfiles;SMART	bHLH_AtBPE_like;Basic helix-loop-helix transcription factor;Helix-loop-helix DNA-binding domain superfamily;Basic helix-loop-helix leucine zipper transcription factor;Myc-type, basic helix-loop-helix (bHLH) domain;Myc-type, basic helix-loop-helix (bHLH) domain;Myc-type, basic helix-loop-helix (bHLH) domain	NA;NA;GO:0046983;GO:0006355;GO:0046983;GO:0046983;GO:0046983
Cc000238.1	CDD;CDD;CDD;Gene3D;Gene3D;Gene3D;Gene3D;PANTHER;Pfam;Pfam;Pfam;Pfam;Pfam;ProSiteProfiles	retropepsin_like;RNase_HI_like;RT_LTR;HIV Type 1 Reverse Transcriptase, subunit A, domain 1;Aspartic peptidase domain superfamily;Reverse transcriptase/Diguanylate cyclase domain;Ribonuclease H superfamily;TRANSPOSON TY3-I GAG-POL POLYPROTEIN;Integrase, catalytic core;Integrase zinc-binding domain;Reverse transcriptase domain;Reverse transcriptase/retrotransposon-derived protein, RNase H-like dom…	NA;NA;NA;NA;NA;NA;GO:0003676;NA;GO:0015074;NA;NA;NA;GO:0003676|GO:0004523;GO:0015074
Cc000239.1	CDD;Gene3D;PANTHER;Pfam;Pfam;ProSiteProfiles;ProSiteProfiles	RNase_HI_like;Ribonuclease H superfamily;POLYNUCLEOTIDYL TRANSFERASE, RIBONUCLEASE H-LIKE SUPERFAMILY PROTEIN;Integrase, catalytic core;Ribonuclease H domain;Integrase, catalytic core;Ribonuclease H domain	NA;GO:0003676;NA;GO:0015074;GO:0003676|GO:0004523;GO:0015074;GO:0003676|GO:0004523
Cc000240.1	Gene3D;Gene3D;PANTHER;Pfam;Pfam	50S ribosomal protein L10, insertion domain superfamily;Ribosomal protein L10-like domain superfamily;60S ACIDIC RIBOSOMAL PROTEIN P0;60s Acidic ribosomal protein;Ribosomal protein L10P	NA;NA;NA;NA;NA
Cc000240.2	Gene3D;Gene3D;PANTHER;Pfam;Pfam	50S ribosomal protein L10, insertion domain superfamily;Ribosomal protein L10-like domain superfamily;60S ACIDIC RIBOSOMAL PROTEIN P0;60s Acidic ribosomal protein;Ribosomal protein L10P	NA;NA;NA;NA;NA
Cc000241.1	Gene3D;PANTHER;Pfam	Alpha/Beta hydrolase fold;SI:DKEY-122A22.2;Alpha/beta hydrolase fold-1	NA;NA;NA
Cc000242.1	Gene3D;PANTHER;Pfam;ProSiteProfiles;SMART	Nucleotide-binding alpha-beta plait domain superfamily;GEO13361P1-RELATED;RNA recognition motif domain;RNA recognition motif domain;RNA recognition motif domain	NA;NA;GO:0003723;GO:0003723;GO:0003723
Cc000244.1	FunFam;FunFam;FunFam;FunFam;Gene3D;Gene3D;Gene3D;PANTHER;Pfam;Pfam;PRINTS;ProSiteProfiles;ProSiteProfiles;SMART	Leucine-rich repeat receptor protein kinase EMS1;Predicted protein;Probable LRR receptor-like serine/threonine-protein kinase At2g16250;Putative LRR receptor-like serine/threonine-protein kinase;Phosphorylase Kinase; domain 1;Transferase(Phosphotransferase) domain 1;Leucine-rich repeat domain superfamily;RECEPTOR KINASE-LIKE PROTEIN XA21;Leucine-rich repeat;Serine-threonine/tyrosine-protein kinas…	NA;NA;NA;NA;NA;NA;NA;NA;GO:0005515;GO:0004672|GO:0006468;NA;GO:0005515;GO:0004672|GO:0005524|GO:0006468;NA
Cc000244.2	FunFam;FunFam;FunFam;FunFam;Gene3D;Gene3D;Gene3D;PANTHER;Pfam;Pfam;PRINTS;ProSiteProfiles;ProSiteProfiles;SMART	Leucine-rich repeat receptor protein kinase EMS1;Predicted protein;Probable LRR receptor-like serine/threonine-protein kinase At2g16250;Putative LRR receptor-like serine/threonine-protein kinase;Phosphorylase Kinase; domain 1;Transferase(Phosphotransferase) domain 1;Leucine-rich repeat domain superfamily;RECEPTOR KINASE-LIKE PROTEIN XA21;Leucine-rich repeat;Serine-threonine/tyrosine-protein kinas…	NA;NA;NA;NA;NA;NA;NA;NA;GO:0005515;GO:0004672|GO:0006468;NA;GO:0005515;GO:0004672|GO:0005524|GO:0006468;NA
Cc000245.1	Gene3D;PANTHER;Pfam;SMART	MTERF superfamily, mitochondrial/chloroplastic;Transcription termination factor, mitochondrial/chloroplastic;Transcription termination factor, mitochondrial/chloroplastic;Transcription termination factor, mitochondrial/chloroplastic	NA;GO:0003690|GO:0006355;GO:0003690|GO:0006355;GO:0003690|GO:0006355
Cc000246.1	FunFam;FunFam;Gene3D;PANTHER;Pfam;Pfam;SMART	Glucan endo-1,3-beta-glucosidase 14;glucan endo-1,3-beta-glucosidase 7;Glycosidases;Glycoside hydrolase family 17, plant;Glycoside hydrolase family 17;X8 domain;X8 domain	NA;NA;NA;GO:0004553|GO:0005975;GO:0004553|GO:0005975;NA;NA
Cc000246.2	FunFam;FunFam;Gene3D;PANTHER;Pfam;Pfam;SMART	Glucan endo-1,3-beta-glucosidase 14;glucan endo-1,3-beta-glucosidase 7;Glycosidases;Glycoside hydrolase family 17, plant;Glycoside hydrolase family 17;X8 domain;X8 domain	NA;NA;NA;GO:0004553|GO:0005975;GO:0004553|GO:0005975;NA;NA
Cc000247.1	CDD;FunFam;Gene3D;PANTHER;Pfam;PIRSF;PRINTS;PRINTS;ProSitePatterns;ProSiteProfiles;ProSiteProfiles;SMART	WD40;Guanine nucleotide-binding protein subunit beta;WD40/YVTN repeat-like-containing domain superfamily;Guanine nucleotide-binding protein, beta subunit;WD40 repeat;GNBP_B;G-protein, beta subunit;G-protein beta WD-40 repeat;WD40 repeat, conserved site;Trp-Asp (WD) repeats circular profile.;WD40 repeat;WD40 repeat	NA;NA;GO:0005515;GO:0007165;GO:0005515;NA;NA;NA;NA;NA;GO:0005515;GO:0005515
Cc000248.1	CDD;FunFam;FunFam;Gene3D;Gene3D;PANTHER;Pfam;ProSitePatterns;ProSitePatterns;ProSiteProfiles;SMART	STKc_IRAK;Proline-rich receptor-like protein kinase PERK4;Proline-rich receptor-like protein kinase PERK8;Phosphorylase Kinase; domain 1;Transferase(Phosphotransferase) domain 1;PROLINE-RICH RECEPTOR-LIKE PROTEIN KINASE PERK4;Serine-threonine/tyrosine-protein kinase, catalytic domain;Protein kinase, ATP binding site;Serine/threonine-protein kinase, active site;Protein kinase domain;Protein kinase…	NA;NA;NA;NA;NA;NA;GO:0004672|GO:0006468;GO:0005524;GO:0004672|GO:0006468;GO:0004672|GO:0005524|GO:0006468;GO:0004672|GO:0005524|GO:0006468
Cc000248.2	CDD;FunFam;FunFam;Gene3D;Gene3D;PANTHER;Pfam;ProSitePatterns;ProSitePatterns;ProSiteProfiles;SMART	STKc_IRAK;Proline-rich receptor-like protein kinase PERK4;Proline-rich receptor-like protein kinase PERK8;Phosphorylase Kinase; domain 1;Transferase(Phosphotransferase) domain 1;PROLINE-RICH RECEPTOR-LIKE PROTEIN KINASE PERK4;Serine-threonine/tyrosine-protein kinase, catalytic domain;Protein kinase, ATP binding site;Serine/threonine-protein kinase, active site;Protein kinase domain;Protein kinase…	NA;NA;NA;NA;NA;NA;GO:0004672|GO:0006468;GO:0005524;GO:0004672|GO:0006468;GO:0004672|GO:0005524|GO:0006468;GO:0004672|GO:0005524|GO:0006468
Cc000249.1	FunFam;Gene3D;PANTHER;Pfam;PRINTS;ProSitePatterns;ProSiteProfiles	probable polyol transporter 4;MFS transporter superfamily;Sugar transport protein STP/Polyol transporter PLT, plant;Major facilitator, sugar transporter-like;Sugar/inositol transporter;Sugar transporter, conserved site;Major facilitator superfamily domain	NA;NA;GO:0015144;GO:0016020|GO:0022857|GO:0055085;GO:0016020|GO:0022857|GO:0055085;GO:0016020|GO:0022857|GO:0055085;GO:0022857
Cc000250.1	FunFam;Gene3D;PANTHER;Pfam;PRINTS;ProSitePatterns;ProSiteProfiles;TIGRFAM	probable polyol transporter 4;MFS transporter superfamily;PROTON MYO-INOSITOL COTRANSPORTER;Major facilitator, sugar transporter-like;Sugar/inositol transporter;Sugar transporter, conserved site;Major facilitator superfamily domain;Sugar/inositol transporter	NA;NA;NA;GO:0016020|GO:0022857|GO:0055085;GO:0016020|GO:0022857|GO:0055085;GO:0016020|GO:0022857|GO:0055085;GO:0022857;GO:0016020|GO:0022857|GO:0055085
Cc000250.2	Gene3D;PANTHER;Pfam;PRINTS;ProSitePatterns;ProSiteProfiles	MFS transporter superfamily;Sugar transport protein STP/Polyol transporter PLT, plant;Major facilitator, sugar transporter-like;Sugar/inositol transporter;Sugar transporter, conserved site;Major facilitator superfamily domain	NA;GO:0015144;GO:0016020|GO:0022857|GO:0055085;GO:0016020|GO:0022857|GO:0055085;GO:0016020|GO:0022857|GO:0055085;GO:0022857
Cc000250.3	FunFam;Gene3D;PANTHER;Pfam;PRINTS;ProSitePatterns;ProSiteProfiles;TIGRFAM	probable polyol transporter 4;MFS transporter superfamily;PROTON MYO-INOSITOL COTRANSPORTER;Major facilitator, sugar transporter-like;Sugar/inositol transporter;Sugar transporter, conserved site;Major facilitator superfamily domain;Sugar/inositol transporter	NA;NA;NA;GO:0016020|GO:0022857|GO:0055085;GO:0016020|GO:0022857|GO:0055085;GO:0016020|GO:0022857|GO:0055085;GO:0022857;GO:0016020|GO:0022857|GO:0055085
Cc000251.1	Pfam;ProSiteProfiles;SMART	Zinc finger, SWIM-type;Zinc finger, SWIM-type;Zinc finger, PMZ-type	GO:0008270;GO:0008270;GO:0008270
Cc000252.1	FunFam;Gene3D;PANTHER;Pfam;ProSiteProfiles;TIGRFAM	NAD(P)H dehydrogenase (Quinone) FQR1-like;Flavoprotein-like superfamily;FLAVODOXIN-RELATED PROTEIN WRBA-RELATED;NADPH-dependent FMN reductase-like;Flavodoxin/nitric oxide synthase;Flavoprotein WrbA-like	NA;NA;NA;GO:0016491;GO:0010181;GO:0003955|GO:0010181
Cc000252.2	FunFam;Gene3D;PANTHER;Pfam;ProSiteProfiles;TIGRFAM	NAD(P)H dehydrogenase (Quinone) FQR1-like;Flavoprotein-like superfamily;FLAVODOXIN-RELATED PROTEIN WRBA-RELATED;NADPH-dependent FMN reductase-like;Flavodoxin/nitric oxide synthase;Flavoprotein WrbA-like	NA;NA;NA;GO:0016491;GO:0010181;GO:0003955|GO:0010181
Cc000253.1	PANTHER;Pfam	DUF4228 DOMAIN PROTEIN-RELATED;PADRE domain	NA;NA
Cc000254.1	PANTHER;Pfam	Cold-regulated 413 protein;Cold-regulated 413 protein	GO:0016020;GO:0016020
Cc000255.1	CDD;Gene3D;Gene3D	retropepsin_like;HIV Type 1 Reverse Transcriptase, subunit A, domain 1;Aspartic peptidase domain superfamily	NA;NA;NA
Cc000256.1	CDD;FunFam;PANTHER;Pfam;ProSiteProfiles;ProSiteProfiles;SMART	SANT/Myb domain;MYB-related transcription factor;MYB FAMILY TRANSCRIPTION FACTOR;SANT/Myb domain;Myb domain;SANT/Myb domain;SANT/Myb domain	NA;NA;NA;NA;NA;NA;NA
Cc000257.1	CDD;FunFam;Gene3D;PANTHER;Pfam;PRINTS;ProSiteProfiles;SMART	WD40;BnaA09g28200D protein;WD40/YVTN repeat-like-containing domain superfamily;Protein JINGUBANG-like;WD40 repeat;G-protein beta WD-40 repeat;WD40 repeat;WD40 repeat	NA;NA;GO:0005515;NA;GO:0005515;NA;GO:0005515;GO:0005515
Cc000258.1	FunFam;FunFam;Gene3D;Gene3D;PANTHER;Pfam;PRINTS;ProSiteProfiles;SMART	Extra-large guanine nucleotide-binding protein 3;Guanine nucleotide-binding protein subunit alpha;G protein alpha subunit, helical insertion;P-loop containing nucleoside triphosphate hydrolase;Guanine nucleotide binding protein (G-protein), alpha subunit;Guanine nucleotide binding protein (G-protein), alpha subunit;Guanine nucleotide binding protein (G-protein), alpha subunit;Guanine nucleotide b…	NA;NA;GO:0007165;NA;GO:0003924|GO:0007186|GO:0019001|GO:0031683;GO:0003924|GO:0007186|GO:0019001|GO:0031683;GO:0003924|GO:0007186|GO:0019001|GO:0031683;GO:0003924|GO:0007186|GO:0019001|GO:0031683;GO:0003924|GO:0007186|GO:0019001|GO:0031683
Cc000258.2	FunFam;FunFam;Gene3D;Gene3D;PANTHER;Pfam;PRINTS;ProSiteProfiles;SMART	Extra-large guanine nucleotide-binding protein 3;Guanine nucleotide-binding protein subunit alpha;G protein alpha subunit, helical insertion;P-loop containing nucleoside triphosphate hydrolase;Guanine nucleotide binding protein (G-protein), alpha subunit;Guanine nucleotide binding protein (G-protein), alpha subunit;Guanine nucleotide binding protein (G-protein), alpha subunit;Guanine nucleotide b…	NA;NA;GO:0007165;NA;GO:0003924|GO:0007186|GO:0019001|GO:0031683;GO:0003924|GO:0007186|GO:0019001|GO:0031683;GO:0003924|GO:0007186|GO:0019001|GO:0031683;GO:0003924|GO:0007186|GO:0019001|GO:0031683;GO:0003924|GO:0007186|GO:0019001|GO:0031683
Cc000258.3	FunFam;FunFam;Gene3D;Gene3D;PANTHER;Pfam;PRINTS;ProSiteProfiles;SMART	Extra-large guanine nucleotide-binding protein 2;Guanine nucleotide-binding protein subunit alpha;G protein alpha subunit, helical insertion;P-loop containing nucleoside triphosphate hydrolase;Guanine nucleotide binding protein (G-protein), alpha subunit;Guanine nucleotide binding protein (G-protein), alpha subunit;Guanine nucleotide binding protein (G-protein), alpha subunit;Guanine nucleotide b…	NA;NA;GO:0007165;NA;GO:0003924|GO:0007186|GO:0019001|GO:0031683;GO:0003924|GO:0007186|GO:0019001|GO:0031683;GO:0003924|GO:0007186|GO:0019001|GO:0031683;GO:0003924|GO:0007186|GO:0019001|GO:0031683;GO:0003924|GO:0007186|GO:0019001|GO:0031683
Cc000258.4	FunFam;FunFam;Gene3D;Gene3D;PANTHER;Pfam;PRINTS;ProSiteProfiles;SMART	Extra-large guanine nucleotide-binding protein 3;Guanine nucleotide-binding protein subunit alpha;G protein alpha subunit, helical insertion;P-loop containing nucleoside triphosphate hydrolase;Guanine nucleotide binding protein (G-protein), alpha subunit;Guanine nucleotide binding protein (G-protein), alpha subunit;Guanine nucleotide binding protein (G-protein), alpha subunit;Guanine nucleotide b…	NA;NA;GO:0007165;NA;GO:0003924|GO:0007186|GO:0019001|GO:0031683;GO:0003924|GO:0007186|GO:0019001|GO:0031683;GO:0003924|GO:0007186|GO:0019001|GO:0031683;GO:0003924|GO:0007186|GO:0019001|GO:0031683;GO:0003924|GO:0007186|GO:0019001|GO:0031683
Cc000259.1	PANTHER	EXPRESSED PROTEIN	NA
Cc000260.1	Gene3D;PANTHER;Pfam;PRINTS;PRINTS	Cytochrome P450 superfamily;CYTOCHROME P450 82C3-RELATED;Cytochrome P450;Cytochrome P450;Cytochrome P450, E-class, group I	GO:0004497|GO:0005506|GO:0016705|GO:0020037;NA;GO:0004497|GO:0005506|GO:0016705|GO:0020037;GO:0004497|GO:0005506|GO:0016705|GO:0020037;GO:0004497|GO:0005506|GO:0016705|GO:0020037
Cc000261.1	Gene3D;PANTHER;Pfam;PRINTS;ProSitePatterns	Cytochrome P450 superfamily;CYTOCHROME P450 82C3-RELATED;Cytochrome P450;Cytochrome P450, E-class, group I;Cytochrome P450, conserved site	GO:0004497|GO:0005506|GO:0016705|GO:0020037;NA;GO:0004497|GO:0005506|GO:0016705|GO:0020037;GO:0004497|GO:0005506|GO:0016705|GO:0020037;GO:0005506|GO:0016705
Cc000262.1	FunFam;Gene3D;PANTHER;Pfam;PRINTS;PRINTS;ProSitePatterns	Cytochrome P450 82C4;Cytochrome P450 superfamily;CYTOCHROME P450 82C3-RELATED;Cytochrome P450;Cytochrome P450;Cytochrome P450, E-class, group I;Cytochrome P450, conserved site	NA;GO:0004497|GO:0005506|GO:0016705|GO:0020037;NA;GO:0004497|GO:0005506|GO:0016705|GO:0020037;GO:0004497|GO:0005506|GO:0016705|GO:0020037;GO:0004497|GO:0005506|GO:0016705|GO:0020037;GO:0005506|GO:0016705
Cc000263.1	Hamap;PANTHER;Pfam	PetM of cytochrome b6/f complex subunit 7;B6F COMPLEX SUBUNIT, PUTATIVE, EXPRESSED-RELATED;PetM of cytochrome b6/f complex subunit 7	GO:0009512;NA;GO:0009512
Cc000265.1	PANTHER;Pfam	OS12G0169200 PROTEIN;Harbinger transposase-derived protein	NA;NA
Cc000266.1	PANTHER;Pfam	F21J9.4-RELATED;No apical meristem-associated, C-terminal domain	NA;NA
Cc000267.1	PANTHER;TIGRFAM	F-BOX PROTEIN INTERACTION DOMAIN PROTEIN-RELATED;F-box associated interaction domain	NA;NA
Cc000269.1	CDD;Gene3D;Gene3D;PANTHER;Pfam;Pfam;ProSiteProfiles;ProSiteProfiles;SMART;SMART	SF2_C_SNF;P-loop containing nucleoside triphosphate hydrolase;SNF2-like, N-terminal domain superfamily;SNF2 domain-containing protein CLSY/DRD1;Helicase, C-terminal;SNF2, N-terminal;Helicase, C-terminal;Helicase superfamily 1/2, ATP-binding domain;Helicase, C-terminal;Helicase superfamily 1/2, ATP-binding domain	NA;NA;NA;GO:0080188;NA;GO:0005524|GO:0140658;NA;NA;NA;NA
Cc000270.1	Gene3D;PANTHER;ProSiteProfiles	Ribonuclease H superfamily;ENDONUCLEASE-RELATED;Integrase, catalytic core	GO:0003676;NA;GO:0015074
Cc000271.1	CDD;Gene3D;Pfam	retropepsin_like;Aspartic peptidase domain superfamily;Retrotransposon gag domain	NA;NA;NA
Cc000272.1	PANTHER;Pfam	CCHC-TYPE DOMAIN-CONTAINING PROTEIN;Retrotransposon gag domain	NA;NA
Cc000273.1	FunFam;Gene3D;PANTHER;Pfam;PRINTS;PRINTS;ProSitePatterns	Cytochrome P450 82C4;Cytochrome P450 superfamily;CYTOCHROME P450 82C3-RELATED;Cytochrome P450;Cytochrome P450;Cytochrome P450, E-class, group I;Cytochrome P450, conserved site	NA;GO:0004497|GO:0005506|GO:0016705|GO:0020037;NA;GO:0004497|GO:0005506|GO:0016705|GO:0020037;GO:0004497|GO:0005506|GO:0016705|GO:0020037;GO:0004497|GO:0005506|GO:0016705|GO:0020037;GO:0005506|GO:0016705
Cc000273.2	Gene3D;PANTHER;Pfam;PRINTS;PRINTS;ProSitePatterns	Cytochrome P450 superfamily;CYTOCHROME P450 82C3-RELATED;Cytochrome P450;Cytochrome P450;Cytochrome P450, E-class, group I;Cytochrome P450, conserved site	GO:0004497|GO:0005506|GO:0016705|GO:0020037;NA;GO:0004497|GO:0005506|GO:0016705|GO:0020037;GO:0004497|GO:0005506|GO:0016705|GO:0020037;GO:0004497|GO:0005506|GO:0016705|GO:0020037;GO:0005506|GO:0016705
Cc000273.3	FunFam;Gene3D;PANTHER;Pfam;PRINTS;PRINTS;ProSitePatterns	Cytochrome P450 82C4;Cytochrome P450 superfamily;CYTOCHROME P450 82C3-RELATED;Cytochrome P450;Cytochrome P450;Cytochrome P450, E-class, group I;Cytochrome P450, conserved site	NA;GO:0004497|GO:0005506|GO:0016705|GO:0020037;NA;GO:0004497|GO:0005506|GO:0016705|GO:0020037;GO:0004497|GO:0005506|GO:0016705|GO:0020037;GO:0004497|GO:0005506|GO:0016705|GO:0020037;GO:0005506|GO:0016705
Cc000274.1	Hamap;PANTHER;Pfam	PetM of cytochrome b6/f complex subunit 7;B6F COMPLEX SUBUNIT, PUTATIVE, EXPRESSED-RELATED;PetM of cytochrome b6/f complex subunit 7	GO:0009512;NA;GO:0009512
Cc000275.1	CDD;Gene3D;PANTHER;Pfam	Ribonuclease H-like domain, plant type;Ribonuclease H superfamily;OS05G0353850 PROTEIN;Ribonuclease H domain	NA;GO:0003676;NA;GO:0003676|GO:0004523
Cc000276.1	CDD;Gene3D;PANTHER;Pfam;Pfam;ProSiteProfiles	RT_nLTR_like;Endonuclease/exonuclease/phosphatase superfamily;REVERSE TRANSCRIPTASE ZINC-BINDING DOMAIN-CONTAINING PROTEIN-RELATED-RELATED;Endonuclease/exonuclease/phosphatase;Reverse transcriptase domain;Reverse transcriptase domain	NA;NA;NA;GO:0003824;NA;NA
Cc000277.1	Gene3D;PANTHER;ProSiteProfiles	Glyoxalase/Bleomycin resistance protein/Dihydroxybiphenyl dioxygenase;LACTOYLGLUTATHIONE LYASE;Vicinal oxygen chelate (VOC) domain	NA;NA;NA
Cc000278.1	Gene3D;Pfam;SMART	Leucine-rich repeat domain superfamily;Leucine-rich repeat;Leucine-rich repeat, cysteine-containing subtype	NA;GO:0005515;NA
Cc000279.1	PANTHER;Pfam	OS04G0629600 PROTEIN;gag-polypeptide of LTR copia-type	NA;NA
Cc000280.1	CDD;Gene3D;PANTHER;Pfam;SMART	PHD2_NSD;Zinc finger, RING/FYVE/PHD-type;PHD FINGER-CONTAINING PROTEIN DDB_G0268158;DNA (cytosine-5)-methyltransferase 1, replication foci domain;Zinc finger, PHD-type	NA;NA;NA;NA;NA
Cc000281.1	CDD;Gene3D;PANTHER;Pfam;Pfam;Pfam;ProSiteProfiles;ProSiteProfiles;SMART;SMART	PX_SNX19_like_plant;PX domain superfamily;PX SERINE/THREONINE KINASE PXK;Phox-associated domain;Phox homology;Sorting nexin, C-terminal;Phox-associated domain;Phox homology;Phox-associated domain;Phox homology	NA;GO:0035091;NA;NA;GO:0035091;NA;NA;GO:0035091;NA;GO:0035091
Cc000282.1	Pfam	HAT, C-terminal dimerisation domain	GO:0046983
Cc000283.1	PANTHER;Pfam;ProSiteProfiles	OSJNBA0013A04.12 PROTEIN;Domain of unknown function DUF659;Zinc finger, BED-type	NA;NA;GO:0003677
Cc000284.1	FunFam;Gene3D;PANTHER;Pfam;Pfam;PRINTS;ProSiteProfiles	Gibberellin 20 oxidase 1;Isopenicillin N synthase-like superfamily;2-OXOGLUTARATE (2OG) AND FE(II)-DEPENDENT OXYGENASE SUPERFAMILY PROTEIN-RELATED;Isopenicillin N synthase-like, Fe(2+) 2OG dioxygenase domain;Non-haem dioxygenase N-terminal domain;Isopenicillin N synthase signature;Oxoglutarate/iron-dependent dioxygenase	NA;NA;NA;NA;NA;NA;NA
Cc000285.1	FunFam;Gene3D;PANTHER;Pfam;Pfam;PRINTS;ProSiteProfiles	Gibberellin 20 oxidase 1;Isopenicillin N synthase-like superfamily;2-OXOGLUTARATE (2OG) AND FE(II)-DEPENDENT OXYGENASE SUPERFAMILY PROTEIN-RELATED;Isopenicillin N synthase-like, Fe(2+) 2OG dioxygenase domain;Non-haem dioxygenase N-terminal domain;Isopenicillin N synthase signature;Oxoglutarate/iron-dependent dioxygenase	NA;NA;NA;NA;NA;NA;NA
Cc000285.2	FunFam;Gene3D;PANTHER;Pfam;Pfam;PRINTS;ProSiteProfiles	Gibberellin 20 oxidase 1;Isopenicillin N synthase-like superfamily;2-OXOGLUTARATE (2OG) AND FE(II)-DEPENDENT OXYGENASE SUPERFAMILY PROTEIN-RELATED;Isopenicillin N synthase-like, Fe(2+) 2OG dioxygenase domain;Non-haem dioxygenase N-terminal domain;Isopenicillin N synthase signature;Oxoglutarate/iron-dependent dioxygenase	NA;NA;NA;NA;NA;NA;NA
Cc000286.1	CDD;FunFam;Gene3D;Gene3D;PANTHER;Pfam;ProSitePatterns;ProSitePatterns;ProSiteProfiles;SMART	STKc_SnRK2;Serine/threonine-protein kinase SRK2E;Phosphorylase Kinase; domain 1;Transferase(Phosphotransferase) domain 1;SERINE/THREONINE KINASE;Protein kinase domain;Protein kinase, ATP binding site;Serine/threonine-protein kinase, active site;Protein kinase domain;Protein kinase domain	NA;NA;NA;NA;NA;GO:0004672|GO:0005524|GO:0006468;GO:0005524;GO:0004672|GO:0006468;GO:0004672|GO:0005524|GO:0006468;GO:0004672|GO:0005524|GO:0006468
Cc000286.2	CDD;FunFam;Gene3D;Gene3D;PANTHER;Pfam;ProSitePatterns;ProSitePatterns;ProSiteProfiles;SMART	STKc_SnRK2;Serine/threonine-protein kinase SRK2E;Phosphorylase Kinase; domain 1;Transferase(Phosphotransferase) domain 1;SERINE/THREONINE KINASE;Protein kinase domain;Protein kinase, ATP binding site;Serine/threonine-protein kinase, active site;Protein kinase domain;Protein kinase domain	NA;NA;NA;NA;NA;GO:0004672|GO:0005524|GO:0006468;GO:0005524;GO:0004672|GO:0006468;GO:0004672|GO:0005524|GO:0006468;GO:0004672|GO:0005524|GO:0006468
Cc000286.3	CDD;FunFam;Gene3D;Gene3D;PANTHER;Pfam;ProSitePatterns;ProSitePatterns;ProSiteProfiles;SMART	STKc_SnRK2;Serine/threonine-protein kinase SRK2E;Phosphorylase Kinase; domain 1;Transferase(Phosphotransferase) domain 1;SERINE/THREONINE KINASE;Protein kinase domain;Protein kinase, ATP binding site;Serine/threonine-protein kinase, active site;Protein kinase domain;Protein kinase domain	NA;NA;NA;NA;NA;GO:0004672|GO:0005524|GO:0006468;GO:0005524;GO:0004672|GO:0006468;GO:0004672|GO:0005524|GO:0006468;GO:0004672|GO:0005524|GO:0006468
Cc000286.4	FunFam;Gene3D;PANTHER;Pfam;ProSitePatterns;ProSiteProfiles;SMART	Serine/threonine-protein kinase SRK2E;Transferase(Phosphotransferase) domain 1;SERINE/THREONINE KINASE;Protein kinase domain;Serine/threonine-protein kinase, active site;Protein kinase domain;Protein kinase domain	NA;NA;NA;GO:0004672|GO:0005524|GO:0006468;GO:0004672|GO:0006468;GO:0004672|GO:0005524|GO:0006468;GO:0004672|GO:0005524|GO:0006468
Cc000287.1	CDD;Gene3D;Gene3D;PANTHER;Pfam;Pfam;PRINTS;ProSiteProfiles;ProSiteProfiles;SMART;SMART	Plant La-related protein, RNA recognition motif;Nucleotide-binding alpha-beta plait domain superfamily;Winged helix-like DNA-binding domain superfamily;La domain containing protein;La-type HTH domain;RNA recognition motif domain;Lupus La protein;La-type HTH domain;RNA recognition motif domain;La-type HTH domain;RNA recognition motif domain	GO:0003723;NA;NA;NA;NA;GO:0003723;GO:0003723|GO:0005634|GO:0006396|GO:1990904;NA;GO:0003723;NA;GO:0003723
Cc000288.1	Gene3D;PANTHER;Pfam;ProSiteProfiles	Cupredoxin;GLYCINE-RICH PROTEIN-LIKE;Phytocyanin domain;Phytocyanin domain	NA;NA;GO:0009055;GO:0009055
Cc000289.1	CDD;CDD;CDD;FunFam;FunFam;Gene3D;PANTHER;Pfam;ProSiteProfiles;SMART	RRM1_SECp43_like;RRM2_SECp43_like;RRM3_NGR1_NAM8_like;Polyadenylate-binding protein RBP47;Polyadenylate-binding protein RBP47B;Nucleotide-binding alpha-beta plait domain superfamily;TRNA SELENOCYSTEINE 1-ASSOCIATED PROTEIN 1-RELATED-RELATED;RNA recognition motif domain;RNA recognition motif domain;RNA recognition motif domain	NA;NA;NA;NA;NA;NA;NA;GO:0003723;GO:0003723;GO:0003723
Cc000289.2	CDD;CDD;CDD;FunFam;FunFam;Gene3D;PANTHER;Pfam;ProSiteProfiles;SMART	RRM1_SECp43_like;RRM2_SECp43_like;RRM3_NGR1_NAM8_like;Polyadenylate-binding protein RBP47;Polyadenylate-binding protein RBP47B;Nucleotide-binding alpha-beta plait domain superfamily;TRNA SELENOCYSTEINE 1-ASSOCIATED PROTEIN 1-RELATED-RELATED;RNA recognition motif domain;RNA recognition motif domain;RNA recognition motif domain	NA;NA;NA;NA;NA;NA;NA;GO:0003723;GO:0003723;GO:0003723
Cc000289.3	CDD;CDD;CDD;FunFam;FunFam;Gene3D;PANTHER;Pfam;ProSiteProfiles;SMART	RRM1_SECp43_like;RRM2_SECp43_like;RRM3_NGR1_NAM8_like;Polyadenylate-binding protein RBP47;Polyadenylate-binding protein RBP47B;Nucleotide-binding alpha-beta plait domain superfamily;TRNA SELENOCYSTEINE 1-ASSOCIATED PROTEIN 1-RELATED-RELATED;RNA recognition motif domain;RNA recognition motif domain;RNA recognition motif domain	NA;NA;NA;NA;NA;NA;NA;GO:0003723;GO:0003723;GO:0003723
Cc000289.4	CDD;CDD;CDD;FunFam;FunFam;Gene3D;PANTHER;Pfam;ProSiteProfiles;SMART	RRM1_SECp43_like;RRM2_SECp43_like;RRM3_NGR1_NAM8_like;Polyadenylate-binding protein RBP47;Polyadenylate-binding protein RBP47B;Nucleotide-binding alpha-beta plait domain superfamily;TRNA SELENOCYSTEINE 1-ASSOCIATED PROTEIN 1-RELATED-RELATED;RNA recognition motif domain;RNA recognition motif domain;RNA recognition motif domain	NA;NA;NA;NA;NA;NA;NA;GO:0003723;GO:0003723;GO:0003723
Cc000289.5	CDD;CDD;CDD;FunFam;FunFam;Gene3D;PANTHER;Pfam;ProSiteProfiles;SMART	RRM1_SECp43_like;RRM2_SECp43_like;RRM3_NGR1_NAM8_like;Polyadenylate-binding protein RBP47;Polyadenylate-binding protein RBP47B;Nucleotide-binding alpha-beta plait domain superfamily;TRNA SELENOCYSTEINE 1-ASSOCIATED PROTEIN 1-RELATED-RELATED;RNA recognition motif domain;RNA recognition motif domain;RNA recognition motif domain	NA;NA;NA;NA;NA;NA;NA;GO:0003723;GO:0003723;GO:0003723
Cc000290.1	FunFam;FunFam;FunFam;PANTHER;Pfam;Pfam;Pfam;SMART	Presequence protease 1;presequence protease 1, chloroplastic/mitochondrial;Presequence protease, mitochondrial;PRESEQUENCE PROTEASE;Peptidase M16C associated;Peptidase M16, C-terminal;Peptidase M16, N-terminal;Peptidase M16C associated	NA;NA;NA;NA;GO:0006508;NA;NA;GO:0006508
Cc000291.1	FunFam;FunFam;FunFam;PANTHER;Pfam;Pfam;Pfam;SMART	Presequence protease 1;presequence protease 1, chloroplastic/mitochondrial;Presequence protease, mitochondrial;PRESEQUENCE PROTEASE;Peptidase M16C associated;Peptidase M16, C-terminal;Peptidase M16, N-terminal;Peptidase M16C associated	NA;NA;NA;NA;GO:0006508;NA;NA;GO:0006508
Cc000292.1	Pfam	gag-polypeptide of LTR copia-type	NA
Cc000293.1	PANTHER;Pfam;Pfam	UNCHARACTERIZED;Transposase-associated domain;Transposon, En/Spm-like	NA;NA;NA
Cc000294.1	CDD;Gene3D;PANTHER;Pfam	RPA1_DBD_B_like;Nucleic acid-binding, OB-fold;OS03G0429900 PROTEIN;Replication factor A, C-terminal	NA;NA;NA;NA
Cc000296.1	CDD;FunFam;Gene3D;Gene3D;PANTHER;Pfam;Pfam;PRINTS;ProSitePatterns;ProSitePatterns;ProSiteProfiles;ProSiteProfiles;ProSiteProfiles;SMART;SMART	RING-HC_COP1;E3 ubiquitin-protein ligase RFWD2 isoform X1;WD40/YVTN repeat-like-containing domain superfamily;Zinc finger, RING/FYVE/PHD-type;E3 ubiquitin-protein ligase COP1;Zinc finger, C3HC4 type (RING finger);WD40 repeat;G-protein beta WD-40 repeat;WD40 repeat, conserved site;Zinc finger, RING-type, conserved site;Trp-Asp (WD) repeats circular profile.;WD40 repeat;Zinc finger, RING-type;WD40 …	NA;NA;GO:0005515;NA;GO:0061630;NA;GO:0005515;NA;NA;NA;NA;GO:0005515;NA;GO:0005515;NA
Cc000296.2	CDD;FunFam;Gene3D;Gene3D;PANTHER;Pfam;Pfam;PRINTS;ProSitePatterns;ProSitePatterns;ProSiteProfiles;ProSiteProfiles;ProSiteProfiles;SMART;SMART	RING-HC_COP1;E3 ubiquitin-protein ligase RFWD2 isoform X1;WD40/YVTN repeat-like-containing domain superfamily;Zinc finger, RING/FYVE/PHD-type;E3 ubiquitin-protein ligase COP1;Zinc finger, C3HC4 type (RING finger);WD40 repeat;G-protein beta WD-40 repeat;WD40 repeat, conserved site;Zinc finger, RING-type, conserved site;Trp-Asp (WD) repeats circular profile.;WD40 repeat;Zinc finger, RING-type;WD40 …	NA;NA;GO:0005515;NA;GO:0061630;NA;GO:0005515;NA;NA;NA;NA;GO:0005515;NA;GO:0005515;NA
Cc000297.1	CDD;FunFam;Gene3D;PANTHER;Pfam	Alternative oxidase;Ubiquinol oxidase;Alternative oxidase superfamily;Alternative oxidase;Alternative oxidase	GO:0009916;NA;NA;GO:0009916;GO:0009916
Cc000298.1	PANTHER;Pfam	RPM1-interacting protein 4/NOI4;RIN4, pathogenic type III effector avirulence factor Avr cleavage site	NA;NA
Cc000299.1	FunFam;PANTHER;Pfam;PRINTS;ProSitePatterns	Short-chain dehydrogenase reductase;DEHYDROGENASE/REDUCTASE (SDR FAMILY) MEMBER 4;Enoyl-(Acyl carrier protein) reductase;Short-chain dehydrogenase/reductase SDR;Short-chain dehydrogenase/reductase, conserved site	NA;NA;NA;NA;GO:0016491
Cc000300.1	PANTHER	Uncharacterized membrane protein At1g16860-like	NA
Cc000300.2	PANTHER	Uncharacterized membrane protein At1g16860-like	NA
Cc000301.1	CDD;FunFam;FunFam;Gene3D;Gene3D;PANTHER;Pfam;PRINTS;ProSitePatterns;ProSiteProfiles;SMART	STKc_MAP3K-like;serine/threonine-protein kinase HT1;Serine/threonine-protein kinase isoform 1;Phosphorylase Kinase; domain 1;Transferase(Phosphotransferase) domain 1;SERINE/THREONINE-PROTEIN KINASE TNNI3K-RELATED;Serine-threonine/tyrosine-protein kinase, catalytic domain;Serine-threonine/tyrosine-protein kinase, catalytic domain;Serine/threonine-protein kinase, active site;Protein kinase domain;P…	NA;NA;NA;NA;NA;NA;GO:0004672|GO:0006468;GO:0004672|GO:0006468;GO:0004672|GO:0006468;GO:0004672|GO:0005524|GO:0006468;GO:0004672|GO:0005524|GO:0006468
Cc000301.2	CDD;FunFam;FunFam;Gene3D;Gene3D;PANTHER;Pfam;PRINTS;ProSitePatterns;ProSiteProfiles;SMART	STKc_MAP3K-like;serine/threonine-protein kinase HT1;Serine/threonine-protein kinase isoform 1;Phosphorylase Kinase; domain 1;Transferase(Phosphotransferase) domain 1;SERINE/THREONINE-PROTEIN KINASE TNNI3K-RELATED;Serine-threonine/tyrosine-protein kinase, catalytic domain;Serine-threonine/tyrosine-protein kinase, catalytic domain;Serine/threonine-protein kinase, active site;Protein kinase domain;P…	NA;NA;NA;NA;NA;NA;GO:0004672|GO:0006468;GO:0004672|GO:0006468;GO:0004672|GO:0006468;GO:0004672|GO:0005524|GO:0006468;GO:0004672|GO:0005524|GO:0006468
Cc000301.3	CDD;FunFam;FunFam;Gene3D;Gene3D;PANTHER;Pfam;PRINTS;ProSitePatterns;ProSiteProfiles;SMART	STKc_MAP3K-like;serine/threonine-protein kinase HT1;Serine/threonine-protein kinase isoform 1;Phosphorylase Kinase; domain 1;Transferase(Phosphotransferase) domain 1;SERINE/THREONINE-PROTEIN KINASE TNNI3K-RELATED;Serine-threonine/tyrosine-protein kinase, catalytic domain;Serine-threonine/tyrosine-protein kinase, catalytic domain;Serine/threonine-protein kinase, active site;Protein kinase domain;P…	NA;NA;NA;NA;NA;NA;GO:0004672|GO:0006468;GO:0004672|GO:0006468;GO:0004672|GO:0006468;GO:0004672|GO:0005524|GO:0006468;GO:0004672|GO:0005524|GO:0006468
Cc000302.1	CDD;CDD;CDD;FunFam;Gene3D;Gene3D;Gene3D;Gene3D;PANTHER;Pfam;Pfam;Pfam;Pfam;Pfam;ProSiteProfiles;ProSiteProfiles;ProSiteProfiles	retropepsin_like;RNase_HI_like;RT_LTR;Retrovirus-related Pol polyprotein from transposon 297-like Protein;HIV Type 1 Reverse Transcriptase, subunit A, domain 1;Aspartic peptidase domain superfamily;Reverse transcriptase/Diguanylate cyclase domain;Ribonuclease H superfamily;TRANSPOSON TY3-I GAG-POL POLYPROTEIN;Integrase, catalytic core;Integrase zinc-binding domain;Reverse transcriptase domain;Rev…	NA;NA;NA;NA;NA;NA;NA;GO:0003676;NA;GO:0015074;NA;NA;NA;GO:0003676|GO:0004523;GO:0015074;NA;GO:0003676|GO:0004523
Cc000303.1	FunFam;Gene3D;Gene3D;Gene3D;PANTHER;Pfam;PRINTS	Probable disease resistance protein At5g66910;Apoptotic protease-activating factors, helical domain;P-loop containing nucleoside triphosphate hydrolase;Winged helix-like DNA-binding domain superfamily;Disease resistance protein, plants;NB-ARC;Disease resistance protein signature	NA;NA;NA;NA;GO:0006952;GO:0043531;NA
Cc000304.1	CDD;FunFam;Gene3D;Gene3D;PANTHER;Pfam;Pfam;PRINTS	Virus X resistance protein-like, coiled-coil domain;Probable disease resistance protein At1g61300;Apoptotic protease-activating factors, helical domain;P-loop containing nucleoside triphosphate hydrolase;Disease resistance protein, plants;NB-ARC;Rx, N-terminal;Disease resistance protein signature	NA;NA;NA;NA;GO:0006952;GO:0043531;NA;NA
Cc000305.1	CDD;Gene3D;PANTHER;Pfam	Ribonuclease H-like domain, plant type;Ribonuclease H superfamily;OS05G0353850 PROTEIN;Ribonuclease H domain	NA;GO:0003676;NA;GO:0003676|GO:0004523
Cc000306.1	PANTHER;Pfam;Pfam	OS01G0519700 PROTEIN;FAR1 DNA binding domain;MULE transposase domain	NA;NA;NA
Cc000307.1	PANTHER;Pfam	CCHC-TYPE DOMAIN-CONTAINING PROTEIN;Retrotransposon gag domain	NA;NA
Cc000308.1	PANTHER;Pfam	OS10G0409366 PROTEIN-RELATED;Probable transposase, Ptta/En/Spm, plant	NA;NA
Cc000309.1	CDD;CDD;Gene3D;Gene3D;Gene3D;PANTHER;Pfam;Pfam;Pfam;ProSiteProfiles;SMART	retropepsin_like;RT_LTR;HIV Type 1 Reverse Transcriptase, subunit A, domain 1;Aspartic peptidase domain superfamily;Reverse transcriptase/Diguanylate cyclase domain;LDOC1-related;Retroviral aspartyl protease;Retrotransposon gag domain;Zinc finger, CCHC-type;Zinc finger, CCHC-type;Zinc finger, CCHC-type	NA;NA;NA;NA;NA;NA;NA;NA;GO:0003676|GO:0008270;GO:0003676|GO:0008270;GO:0003676|GO:0008270
Cc000310.1	CDD;FunFam;PANTHER;Pfam;ProSiteProfiles	PPC domain;AT-hook motif nuclear-localized protein;AT-hook motif nuclear-localized protein 15-29;PPC domain;PPC domain	NA;NA;GO:0003680;NA;NA
Cc000311.1	PANTHER	SUBTILISIN-LIKE PROTEASE	NA
Cc000312.1	PANTHER;Pfam	Mlo-related protein;Mlo-related protein	GO:0006952|GO:0016020;GO:0006952|GO:0016020
Cc000313.1	CDD;FunFam;Gene3D;Gene3D;Gene3D;PANTHER;Pfam;PRINTS;ProSitePatterns;ProSiteProfiles;TIGRFAM	Hydroxymethylglutaryl-CoA reductase, eukaryotic/archaeal type;3-hydroxy-3-methylglutaryl coenzyme A reductase;Hydroxymethylglutaryl-CoA reductase, class I/II, catalytic domain superfamily;Hydroxymethylglutaryl-CoA reductase, class I/II, NAD/NADP-binding domain superfamily;Hydroxymethylglutaryl-CoA reductase, N-terminal;Hydroxymethylglutaryl-CoA reductase, class I/II;Hydroxymethylglutaryl-CoA redu…	GO:0004420|GO:0005515|GO:0008299;NA;GO:0004420;NA;GO:0004420;GO:0004420|GO:0015936;GO:0004420|GO:0015936;GO:0004420|GO:0015936;GO:0004420;GO:0004420|GO:0015936;GO:0004420|GO:0005515|GO:0008299
Cc000314.1	PANTHER;Pfam;Pfam;Pfam;Pfam	DUF4218 DOMAIN-CONTAINING PROTEIN-RELATED;Domain of unknown function DUF4216;Domain of unknown function DUF4218;Transposase-associated domain;Transposon, En/Spm-like	NA;NA;NA;NA;NA
Cc000315.1	CDD;FunFam;PANTHER;Pfam	FR_SDR_e;NAD(P)-binding Rossmann-fold superfamily protein;NAD DEPENDENT EPIMERASE/DEHYDRATASE;NAD-dependent epimerase/dehydratase	NA;NA;NA;NA
Cc000315.2	CDD;FunFam;PANTHER;Pfam	FR_SDR_e;Cinnamoyl-CoA reductase 1;NAD DEPENDENT EPIMERASE/DEHYDRATASE;NAD-dependent epimerase/dehydratase	NA;NA;NA;NA
Cc000315.3	CDD;FunFam;PANTHER;Pfam	FR_SDR_e;Dihydroflavonol reductase;NAD DEPENDENT EPIMERASE/DEHYDRATASE;NAD-dependent epimerase/dehydratase	NA;NA;NA;NA
Cc000316.1	PANTHER	REVERSE TRANSCRIPTASE ZINC-BINDING DOMAIN-CONTAINING PROTEIN-RELATED-RELATED	NA
Cc000317.1	CDD;FunFam;Gene3D;PANTHER;Pfam;ProSiteProfiles;SMART	RRM_RBM24_RBM38_like;RNA-binding (RRM/RBD/RNP motifs) family protein;Nucleotide-binding alpha-beta plait domain superfamily;BOULE/DAZ family;RNA recognition motif domain;RNA recognition motif domain;RNA recognition motif domain	NA;NA;NA;NA;GO:0003723;GO:0003723;GO:0003723
Cc000317.2	CDD;FunFam;Gene3D;PANTHER;Pfam;ProSiteProfiles;SMART	RRM_RBM24_RBM38_like;RNA-binding (RRM/RBD/RNP motifs) family protein;Nucleotide-binding alpha-beta plait domain superfamily;BOULE/DAZ family;RNA recognition motif domain;RNA recognition motif domain;RNA recognition motif domain	NA;NA;NA;NA;GO:0003723;GO:0003723;GO:0003723
Cc000317.3	CDD;FunFam;Gene3D;PANTHER;Pfam;ProSiteProfiles;SMART	RRM_RBM24_RBM38_like;RNA-binding (RRM/RBD/RNP motifs) family protein;Nucleotide-binding alpha-beta plait domain superfamily;BOULE/DAZ family;RNA recognition motif domain;RNA recognition motif domain;RNA recognition motif domain	NA;NA;NA;NA;GO:0003723;GO:0003723;GO:0003723
Cc000318.1	PANTHER	OS09G0436400 PROTEIN	NA
Cc000319.1	PANTHER	OS09G0436400 PROTEIN	NA
Cc000320.1	CDD;Gene3D;PANTHER;Pfam;Pfam;Pfam;ProSiteProfiles;ProSiteProfiles;SMART	RNase_HI_RT_Ty1;Ribonuclease H superfamily;TRANSPOSASE, PUTATIVE-RELATED;GAG-pre-integrase domain;Integrase, catalytic core;Zinc finger, CCHC-type;Integrase, catalytic core;Zinc finger, CCHC-type;Zinc finger, CCHC-type	NA;GO:0003676;NA;NA;GO:0015074;GO:0003676|GO:0008270;GO:0015074;GO:0003676|GO:0008270;GO:0003676|GO:0008270
Cc000322.1	CDD;FunFam;PANTHER;Pfam;ProSiteProfiles	PPC domain;AT-hook motif nuclear-localized protein 1-like;AT-hook motif nuclear-localized protein;PPC domain;PPC domain	NA;NA;GO:0003680;NA;NA
Cc000322.2	CDD;FunFam;PANTHER;Pfam;ProSiteProfiles	PPC domain;AT-hook motif nuclear-localized protein 1-like;AT-hook motif nuclear-localized protein;PPC domain;PPC domain	NA;NA;GO:0003680;NA;NA
Cc000323.1	CDD;FunFam;Gene3D;PANTHER;ProSiteProfiles	ACD_sHsps-like;Increased DNA methylation 3;HSP20-like chaperone;Increased DNA methylation 2/3-like;Alpha crystallin/Hsp20 domain	NA;NA;NA;NA;NA
Cc000324.1	CDD;FunFam;Gene3D;PANTHER;Pfam;Pfam;PRINTS;ProSitePatterns;ProSitePatterns;ProSitePatterns;SMART;SMART	Papain-like cysteine endopeptidase;cysteine protease XCP2;Cysteine proteinases;CYSTEINE PROTEASE FAMILY C1-RELATED;Cathepsin propeptide inhibitor domain (I29);Peptidase C1A, papain C-terminal;Peptidase C1A, papain C-terminal;Cysteine peptidase, asparagine active site;Cysteine peptidase, cysteine active site;Cysteine peptidase, histidine active site;Cathepsin propeptide inhibitor domain (I29);Pept…	NA;NA;NA;NA;NA;GO:0006508|GO:0008234;GO:0006508|GO:0008234;NA;NA;NA;NA;GO:0006508|GO:0008234
Cc000324.2	CDD;FunFam;Gene3D;PANTHER;Pfam;Pfam;PRINTS;ProSitePatterns;ProSitePatterns;ProSitePatterns;SMART;SMART	Papain-like cysteine endopeptidase;cysteine protease XCP2;Cysteine proteinases;CYSTEINE PROTEASE FAMILY C1-RELATED;Cathepsin propeptide inhibitor domain (I29);Peptidase C1A, papain C-terminal;Peptidase C1A, papain C-terminal;Cysteine peptidase, asparagine active site;Cysteine peptidase, cysteine active site;Cysteine peptidase, histidine active site;Cathepsin propeptide inhibitor domain (I29);Pept…	NA;NA;NA;NA;NA;GO:0006508|GO:0008234;GO:0006508|GO:0008234;NA;NA;NA;NA;GO:0006508|GO:0008234
Cc000324.3	CDD;FunFam;Gene3D;PANTHER;Pfam;Pfam;PRINTS;ProSitePatterns;ProSitePatterns;ProSitePatterns;SMART;SMART	Papain-like cysteine endopeptidase;cysteine protease XCP2;Cysteine proteinases;CYSTEINE PROTEASE FAMILY C1-RELATED;Cathepsin propeptide inhibitor domain (I29);Peptidase C1A, papain C-terminal;Peptidase C1A, papain C-terminal;Cysteine peptidase, asparagine active site;Cysteine peptidase, cysteine active site;Cysteine peptidase, histidine active site;Cathepsin propeptide inhibitor domain (I29);Pept…	NA;NA;NA;NA;NA;GO:0006508|GO:0008234;GO:0006508|GO:0008234;NA;NA;NA;NA;GO:0006508|GO:0008234
Cc000325.1	CDD;PANTHER;Pfam	retropepsin_like;OS08G0508500 PROTEIN;Retrotransposon gag domain	NA;NA;NA
Cc000326.1	PANTHER;Pfam;Pfam;Pfam;Pfam	DUF4218 DOMAIN-CONTAINING PROTEIN-RELATED;Domain of unknown function DUF4216;Domain of unknown function DUF4218;Transposase-associated domain;Transposon, En/Spm-like	NA;NA;NA;NA;NA
Cc000327.1	Pfam	Probable transposase, Ptta/En/Spm, plant	NA
Cc000328.1	FunFam;Gene3D;PANTHER;Pfam;ProSiteProfiles	NAC domain-containing protein 100-like;NAC domain superfamily;PROTEIN CUP-SHAPED COTYLEDON 2-RELATED;NAC domain;NAC domain	NA;GO:0003677|GO:0006355;NA;GO:0003677|GO:0006355;GO:0003677|GO:0006355
Cc000329.1	Gene3D;PANTHER;Pfam;ProSiteProfiles	Reverse transcriptase/Diguanylate cyclase domain;REVERSE TRANSCRIPTASE DOMAIN-CONTAINING PROTEIN;Reverse transcriptase domain;Reverse transcriptase domain	NA;NA;NA;NA
Cc000330.1	Pfam	Transposase-associated domain	NA
Cc000331.1	PANTHER;Pfam	OS10G0409366 PROTEIN-RELATED;Probable transposase, Ptta/En/Spm, plant	NA;NA
Cc000332.1	CDD;FunFam;FunFam;Gene3D;PANTHER;Pfam;PRINTS;ProSitePatterns;ProSiteProfiles	MFS_GLUT_like;monosaccharide-sensing protein 2;Monosaccharide-sensing protein 2;MFS transporter superfamily;PROTON MYO-INOSITOL COTRANSPORTER;Major facilitator, sugar transporter-like;Sugar/inositol transporter;Sugar transporter, conserved site;Major facilitator superfamily domain	NA;NA;NA;NA;NA;GO:0016020|GO:0022857|GO:0055085;GO:0016020|GO:0022857|GO:0055085;GO:0016020|GO:0022857|GO:0055085;GO:0022857
Cc000333.1	CDD;Gene3D;PANTHER;Pfam;ProSiteProfiles;SMART	RING-H2_PA-TM-RING;Zinc finger, RING/FYVE/PHD-type;RING-H2 FINGER PROTEIN ATL61-RELATED-RELATED;Zinc finger, RING-type;Zinc finger, RING-type;Zinc finger, RING-type	NA;NA;NA;NA;NA;NA
Cc000334.1	PANTHER	Outer envelope pore protein 21	GO:0008308|GO:0044070
Cc000335.1	FunFam;Gene3D;PANTHER;Pfam;ProSiteProfiles	Peptidylprolyl isomerase;Peptidyl-prolyl cis-trans isomerase domain superfamily;Peptidyl-prolyl cis-trans isomerase FKBP18-like;FKBP-type peptidyl-prolyl cis-trans isomerase domain;FKBP-type peptidyl-prolyl cis-trans isomerase domain	NA;GO:0003755;NA;GO:0003755;GO:0003755
Cc000336.1	PANTHER;Pfam	Mlo-related protein;Mlo-related protein	GO:0006952|GO:0016020;GO:0006952|GO:0016020
Cc000336.2	PANTHER;Pfam	Mlo-related protein;Mlo-related protein	GO:0006952|GO:0016020;GO:0006952|GO:0016020
Cc000337.1	PANTHER	Thylakoid membrane protein Ssl2009-like	NA
Cc000338.1	CDD;FunFam;FunFam;FunFam;Gene3D;Gene3D;Gene3D;PANTHER;Pfam;Pfam;ProSitePatterns;ProSiteProfiles;ProSiteProfiles;SMART;SMART;SMART	RNase_Ire1;Putative Serine/threonine-protein kinase/endoribonuclease IRE1;Serine/threonine-protein kinase/endoribonuclease IRE1;Serine/threonine-protein kinase/endoribonuclease IRE1a;Phosphorylase Kinase; domain 1;Transferase(Phosphotransferase) domain 1;KEN domain superfamily;Serine/threonine-protein kinase/endoribonuclease IRE1/2-like;KEN domain;Protein kinase domain;Serine/threonine-protein ki…	NA;NA;NA;NA;NA;NA;NA;GO:0004521|GO:0004674|GO:0030968;GO:0004540|GO:0006397;GO:0004672|GO:0005524|GO:0006468;GO:0004672|GO:0006468;GO:0004540|GO:0006397;GO:0004672|GO:0005524|GO:0006468;NA;GO:0004672|GO:0005524|GO:0006468;NA
Cc000339.1	PANTHER;Pfam	Putative nuclease HARBI1-like;Harbinger transposase-derived nuclease domain	NA;NA
Cc000340.1	PANTHER	MYB/SANT-LIKE DNA-BINDING DOMAIN PROTEIN-RELATED	NA
Cc000341.1	CDD;FunFam;Gene3D;PANTHER;Pfam;ProSitePatterns;ProSiteProfiles;SMART	PPM-type phosphatase-like domain;Probable protein phosphatase 2C 22;PPM-type phosphatase-like domain superfamily;Protein phosphatase 2C family;PPM-type phosphatase-like domain;PPM-type phosphatase, divalent cation binding;PPM-type phosphatase-like domain;PPM-type phosphatase-like domain	NA;NA;NA;GO:0004722|GO:0006470;NA;GO:0043169;NA;NA
Cc000341.2	CDD;FunFam;Gene3D;PANTHER;Pfam;ProSitePatterns;ProSiteProfiles;SMART	PPM-type phosphatase-like domain;Probable protein phosphatase 2C 22;PPM-type phosphatase-like domain superfamily;Protein phosphatase 2C family;PPM-type phosphatase-like domain;PPM-type phosphatase, divalent cation binding;PPM-type phosphatase-like domain;PPM-type phosphatase-like domain	NA;NA;NA;GO:0004722|GO:0006470;NA;GO:0043169;NA;NA
Cc000342.1	FunFam;Gene3D;PANTHER;Pfam;Pfam;ProSiteProfiles;SMART;SMART	F-box/kelch-repeat protein At5g42360;Kelch-type beta propeller;OS09G0555300 PROTEIN;F-box domain;Kelch repeat type 1;F-box domain;F-box domain;Kelch repeat type 1	NA;GO:0005515;NA;GO:0005515;GO:0005515;GO:0005515;GO:0005515;GO:0005515
Cc000343.1	CDD;Gene3D;Gene3D;PANTHER;Pfam;ProSiteProfiles;SMART;SMART	PUB protein, U-box domain, plant;Armadillo-like helical;Zinc finger, RING/FYVE/PHD-type;RING-TYPE E3 UBIQUITIN TRANSFERASE;U-box domain;U-box domain;Armadillo;U-box domain	NA;NA;NA;NA;GO:0004842|GO:0016567;GO:0004842|GO:0016567;GO:0005515;GO:0004842|GO:0016567
Cc000344.1	CDD;Gene3D;PANTHER;Pfam;ProSiteProfiles;SMART	HMGB-UBF_HMG-box;High mobility group box domain superfamily;High mobility group protein HMGB, plant;High mobility group box domain;High mobility group box domain;High mobility group box domain	NA;NA;NA;NA;NA;NA
Cc000344.2	CDD;Gene3D;PANTHER;Pfam;ProSiteProfiles;SMART	HMGB-UBF_HMG-box;High mobility group box domain superfamily;High mobility group protein HMGB, plant;High mobility group box domain;High mobility group box domain;High mobility group box domain	NA;NA;NA;NA;NA;NA
Cc000344.3	CDD;Gene3D;PANTHER;Pfam;ProSiteProfiles;SMART	HMGB-UBF_HMG-box;High mobility group box domain superfamily;High mobility group protein HMGB, plant;High mobility group box domain;High mobility group box domain;High mobility group box domain	NA;NA;NA;NA;NA;NA
Cc000345.1	PANTHER	Signal peptidase complex-like protein DTM1	GO:0005789|GO:0048658
Cc000346.1	CDD;Gene3D;PANTHER;Pfam;ProSiteProfiles;SMART	HMGB-UBF_HMG-box;High mobility group box domain superfamily;High mobility group protein HMGB, plant;High mobility group box domain;High mobility group box domain;High mobility group box domain	NA;NA;NA;NA;NA;NA
Cc000346.2	CDD;Gene3D;PANTHER;Pfam;ProSiteProfiles;SMART	HMGB-UBF_HMG-box;High mobility group box domain superfamily;High mobility group protein HMGB, plant;High mobility group box domain;High mobility group box domain;High mobility group box domain	NA;NA;NA;NA;NA;NA
Cc000347.1	PANTHER;Pfam	Transport and Golgi organisation protein 2;Transport and Golgi organisation protein 2	NA;NA
Cc000348.1	CDD;CDD;CDD;FunFam;FunFam;Gene3D;Gene3D;Gene3D;PANTHER;Pfam;Pfam;Pfam;Pfam	retropepsin_like;RNase_HI_RT_Ty3;RT_LTR;Retrovirus-related Pol polyprotein from transposon 17.6-like protein;Transposon Tf2-6 polyprotein-like Protein;HIV Type 1 Reverse Transcriptase, subunit A, domain 1;Aspartic peptidase domain superfamily;Reverse transcriptase/Diguanylate cyclase domain;TRANSPOSON TY3-I GAG-POL POLYPROTEIN;Integrase zinc-binding domain;Retrotransposon gag domain;Reverse trans…	NA;NA;NA;NA;NA;NA;NA;NA;NA;NA;NA;NA;NA
Cc000349.1	CDD;Gene3D;PANTHER;Pfam;PRINTS;ProSitePatterns;ProSiteProfiles;SMART	Bromodomain;Bromodomain-like superfamily;BROMODOMAIN CONTAINING PROTEIN;Bromodomain;Bromodomain;Bromodomain, conserved site;Bromodomain;Bromodomain	NA;GO:0005515;NA;GO:0005515;GO:0005515;NA;GO:0005515;GO:0005515
Cc000350.1	CDD;FunFam;FunFam;Gene3D;Gene3D;PANTHER;Pfam;PIRSF;ProSitePatterns;ProSitePatterns;ProSiteProfiles;SMART	STKc_IRAK;probable serine/threonine-protein kinase RLCKVII;Serine/threonine-protein kinase PBS1;Phosphorylase Kinase; domain 1;Transferase(Phosphotransferase) domain 1;OS07G0668900 PROTEIN;Protein kinase domain;ILK;Protein kinase, ATP binding site;Serine/threonine-protein kinase, active site;Protein kinase domain;Protein kinase domain	NA;NA;NA;NA;NA;NA;GO:0004672|GO:0005524|GO:0006468;NA;GO:0005524;GO:0004672|GO:0006468;GO:0004672|GO:0005524|GO:0006468;GO:0004672|GO:0005524|GO:0006468
Cc000350.2	FunFam;Gene3D;PANTHER;Pfam;PIRSF;ProSitePatterns;ProSiteProfiles;SMART	Serine/threonine-protein kinase PBS1;Transferase(Phosphotransferase) domain 1;OS07G0668900 PROTEIN;Protein kinase domain;ILK;Serine/threonine-protein kinase, active site;Protein kinase domain;Protein kinase domain	NA;NA;NA;GO:0004672|GO:0005524|GO:0006468;NA;GO:0004672|GO:0006468;GO:0004672|GO:0005524|GO:0006468;GO:0004672|GO:0005524|GO:0006468
Cc000351.1	PANTHER;Pfam;ProSiteProfiles	Emopamil-binding protein;EXPERA (EXPanded EBP superfamily);EXPERA domain	GO:0016020|GO:0016125|GO:0047750;NA;NA
Cc000352.1	CDD;FunFam;Gene3D;PANTHER;Pfam;Pfam;PIRSF;PRINTS;ProSitePatterns;ProSitePatterns;ProSiteProfiles;SMART	catalase_clade_1;Catalase;Catalase core domain;Catalase, mono-functional, haem-containing;Catalase core domain;Catalase immune-responsive domain;Catalase, mono-functional, haem-containing, clades 1 and 3;Catalase, mono-functional, haem-containing;Catalase active site;Catalase haem-binding site;Catalase, mono-functional, haem-containing;Catalase core domain	NA;NA;NA;GO:0004096|GO:0006979|GO:0020037;GO:0004096|GO:0020037;NA;GO:0004096|GO:0006979|GO:0020037;GO:0004096|GO:0006979|GO:0020037;GO:0004096;GO:0020037;GO:0004096|GO:0006979|GO:0020037;GO:0004096|GO:0020037
Cc000353.1	CDD;FunFam;Gene3D;PANTHER;Pfam;Pfam;PIRSF;PRINTS;ProSitePatterns;ProSitePatterns;ProSiteProfiles;SMART	catalase_clade_1;Catalase;Catalase core domain;Catalase, mono-functional, haem-containing;Catalase core domain;Catalase immune-responsive domain;Catalase, mono-functional, haem-containing, clades 1 and 3;Catalase, mono-functional, haem-containing;Catalase active site;Catalase haem-binding site;Catalase, mono-functional, haem-containing;Catalase core domain	NA;NA;NA;GO:0004096|GO:0006979|GO:0020037;GO:0004096|GO:0020037;NA;GO:0004096|GO:0006979|GO:0020037;GO:0004096|GO:0006979|GO:0020037;GO:0004096;GO:0020037;GO:0004096|GO:0006979|GO:0020037;GO:0004096|GO:0020037
Cc000353.2	CDD;FunFam;Gene3D;PANTHER;Pfam;Pfam;PIRSF;PRINTS;ProSitePatterns;ProSitePatterns;ProSiteProfiles;SMART	catalase_clade_1;Catalase;Catalase core domain;Catalase, mono-functional, haem-containing;Catalase core domain;Catalase immune-responsive domain;Catalase, mono-functional, haem-containing, clades 1 and 3;Catalase, mono-functional, haem-containing;Catalase active site;Catalase haem-binding site;Catalase, mono-functional, haem-containing;Catalase core domain	NA;NA;NA;GO:0004096|GO:0006979|GO:0020037;GO:0004096|GO:0020037;NA;GO:0004096|GO:0006979|GO:0020037;GO:0004096|GO:0006979|GO:0020037;GO:0004096;GO:0020037;GO:0004096|GO:0006979|GO:0020037;GO:0004096|GO:0020037
Cc000354.1	PANTHER	INTEGRAL MEMBRANE HEMOLYSIN-III-LIKE PROTEIN	NA
Cc000355.1	PANTHER;Pfam;Pfam;ProSiteProfiles	FHY3/FAR1 family;FAR1 DNA binding domain;MULE transposase domain;Zinc finger, SWIM-type	GO:0006355;NA;NA;GO:0008270
Cc000356.1	CDD;FunFam;FunFam;PANTHER;Pfam;Pfam;PIRSF;ProSitePatterns;SMART;SMART	Cyclin-like;G2/mitotic-specific cyclin;G2/mitotic-specific cyclin-1;Cyclin;Cyclin, C-terminal domain;Cyclin, N-terminal;Cyclin;Cyclin, N-terminal;Cyclin, C-terminal domain;Cyclin-like	NA;NA;NA;NA;NA;NA;NA;NA;NA;NA
Cc000357.1	CDD;CDD;FunFam;FunFam;Gene3D;Gene3D;Gene3D;PANTHER;Pfam;Pfam;Pfam;PIRSF;SMART	AmyAc_bac_euk_BE;E_set_GBE_euk_N;1,4-alpha-glucan branching enzyme;1,4-alpha-glucan-branching enzyme, chloroplastic/amyloplastic;Glycosidases;Glycosyl hydrolase, all-beta;Immunoglobulin-like fold;1,4-ALPHA-GLUCAN-BRANCHING ENZYME;Alpha-amylase/branching enzyme, C-terminal all beta;Glycoside hydrolase, family 13, N-terminal;Glycosyl hydrolase, family 13, catalytic domain;1,4-alpha-glucan-branching…	NA;NA;NA;NA;NA;NA;NA;NA;GO:0003824|GO:0005975|GO:0043169;GO:0004553|GO:0005975;GO:0005975;GO:0003844|GO:0005978;GO:0005975
Cc000358.1	Gene3D;PANTHER;Pfam;Pfam	Ribonuclease H superfamily;REVERSE TRANSCRIPTASE ZINC-BINDING DOMAIN-CONTAINING PROTEIN-RELATED-RELATED;Reverse transcriptase zinc-binding domain;Ribonuclease H domain	GO:0003676;NA;NA;GO:0003676|GO:0004523
Cc000359.1	PANTHER;Pfam	ZINC/IRON TRANSPORTER;Zinc/iron permease	NA;GO:0016020|GO:0030001|GO:0046873|GO:0055085
Cc000360.1	CDD;FunFam;Gene3D;PANTHER;Pfam;SMART	At5g42320-like, carboxypeptidase domain;Carboxypeptidase A6;Zn peptidases;PROTEASE FAMILY M14 CARBOXYPEPTIDASE A,B;Peptidase M14, carboxypeptidase A;Peptidase M14, carboxypeptidase A	NA;NA;NA;NA;GO:0004181|GO:0006508|GO:0008270;GO:0004181|GO:0006508|GO:0008270
Cc000361.1	PANTHER	INACTIVE PURPLE ACID PHOSPHATASE-LIKE PROTEIN	NA
Cc000362.1	CDD;FunFam;FunFam;Gene3D;Gene3D;Hamap;PANTHER;Pfam;Pfam;Pfam;ProSitePatterns;SMART;TIGRFAM	AAA;ATP-dependent zinc metalloprotease FtsH;ATP-dependent zinc metalloprotease FTSH, chloroplastic;Peptidase M41-like;P-loop containing nucleoside triphosphate hydrolase;Peptidase, FtsH;METALLOPROTEASE M41 FTSH;AAA ATPase, AAA+ lid domain;ATPase, AAA-type, core;Peptidase M41;ATPase, AAA-type, conserved site;AAA+ ATPase domain;Peptidase, FtsH	NA;NA;NA;GO:0004176|GO:0004222|GO:0005524|GO:0006508;NA;GO:0004176|GO:0004222|GO:0016020;NA;NA;GO:0005524|GO:0016887;GO:0004176|GO:0004222|GO:0005524|GO:0006508;GO:0005524|GO:0016887;NA;GO:0004176|GO:0004222|GO:0016020
Cc000362.2	CDD;FunFam;FunFam;Gene3D;Gene3D;Hamap;PANTHER;Pfam;Pfam;Pfam;ProSitePatterns;SMART;TIGRFAM	AAA;ATP-dependent zinc metalloprotease FtsH;ATP-dependent zinc metalloprotease FTSH, chloroplastic;Peptidase M41-like;P-loop containing nucleoside triphosphate hydrolase;Peptidase, FtsH;METALLOPROTEASE M41 FTSH;AAA ATPase, AAA+ lid domain;ATPase, AAA-type, core;Peptidase M41;ATPase, AAA-type, conserved site;AAA+ ATPase domain;Peptidase, FtsH	NA;NA;NA;GO:0004176|GO:0004222|GO:0005524|GO:0006508;NA;GO:0004176|GO:0004222|GO:0016020;NA;NA;GO:0005524|GO:0016887;GO:0004176|GO:0004222|GO:0005524|GO:0006508;GO:0005524|GO:0016887;NA;GO:0004176|GO:0004222|GO:0016020
Cc000362.3	CDD;FunFam;FunFam;Gene3D;Gene3D;Hamap;PANTHER;Pfam;Pfam;Pfam;ProSitePatterns;SMART;TIGRFAM	AAA;ATP-dependent zinc metalloprotease FtsH;ATP-dependent zinc metalloprotease FTSH, chloroplastic;Peptidase M41-like;P-loop containing nucleoside triphosphate hydrolase;Peptidase, FtsH;METALLOPROTEASE M41 FTSH;AAA ATPase, AAA+ lid domain;ATPase, AAA-type, core;Peptidase M41;ATPase, AAA-type, conserved site;AAA+ ATPase domain;Peptidase, FtsH	NA;NA;NA;GO:0004176|GO:0004222|GO:0005524|GO:0006508;NA;GO:0004176|GO:0004222|GO:0016020;NA;NA;GO:0005524|GO:0016887;GO:0004176|GO:0004222|GO:0005524|GO:0006508;GO:0005524|GO:0016887;NA;GO:0004176|GO:0004222|GO:0016020
Cc000363.1	PANTHER;Pfam	OS06G0725500 PROTEIN;Protein BPS1, chloroplastic	NA;GO:0048364|GO:0048367
Cc000364.1	PANTHER;Pfam	OS06G0725500 PROTEIN;Protein BPS1, chloroplastic	NA;GO:0048364|GO:0048367
Cc000365.1	PANTHER;Pfam	OS06G0725500 PROTEIN;Protein BPS1, chloroplastic	NA;GO:0048364|GO:0048367
Cc000366.1	PANTHER;Pfam	OS06G0725500 PROTEIN;Protein BPS1, chloroplastic	NA;GO:0048364|GO:0048367
Cc000367.1	PANTHER;Pfam;Pfam;Pfam;ProSiteProfiles;SMART	POLYPROTEIN, PUTATIVE-RELATED;MULE transposase domain;Transposase, MuDR, plant;Zinc finger, SWIM-type;Zinc finger, SWIM-type;Zinc finger, PMZ-type	NA;NA;NA;GO:0008270;GO:0008270;GO:0008270
Cc000368.1	PANTHER;Pfam	OS06G0725500 PROTEIN;Protein BPS1, chloroplastic	NA;GO:0048364|GO:0048367
Cc000369.1	CDD;FunFam;PANTHER;Pfam;ProSiteProfiles;ProSiteProfiles;SMART	SANT/Myb domain;MYB-related transcription factor;MYB FAMILY TRANSCRIPTION FACTOR;SANT/Myb domain;Myb domain;SANT/Myb domain;SANT/Myb domain	NA;NA;NA;NA;NA;NA;NA
Cc000369.2	CDD;PANTHER;Pfam;ProSiteProfiles;ProSiteProfiles;SMART	SANT/Myb domain;MYB FAMILY TRANSCRIPTION FACTOR;SANT/Myb domain;Myb domain;SANT/Myb domain;SANT/Myb domain	NA;NA;NA;NA;NA;NA
Cc000369.3	CDD;PANTHER;Pfam;ProSiteProfiles;ProSiteProfiles;SMART	SANT/Myb domain;MYB FAMILY TRANSCRIPTION FACTOR;SANT/Myb domain;Myb domain;SANT/Myb domain;SANT/Myb domain	NA;NA;NA;NA;NA;NA
Cc000370.1	Pfam;ProSiteProfiles;SMART;SMART	Zinc finger, SWIM-type;Zinc finger, SWIM-type;Zinc finger, CCHC-type;Zinc finger, PMZ-type	GO:0008270;GO:0008270;GO:0003676|GO:0008270;GO:0008270
Cc000371.1	PANTHER;Pfam	OS06G0725500 PROTEIN;Protein BPS1, chloroplastic	NA;GO:0048364|GO:0048367
Cc000372.1	PANTHER;Pfam	OS06G0725500 PROTEIN;Protein BPS1, chloroplastic	NA;GO:0048364|GO:0048367
Cc000373.1	PANTHER;Pfam	OS06G0725500 PROTEIN;Protein BPS1, chloroplastic	NA;GO:0048364|GO:0048367
Cc000375.1	PANTHER;Pfam	OS06G0725500 PROTEIN;Protein BPS1, chloroplastic	NA;GO:0048364|GO:0048367
Cc000376.1	FunFam;Gene3D;PANTHER;Pfam;Pfam;ProSitePatterns;ProSitePatterns;ProSiteProfiles;ProSiteProfiles;ProSiteProfiles;SMART;SMART	RBR-type E3 ubiquitin transferase;Zinc finger, RING/FYVE/PHD-type;E3 ubiquitin ligase RBR family;Ariadne domain;IBR domain;Zinc finger, RanBP2-type;Zinc finger, RING-type, conserved site;TRIAD supradomain;Zinc finger, RanBP2-type;Zinc finger, RING-type;IBR domain;Zinc finger, RanBP2-type	NA;NA;GO:0004842|GO:0016567;NA;NA;NA;NA;NA;NA;NA;NA;NA
Cc000377.1	PANTHER	NADH dehydrogenase [ubiquinone] 1 beta subcomplex subunit 2, plant/fungi	GO:0005743|GO:0005747
Cc000378.1	CDD;Gene3D;PANTHER	RPA1_DBD_A_like;Nucleic acid-binding, OB-fold;OS03G0429900 PROTEIN	NA;NA;NA
Cc000379.1	Gene3D;PANTHER	Apolipoprotein;DAUER UP-REGULATED-RELATED	NA;NA
Cc000380.1	FunFam;Gene3D;PANTHER;Pfam;Pfam	Neutral/alkaline non-lysosomal ceramidase;Neutral ceramidase, C-terminal domain superfamily;Neutral/alkaline nonlysosomal ceramidase;Neutral/alkaline non-lysosomal ceramidase, C-terminal;Neutral/alkaline non-lysosomal ceramidase, N-terminal	NA;NA;GO:0017040|GO:0046514;NA;NA
Cc000381.1	CDD;FunFam;Gene3D;Hamap;PANTHER;Pfam;Pfam;PIRSF	Alpha_ANH_like_II;Cytoplasmic tRNA 2-thiolation protein 1;Rossmann-like alpha/beta/alpha sandwich fold;Cytoplasmic tRNA 2-thiolation protein 1;ATPASES OF THE PP SUPERFAMILY-RELATED;Cytoplasmic tRNA 2-thiolation protein 1, C-terminal;tRNA(Ile)-lysidine/2-thiocytidine synthase, N-terminal;tRNA thiolation protein, TtcA/Ctu1 type	NA;NA;NA;GO:0000049|GO:0002098|GO:0034227;NA;NA;NA;GO:0008033
Cc000382.1	PANTHER	OS06G0213900 PROTEIN	NA
Cc000383.1	CDD;CDD;FunFam;FunFam;Gene3D;PANTHER;Pfam;Pfam;Pfam	Ascorbate oxidase homologue, first cupredoxin domain;Ascorbate oxidase homologue, second cupredoxin domain;L-ascorbate oxidase homolog;Monocopper oxidase-like protein;Cupredoxin;Multicopper oxidase;Multicopper oxidase, C-terminal;Multicopper oxidase, N-terminal;Multicopper oxidase, second cupredoxin domain	GO:0005507;NA;NA;NA;NA;NA;GO:0005507|GO:0016491;GO:0005507;NA
Cc000383.2	CDD;CDD;FunFam;FunFam;Gene3D;PANTHER;Pfam;Pfam;Pfam	Ascorbate oxidase homologue, first cupredoxin domain;Ascorbate oxidase homologue, second cupredoxin domain;L-ascorbate oxidase homolog;Monocopper oxidase-like protein;Cupredoxin;Multicopper oxidase;Multicopper oxidase, C-terminal;Multicopper oxidase, N-terminal;Multicopper oxidase, second cupredoxin domain	GO:0005507;NA;NA;NA;NA;NA;GO:0005507|GO:0016491;GO:0005507;NA
Cc000384.1	Gene3D;PANTHER	Hotdog Thioesterase;PEROXISOMAL MULTIFUNCTIONAL ENZYME TYPE 2-RELATED	NA;NA
Cc000385.1	Pfam	Bifunctional inhibitor/plant lipid transfer protein/seed storage helical domain	NA
Cc000386.1	CDD;Gene3D;PANTHER;Pfam	HDE_HSD;Hotdog Thioesterase;PEROXISOMAL MULTIFUNCTIONAL ENZYME TYPE 2-RELATED;MaoC-like dehydratase domain	NA;NA;NA;NA
Cc000387.1	CDD;FunFam;Gene3D;Gene3D;PANTHER;Pfam;TIGRFAM	Pseudouridine synthase PUS1/ PUS2-like;tRNA pseudouridine synthase;Pseudouridine synthase I, TruA, C-terminal;Pseudouridine synthase TruA/RsuA/RluB/E/F, N-terminal;Pseudouridine synthase I, TruA;Pseudouridine synthase I, TruA, alpha/beta domain;Pseudouridine synthase I, TruA	GO:0009982|GO:0031119;NA;GO:0003723|GO:0009982;GO:0003723|GO:0009982;GO:0001522|GO:0003723|GO:0009451|GO:0009982;GO:0001522|GO:0003723|GO:0009451|GO:0009982;GO:0001522|GO:0003723|GO:0009451|GO:0009982
Cc000388.1	CDD;Gene3D;Gene3D;PANTHER;Pfam;Pfam;PIRSF;SMART;SMART	AmyAc_arch_bac_plant_AmyA;Glycosidases;Glycosyl hydrolase, all-beta;ALPHA-AMYLASE;Alpha-amylase, C-terminal beta-sheet;Glycosyl hydrolase, family 13, catalytic domain;Alpha-amylase, plant;Alpha-amylase, C-terminal beta-sheet;Glycosyl hydrolase, family 13, catalytic domain	NA;NA;NA;NA;GO:0004556|GO:0005509|GO:0005975;GO:0005975;GO:0004556|GO:0005509|GO:0005975;GO:0004556|GO:0005509|GO:0005975;GO:0005975
Cc000389.1	FunFam;FunFam;Gene3D;PANTHER;Pfam;Pfam;ProSiteProfiles;TIGRFAM	Pentatricopeptide repeat-containing protein At5g40410, mitochondrial;Pentatricopeptide repeat-containing protein, chloroplastic;Tetratricopeptide-like helical domain superfamily;PENTATRICOPEPTIDE REPEAT-CONTAINING PROTEIN;E motif;Pentatricopeptide repeat;Pentatricopeptide repeat;Pentatricopeptide repeat	NA;NA;GO:0005515;NA;NA;NA;NA;NA
Cc000390.1	FunFam;Gene3D;PANTHER;Pfam;PIRSF	Predicted mechanosensitive ion channel;Mechanosensitive ion channel MscS, beta-domain superfamily;Mechanosensitive ion channel MscS-like, plants/fungi;Mechanosensitive ion channel MscS;Mechanosensitive ion channel MscS-like, plants/fungi	NA;NA;NA;GO:0016020|GO:0055085;NA
Cc000390.2	FunFam;Gene3D;PANTHER;Pfam;PIRSF	Predicted mechanosensitive ion channel;Mechanosensitive ion channel MscS, beta-domain superfamily;Mechanosensitive ion channel MscS-like, plants/fungi;Mechanosensitive ion channel MscS;Mechanosensitive ion channel MscS-like, plants/fungi	NA;NA;NA;GO:0016020|GO:0055085;NA
Cc000391.1	FunFam;Gene3D;PANTHER;Pfam;PRINTS;PRINTS;ProSitePatterns	Cytochrome P450 83B1;Cytochrome P450 superfamily;CYTOCHROME P450 71B11-RELATED;Cytochrome P450;Cytochrome P450;Cytochrome P450, E-class, group I;Cytochrome P450, conserved site	NA;GO:0004497|GO:0005506|GO:0016705|GO:0020037;NA;GO:0004497|GO:0005506|GO:0016705|GO:0020037;GO:0004497|GO:0005506|GO:0016705|GO:0020037;GO:0004497|GO:0005506|GO:0016705|GO:0020037;GO:0005506|GO:0016705
Cc000392.1	PANTHER	At1g76070-like	NA
Cc000393.1	CDD;CDD;FunFam;FunFam;Gene3D;Gene3D;Gene3D;Gene3D;Gene3D;PANTHER;Pfam;Pfam;Pfam;Pfam;Pfam;Pfam;Pfam;Pfam;PRINTS;ProSitePatterns;SMART	RNAP_II_Rpb1_C;RNAP_II_RPB1_N;DNA-directed RNA polymerase II subunit RPB1;DNA-directed RNA polymerase subunit;RNA polymerase ii;RNA polymerase Rpb1, clamp domain superfamily;RNA polymerase Rpb1, domain 3 superfamily;RNA polymerase Rpb1, domain 7 superfamily;RNA polymerase Rpb1, funnel domain superfamily;DNA-directed RNA polymerase, subunit beta-prime;RNA polymerase, alpha subunit;RNA polymerase I…	NA;NA;NA;NA;NA;NA;NA;NA;NA;GO:0003899|GO:0006351;GO:0003677|GO:0003899|GO:0006351;GO:0003677|GO:0006366;GO:0003677|GO:0003899|GO:0006351;GO:0003677|GO:0003899|GO:0006351;GO:0003677|GO:0003899|GO:0006351;GO:0003677|GO:0003899|GO:0006351;GO:0003677|GO:0003899|GO:0006351;GO:0003677|GO:0003899|GO:0006351;NA;GO:0003677|GO:0006366;GO:0003677|GO:0003899|GO:0006351
Cc000395.1	PANTHER	TRANSMEMBRANE PROTEIN	NA
Cc000396.1	Gene3D;PANTHER;Pfam;ProSiteProfiles;SMART	Zinc finger, RING/FYVE/PHD-type;E3 UBIQUITIN-PROTEIN LIGASE ATL42;Zinc finger, RING-type;Zinc finger, RING-type;Zinc finger, RING-type	NA;NA;NA;NA;NA
Cc000397.1	FunFam;Gene3D;Gene3D;PANTHER;Pfam;Pfam;PRINTS;PRINTS;ProSiteProfiles;ProSiteProfiles;SMART	Expansin;Expansin, cellulose-binding-like domain superfamily;RlpA-like domain superfamily;Expansin;Expansin, cellulose-binding-like domain;RlpA-like protein, double-psi beta-barrel domain;Expansin;Expansin/Lol pI;Expansin, cellulose-binding-like domain;Expansin/pollen allergen, DPBB domain;Expansin/pollen allergen, DPBB domain	NA;NA;NA;GO:0009664;NA;NA;GO:0009664;GO:0005576;NA;NA;NA
Cc000398.1	PANTHER;Pfam	Protein of unknown function DUF677;Protein of unknown function DUF677	NA;NA
Cc000399.1	CDD;Gene3D;PANTHER;Pfam;ProSiteProfiles;SMART	LAM;Winged helix-like DNA-binding domain superfamily;La domain containing protein;La-type HTH domain;La-type HTH domain;La-type HTH domain	NA;NA;NA;NA;NA;NA
Cc000400.1	PANTHER	OS05G0114600 PROTEIN	NA
Cc000401.1	CDD;FunFam;Gene3D;PANTHER;Pfam	GDSL lipase/esterase-like, plant;GDSL esterase/lipase APG;SGNH hydrolase superfamily;GDSL ESTERASE/LIPASE EXL3;GDSL lipase/esterase	NA;NA;NA;NA;GO:0016788
Cc000401.2	CDD;FunFam;Gene3D;PANTHER;Pfam	GDSL lipase/esterase-like, plant;GDSL esterase/lipase APG;SGNH hydrolase superfamily;GDSL ESTERASE/LIPASE EXL3;GDSL lipase/esterase	NA;NA;NA;NA;GO:0016788
Cc000401.3	CDD;FunFam;Gene3D;PANTHER;Pfam	GDSL lipase/esterase-like, plant;GDSL esterase/lipase APG;SGNH hydrolase superfamily;GDSL ESTERASE/LIPASE EXL3;GDSL lipase/esterase	NA;NA;NA;NA;GO:0016788
Cc000401.4	CDD;FunFam;Gene3D;PANTHER;Pfam	GDSL lipase/esterase-like, plant;GDSL esterase/lipase APG;SGNH hydrolase superfamily;GDSL ESTERASE/LIPASE EXL3;GDSL lipase/esterase	NA;NA;NA;NA;GO:0016788
Cc000401.5	CDD;FunFam;Gene3D;PANTHER;Pfam	GDSL lipase/esterase-like, plant;GDSL esterase/lipase APG;SGNH hydrolase superfamily;GDSL ESTERASE/LIPASE EXL3;GDSL lipase/esterase	NA;NA;NA;NA;GO:0016788
Cc000402.1	FunFam;Gene3D;PANTHER;Pfam;ProSiteProfiles;SMART	Zinc finger, FYVE-type, endofin;Zinc finger, RING/FYVE/PHD-type;FREE1;FYVE zinc finger;Zinc finger, FYVE-related;FYVE zinc finger	NA;NA;GO:0036258|GO:0043130;GO:0046872;NA;GO:0046872
Cc000403.1	CDD;Gene3D;PANTHER;Pfam	Ribonuclease H-like domain, plant type;Ribonuclease H superfamily;BNAC02G40300D PROTEIN;Ribonuclease H domain	NA;GO:0003676;NA;GO:0003676|GO:0004523
Cc000404.1	PANTHER;Pfam	CCHC-TYPE DOMAIN-CONTAINING PROTEIN;Retrotransposon gag domain	NA;NA
Cc000405.1	CDD;FunFam;FunFam;Gene3D;PANTHER;Pfam;Pfam;PRINTS;ProSiteProfiles;ProSiteProfiles;SMART	C2;Extended synaptotagmin-2;Synaptotagmin-2 isoform A;C2 domain superfamily;Synaptotagmin, plant;C2 domain;Synaptotagmin, SMP domain;C2 domain;C2 domain;Synaptotagmin-like mitochondrial-lipid-binding domain;C2 domain	NA;NA;NA;NA;GO:0008289;NA;NA;NA;NA;GO:0008289;NA
Cc000406.1	Gene3D;PANTHER	TFIIS/LEDGF domain superfamily;TRANSCRIPTION ELONGATION FACTOR (TFIIS) FAMILY PROTEIN-RELATED	NA;NA
Cc000407.1	FunFam;Gene3D;PANTHER;Pfam;Pfam;ProSiteProfiles;SMART	E3 ubiquitin-protein ligase RNF181;Zinc finger, RING/FYVE/PHD-type;E3 UBIQUITIN-PROTEIN LIGASE PRAJA;E3 ubiquitin-protein ligase RNF126-like, zinc-ribbon;Zinc finger, RING-type;Zinc finger, RING-type;Zinc finger, RING-type	NA;NA;NA;GO:0061630;NA;NA;NA
Cc000408.1	FunFam;Gene3D;PANTHER;Pfam;ProSiteProfiles;SMART	E3 ubiquitin-protein ligase RNF181;Zinc finger, RING/FYVE/PHD-type;E3 UBIQUITIN-PROTEIN LIGASE PRAJA;Zinc finger, RING-type;Zinc finger, RING-type;Zinc finger, RING-type	NA;NA;NA;NA;NA;NA
Cc000409.1	PANTHER	PROTEIN, PUTATIVE-RELATED	NA
Cc000410.1	PANTHER;Pfam;Pfam	Protein PSK SIMULATOR;Domain of unknown function DUF3475;Domain of unknown function DUF668	GO:0045927;GO:0045927;GO:0045927
Cc000411.1	PANTHER;Pfam;Pfam	Transposase-like protein DAYSLEEPER;HAT, C-terminal dimerisation domain;hAT-like transposase, RNase-H fold	NA;GO:0046983;GO:0003677
Cc000412.1	PANTHER;Pfam	EXTENSIN, PROLINE-RICH PROTEIN;Gibberellin regulated protein	NA;NA
Cc000413.1	PANTHER;Pfam	U4/U6.U5 SMALL NUCLEAR RIBONUCLEOPROTEIN 27 KDA PROTEIN;U4/U6.U5 small nuclear ribonucleoprotein 27kDa protein	NA;GO:0008380
Cc000414.1	FunFam;FunFam;Gene3D;PANTHER;Pfam;Pfam;ProSiteProfiles;TIGRFAM	Pentatricopeptide repeat-containing protein At2g20540;Pentatricopeptide repeat-containing protein, chloroplastic;Tetratricopeptide-like helical domain superfamily;PENTATRICOPEPTIDE REPEAT-CONTAINING PROTEIN;E motif;Pentatricopeptide repeat;Pentatricopeptide repeat;Pentatricopeptide repeat	NA;NA;GO:0005515;NA;NA;NA;NA;NA
Cc000415.1	PANTHER	HEAVY CHAIN, PUTATIVE, EXPRESSED-RELATED-RELATED	NA
Cc000416.1	FunFam;PANTHER;ProSitePatterns;ProSiteProfiles	C2H2-like zinc finger protein;C2H2-LIKE ZINC FINGER PROTEIN;Zinc finger C2H2-type;Zinc finger C2H2-type	NA;NA;NA;NA
Cc000417.1	PANTHER;Pfam	PBF68 PROTEIN;gag-polypeptide of LTR copia-type	NA;NA
Cc000418.1	PANTHER;Pfam;PIRSF	tRNA (adenine(58)-N(1))-methyltransferase non-catalytic subunit TRM6;tRNA (adenine(58)-N(1))-methyltransferase non-catalytic subunit TRM6;tRNA (adenine(58)-N(1))-methyltransferase non-catalytic subunit TRM6	GO:0030488|GO:0031515;GO:0030488|GO:0031515;GO:0030488|GO:0031515
Cc000419.1	PANTHER;Pfam	TB2/DP1/HVA22-related protein;TB2/DP1/HVA22-related protein	NA;NA
Cc000419.2	PANTHER;Pfam	TB2/DP1/HVA22-related protein;TB2/DP1/HVA22-related protein	NA;NA
Cc000419.3	PANTHER;Pfam	TB2/DP1/HVA22-related protein;TB2/DP1/HVA22-related protein	NA;NA
Cc000420.1	PANTHER;Pfam	PLASTID TRANSCRIPTIONALLY ACTIVE PROTEIN;Protein of unknown function DUF5351	NA;NA
Cc000421.1	PANTHER;Pfam	L10-interacting MYB domain-containing protein;Myb/SANT-like domain	NA;NA
Cc000422.1	FunFam;PANTHER;Pfam;TIGRFAM	CASP-like protein;LOG FAMILY PROTEIN YJL055W;LOG family;Cytokinin riboside 5'-monophosphate phosphoribohydrolase LOG	NA;NA;NA;GO:0009691|GO:0016787
Cc000422.2	PANTHER;Pfam;TIGRFAM	LOG FAMILY PROTEIN YJL055W;LOG family;Cytokinin riboside 5'-monophosphate phosphoribohydrolase LOG	NA;NA;GO:0009691|GO:0016787
Cc000423.1	CDD;FunFam;PANTHER;Pfam;Pfam;Pfam;PIRSF;ProSiteProfiles;SMART	PIN_XRN1-2-like;5'-3' exoribonuclease;5'-3' exoribonuclease;Xrn1, helical domain;Xrn1, N-terminal;Zinc finger, CCHC-type;5'-3' exoribonuclease type 2;Zinc finger, CCHC-type;Zinc finger, CCHC-type	NA;NA;NA;NA;GO:0003676|GO:0004527;GO:0003676|GO:0008270;GO:0004534|GO:0005634|GO:0006139;GO:0003676|GO:0008270;GO:0003676|GO:0008270
Cc000423.2	CDD;FunFam;PANTHER;Pfam;Pfam;Pfam;PIRSF;ProSiteProfiles;SMART	PIN_XRN1-2-like;5'-3' exoribonuclease;5'-3' exoribonuclease;Xrn1, helical domain;Xrn1, N-terminal;Zinc finger, CCHC-type;5'-3' exoribonuclease type 2;Zinc finger, CCHC-type;Zinc finger, CCHC-type	NA;NA;NA;NA;GO:0003676|GO:0004527;GO:0003676|GO:0008270;GO:0004534|GO:0005634|GO:0006139;GO:0003676|GO:0008270;GO:0003676|GO:0008270
Cc000424.1	PANTHER;Pfam	Small auxin-up RNA;Small auxin-up RNA	GO:0009733;GO:0009733
Cc000425.1	CDD;Gene3D;PANTHER	RNase_HI_RT_Ty1;Ribonuclease H superfamily;GAG-POL-RELATED RETROTRANSPOSON	NA;GO:0003676;NA
Cc000426.1	PANTHER;Pfam	Small auxin-up RNA;Small auxin-up RNA	GO:0009733;GO:0009733
Cc000429.1	PANTHER;Pfam	FILAMENT-LIKE PLANT PROTEIN 4;Filament-like plant protein	NA;NA
Cc000429.2	PANTHER;Pfam	FILAMENT-LIKE PLANT PROTEIN 4;Filament-like plant protein	NA;NA
Cc000430.1	PANTHER;Pfam	Small auxin-up RNA;Small auxin-up RNA	GO:0009733;GO:0009733
Cc000432.1	CDD;FunFam;Gene3D;PANTHER;Pfam;Pfam;Pfam;ProSiteProfiles;ProSiteProfiles;SMART	B3 DNA binding domain;Auxin response factor;DNA-binding pseudobarrel domain superfamily;Auxin response factor;AUX/IAA domain;Auxin response factor domain;B3 DNA binding domain;B3 DNA binding domain;PB1 domain;B3 DNA binding domain	GO:0003677;NA;NA;GO:0003677|GO:0006355|GO:0009725;NA;GO:0003677|GO:0005634|GO:0006355|GO:0009725;GO:0003677;GO:0003677;GO:0005515;GO:0003677
Cc000433.1	Gene3D;PANTHER;Pfam	S-adenosyl-L-methionine-dependent methyltransferase superfamily;S-ADENOSYL-L-METHIONINE-DEPENDENT METHYLTRANSFERASE SUPERFAMILY PROTEIN-RELATED;Putative S-adenosyl-L-methionine-dependent methyltransferase	NA;NA;GO:0008168
Cc000434.1	PANTHER;Pfam;Pfam;ProSiteProfiles;SMART	DUF4219 DOMAIN-CONTAINING PROTEIN-RELATED;gag-polypeptide of LTR copia-type;Zinc finger, CCHC-type;Zinc finger, CCHC-type;Zinc finger, CCHC-type	NA;NA;GO:0003676|GO:0008270;GO:0003676|GO:0008270;GO:0003676|GO:0008270
Cc000435.1	PANTHER;Pfam;SMART	GAGA-binding transcriptional activator;GAGA-binding transcriptional activator;GAGA-binding transcriptional activator	NA;NA;NA
Cc000436.1	PANTHER	Transmembrane protein 42	NA
Cc000437.1	Gene3D;PANTHER;Pfam;PRINTS;ProSitePatterns;ProSiteProfiles;ProSiteProfiles;SMART	WD40/YVTN repeat-like-containing domain superfamily;TRANSDUCIN BETA-LIKE 3;WD40 repeat;G-protein beta WD-40 repeat;WD40 repeat, conserved site;Trp-Asp (WD) repeats circular profile.;WD40 repeat;WD40 repeat	GO:0005515;NA;GO:0005515;NA;NA;NA;GO:0005515;GO:0005515
Cc000438.1	PANTHER;Pfam	Protein ACCUMULATION AND REPLICATION OF CHLOROPLASTS 6-like;ARC6, IMS domain	NA;NA
Cc000440.1	CDD;FunFam;Gene3D;PANTHER;Pfam;Pfam;PIRSF;SMART	BTB_POZ_SKP1;SKP1-like protein 5;SKP1/BTB/POZ domain superfamily;S-phase kinase-associated protein 1;SKP1 component, dimerisation;SKP1 component, POZ domain;S-phase kinase-associated protein 1;S-phase kinase-associated protein 1-like	NA;NA;NA;GO:0006511;GO:0006511;GO:0006511;GO:0006511;GO:0006511
Cc000440.2	CDD;Gene3D;PANTHER;Pfam;Pfam;PIRSF;SMART	BTB_POZ_SKP1;SKP1/BTB/POZ domain superfamily;S-phase kinase-associated protein 1;SKP1 component, dimerisation;SKP1 component, POZ domain;S-phase kinase-associated protein 1;S-phase kinase-associated protein 1-like	NA;NA;GO:0006511;GO:0006511;GO:0006511;GO:0006511;GO:0006511
Cc000441.1	Gene3D;PANTHER	Leucine-rich repeat domain superfamily;F-BOX PROTEIN-LIKE	NA;NA
Cc000442.1	PANTHER;Pfam;Pfam	UNCHARACTERIZED;Transposase-associated domain;Transposon, En/Spm-like	NA;NA;NA
Cc000443.1	CDD;FunFam;Gene3D;PANTHER;Pfam;ProSiteProfiles;SMART	Bbox1_BBX-like;B-box zinc finger protein 21;Classic Zinc Finger;B-BOX ZINC FINGER PROTEIN 22;B-box-type zinc finger;B-box-type zinc finger;B-box-type zinc finger	NA;NA;NA;NA;GO:0008270;GO:0008270;GO:0008270
Cc000443.2	CDD;FunFam;Gene3D;PANTHER;Pfam;ProSiteProfiles;SMART	Bbox1_BBX-like;B-box zinc finger protein 21;Classic Zinc Finger;B-BOX ZINC FINGER PROTEIN 22;B-box-type zinc finger;B-box-type zinc finger;B-box-type zinc finger	NA;NA;NA;NA;GO:0008270;GO:0008270;GO:0008270
Cc000446.1	PANTHER	Microspherule protein 1	GO:0002151|GO:0031011|GO:0071339
Cc000447.1	CDD;Gene3D;PANTHER;Pfam;Pfam;PRINTS;ProSiteProfiles;ProSiteProfiles;SMART	MADS MEF2-like;Transcription factor, MADS-box superfamily;SERUM RESPONSE FACTOR HOMOLOG;Transcription factor, K-box;Transcription factor, MADS-box;Transcription factor, MADS-box;Transcription factor, K-box;Transcription factor, MADS-box;Transcription factor, MADS-box	GO:0000977|GO:0045944;GO:0003677|GO:0046983;NA;GO:0003700|GO:0005634|GO:0006355;GO:0003677|GO:0046983;GO:0003677|GO:0046983;GO:0003700|GO:0005634|GO:0006355;GO:0003677|GO:0046983;GO:0003677|GO:0046983
Cc000447.2	CDD;Gene3D;PANTHER;Pfam;Pfam;PRINTS;ProSiteProfiles;ProSiteProfiles;SMART	MADS MEF2-like;Transcription factor, MADS-box superfamily;SERUM RESPONSE FACTOR HOMOLOG;Transcription factor, K-box;Transcription factor, MADS-box;Transcription factor, MADS-box;Transcription factor, K-box;Transcription factor, MADS-box;Transcription factor, MADS-box	GO:0000977|GO:0045944;GO:0003677|GO:0046983;NA;GO:0003700|GO:0005634|GO:0006355;GO:0003677|GO:0046983;GO:0003677|GO:0046983;GO:0003700|GO:0005634|GO:0006355;GO:0003677|GO:0046983;GO:0003677|GO:0046983
Cc000448.1	PANTHER;Pfam;TIGRFAM;TIGRFAM	SHI protein family;Domain of unknown function (DUF702);SHORT INTERNODES, C-terminal;Zinc finger, lateral root primordium type 1	GO:0003700|GO:0006355;NA;NA;NA
Cc000448.2	PANTHER;Pfam;TIGRFAM;TIGRFAM	SHI protein family;Domain of unknown function (DUF702);SHORT INTERNODES, C-terminal;Zinc finger, lateral root primordium type 1	GO:0003700|GO:0006355;NA;NA;NA
Cc000449.1	PANTHER;Pfam;Pfam;Pfam;ProSiteProfiles;SMART	Transposase-like protein DAYSLEEPER;HAT, C-terminal dimerisation domain;hAT-like transposase, RNase-H fold;Zinc finger, BED-type;Zinc finger, BED-type;bed5	NA;GO:0046983;GO:0003677;GO:0003677;GO:0003677;NA
Cc000450.1	CDD;FunFam;Gene3D;PANTHER;Pfam;Pfam;PRINTS;ProSitePatterns;ProSitePatterns;ProSitePatterns;SMART;SMART	Papain-like cysteine endopeptidase;Cysteine protease RD19A;Cysteine proteinases;CYSTEINE PROTEASE FAMILY C1-RELATED;Cathepsin propeptide inhibitor domain (I29);Peptidase C1A, papain C-terminal;Peptidase C1A, papain C-terminal;Cysteine peptidase, asparagine active site;Cysteine peptidase, cysteine active site;Cysteine peptidase, histidine active site;Cathepsin propeptide inhibitor domain (I29);Pep…	NA;NA;NA;NA;NA;GO:0006508|GO:0008234;GO:0006508|GO:0008234;NA;NA;NA;NA;GO:0006508|GO:0008234
Cc000451.1	CDD;Gene3D;Pfam	retropepsin_like;Aspartic peptidase domain superfamily;Aspartyl protease	NA;NA;NA
Cc000452.1	PANTHER;Pfam	WAT1-related protein;EamA domain	GO:0016020|GO:0022857;GO:0016020
Cc000452.2	PANTHER;Pfam	WAT1-related protein;EamA domain	GO:0016020|GO:0022857;GO:0016020
Cc000452.3	PANTHER;Pfam	WAT1-related protein;EamA domain	GO:0016020|GO:0022857;GO:0016020
Cc000453.1	CDD;Gene3D;Gene3D;PANTHER;Pfam;Pfam;PRINTS;ProSitePatterns;ProSiteProfiles;ProSiteProfiles	OBG-type guanine nucleotide-binding (G) domain;GTP1/OBG domain superfamily;P-loop containing nucleoside triphosphate hydrolase;OBG-type GTPase;GTP1/OBG domain;GTP binding domain;GTP binding domain;GTP1/OBG, conserved site;GTP1/OBG domain;OBG-type guanine nucleotide-binding (G) domain	GO:0005525;NA;NA;GO:0003924|GO:0005525;NA;GO:0005525;GO:0005525;GO:0005525;NA;GO:0005525
Cc000454.1	CDD;FunFam;FunFam;Gene3D;Gene3D;PANTHER;Pfam;Pfam;Pfam;PRINTS;ProSitePatterns;ProSitePatterns;ProSitePatterns;SMART;SMART;SMART	Papain-like cysteine endopeptidase;Cysteine protease 1;Senescence-specific cysteine protease;Cysteine proteinases;Granulin superfamily;CYSTEINE PROTEASE FAMILY C1-RELATED;Cathepsin propeptide inhibitor domain (I29);Granulin;Peptidase C1A, papain C-terminal;Peptidase C1A, papain C-terminal;Cysteine peptidase, asparagine active site;Cysteine peptidase, cysteine active site;Cysteine peptidase, histi…	NA;NA;NA;NA;NA;NA;NA;NA;GO:0006508|GO:0008234;GO:0006508|GO:0008234;NA;NA;NA;NA;NA;GO:0006508|GO:0008234
Cc000455.1	CDD;FunFam;Gene3D;PANTHER;Pfam;PRINTS;ProSitePatterns;ProSiteProfiles	TRX_family;Thioredoxin;Glutaredoxin;THIOREDOXIN;Thioredoxin domain;Thioredoxin family signature;Thioredoxin, conserved site;Thioredoxin domain	NA;NA;NA;NA;NA;NA;NA;NA
Cc000455.2	CDD;FunFam;Gene3D;PANTHER;Pfam;PRINTS;ProSitePatterns;ProSiteProfiles	TRX_family;Thioredoxin;Glutaredoxin;THIOREDOXIN;Thioredoxin domain;Thioredoxin family signature;Thioredoxin, conserved site;Thioredoxin domain	NA;NA;NA;NA;NA;NA;NA;NA
Cc000456.1	FunFam;FunFam;Gene3D;Gene3D;Gene3D;PANTHER;Pfam;Pfam;ProSitePatterns;ProSiteProfiles	Cytokinin dehydrogenase 1;Cytokinin dehydrogenase 2;Cytokinin dehydrogenase, C-terminal domain superfamily;FAD-binding, type PCMH, subdomain 1;FAD-binding, type PCMH, subdomain 2;GULONOLACTONE OXIDASE;Cytokinin dehydrogenase 1, FAD/cytokinin binding domain;FAD linked oxidase, N-terminal;Oxygen oxidoreductase covalent FAD-binding site;FAD-binding domain, PCMH-type	NA;NA;NA;NA;NA;NA;GO:0009690|GO:0019139|GO:0050660;GO:0050660;GO:0016491;GO:0071949
Cc000456.2	FunFam;Gene3D;Gene3D;Gene3D;PANTHER;Pfam;Pfam;ProSitePatterns;ProSiteProfiles	Cytokinin dehydrogenase 2;Cytokinin dehydrogenase, C-terminal domain superfamily;FAD-binding, type PCMH, subdomain 1;FAD-binding, type PCMH, subdomain 2;GULONOLACTONE OXIDASE;Cytokinin dehydrogenase 1, FAD/cytokinin binding domain;FAD linked oxidase, N-terminal;Oxygen oxidoreductase covalent FAD-binding site;FAD-binding domain, PCMH-type	NA;NA;NA;NA;NA;GO:0009690|GO:0019139|GO:0050660;GO:0050660;GO:0016491;GO:0071949
Cc000456.3	FunFam;Gene3D;Gene3D;Gene3D;PANTHER;Pfam;Pfam;ProSitePatterns;ProSiteProfiles	Cytokinin dehydrogenase 1;Cytokinin dehydrogenase, C-terminal domain superfamily;FAD-binding, type PCMH, subdomain 1;FAD-binding, type PCMH, subdomain 2;GULONOLACTONE OXIDASE;Cytokinin dehydrogenase 1, FAD/cytokinin binding domain;FAD linked oxidase, N-terminal;Oxygen oxidoreductase covalent FAD-binding site;FAD-binding domain, PCMH-type	NA;NA;NA;NA;NA;GO:0009690|GO:0019139|GO:0050660;GO:0050660;GO:0016491;GO:0071949
Cc000457.1	CDD;FunFam;FunFam;Gene3D;Gene3D;Hamap;PANTHER;Pfam;Pfam;Pfam;Pfam;PRINTS;ProSiteProfiles;TIGRFAM;TIGRFAM	HflX-type guanine nucleotide-binding (G) domain;GTPase HflX;Predicted protein;GTPase HflX, N-terminal domain superfamily;P-loop containing nucleoside triphosphate hydrolase;GTPase HflX;GTPase HflX;GTPase HflX, N-terminal;GTP binding domain;GTP-binding protein, middle domain;HflX, C-terminal domain;GTP binding domain;HflX-type guanine nucleotide-binding (G) domain;GTPase HflX;Small GTP-binding pro…	GO:0005525;NA;NA;NA;NA;GO:0005525;GO:0005525;NA;GO:0005525;NA;NA;GO:0005525;GO:0005525;GO:0005525;GO:0005525
Cc000458.1	CDD;PANTHER;Pfam	RNase_HI_RT_Ty1;GAG-POL-RELATED RETROTRANSPOSON;Reverse transcriptase, RNA-dependent DNA polymerase	NA;NA;NA
Cc000459.1	CDD;FunFam;Gene3D;PANTHER;Pfam;PRINTS;PRINTS;ProSitePatterns;ProSitePatterns;ProSiteProfiles	Secretory peroxidase;Peroxidase;Peroxidase, domain 2;Plant peroxidase;Haem peroxidase;Haem peroxidase;Plant peroxidase;Peroxidase, active site;Peroxidases heam-ligand binding site;Haem peroxidase	GO:0004601|GO:0042744;NA;NA;GO:0004601|GO:0006979|GO:0020037;GO:0004601|GO:0006979|GO:0020037;GO:0004601|GO:0006979|GO:0020037;GO:0004601|GO:0006979|GO:0020037;GO:0004601;NA;GO:0004601|GO:0006979|GO:0020037
Cc000459.2	CDD;FunFam;Gene3D;PANTHER;Pfam;PRINTS;PRINTS;ProSitePatterns;ProSitePatterns;ProSiteProfiles	Secretory peroxidase;Peroxidase;Peroxidase, domain 2;Plant peroxidase;Haem peroxidase;Haem peroxidase;Plant peroxidase;Peroxidase, active site;Peroxidases heam-ligand binding site;Haem peroxidase	GO:0004601|GO:0042744;NA;NA;GO:0004601|GO:0006979|GO:0020037;GO:0004601|GO:0006979|GO:0020037;GO:0004601|GO:0006979|GO:0020037;GO:0004601|GO:0006979|GO:0020037;GO:0004601;NA;GO:0004601|GO:0006979|GO:0020037
Cc000459.3	CDD;FunFam;Gene3D;PANTHER;Pfam;PRINTS;PRINTS;ProSitePatterns;ProSitePatterns;ProSiteProfiles	Secretory peroxidase;Peroxidase;Peroxidase, domain 2;Plant peroxidase;Haem peroxidase;Haem peroxidase;Plant peroxidase;Peroxidase, active site;Peroxidases heam-ligand binding site;Haem peroxidase	GO:0004601|GO:0042744;NA;NA;GO:0004601|GO:0006979|GO:0020037;GO:0004601|GO:0006979|GO:0020037;GO:0004601|GO:0006979|GO:0020037;GO:0004601|GO:0006979|GO:0020037;GO:0004601;NA;GO:0004601|GO:0006979|GO:0020037
Cc000460.1	CDD;FunFam;PANTHER;Pfam;ProSitePatterns;ProSiteProfiles;SMART	G-box binding factor 1-like, bZIP domain, plant;BZIP transcription factor;BZIP TRANSCRIPTION FACTOR 44;Basic-leucine zipper domain;Basic-leucine zipper domain;Basic-leucine zipper domain;Basic-leucine zipper domain	GO:0003700|GO:0006355;NA;NA;GO:0003700|GO:0006355;GO:0003700|GO:0006355;GO:0003700|GO:0006355;GO:0003700|GO:0006355
Cc000461.1	CDD;FunFam;Gene3D;Gene3D;PANTHER;Pfam;ProSitePatterns;ProSitePatterns;ProSitePatterns;ProSiteProfiles;SMART	STKc_TEY_MAPK;Mitogen-activated protein kinase;Phosphorylase Kinase; domain 1;Transferase(Phosphotransferase) domain 1;MITOGEN-ACTIVATED PROTEIN KINASE;Protein kinase domain;Mitogen-activated protein (MAP) kinase, conserved site;Protein kinase, ATP binding site;Serine/threonine-protein kinase, active site;Protein kinase domain;Protein kinase domain	NA;NA;NA;NA;NA;GO:0004672|GO:0005524|GO:0006468;GO:0004707|GO:0005524|GO:0006468;GO:0005524;GO:0004672|GO:0006468;GO:0004672|GO:0005524|GO:0006468;GO:0004672|GO:0005524|GO:0006468
Cc000462.1	Gene3D;PANTHER;Pfam	Chloramphenicol acetyltransferase-like domain superfamily;TRICHOTHECENE 3-O-ACETYLTRANSFERASE;Transferase family	NA;NA;NA
Cc000463.1	Gene3D;PANTHER;Pfam	Bifunctional inhibitor/plant lipid transfer protein/seed storage helical domain superfamily;Plant non-specific lipid-transfer protein/Par allergen;Bifunctional inhibitor/plant lipid transfer protein/seed storage helical domain	NA;GO:0006869|GO:0008289;NA
Cc000464.1	CDD;FunFam;PANTHER;Pfam;SMART	Cyclin-like;Cyclin family protein;Cyclin/Cyclin-like subunit Ssn8;Cyclin, N-terminal;Cyclin-like	NA;NA;GO:0006357|GO:0016538;NA;NA
Cc000465.1	Gene3D;PANTHER;Pfam;ProSiteProfiles	Bifunctional nuclease superfamily;VON HIPPEL-LINDAU PROTEIN;Bifunctional nuclease domain;Bifunctional nuclease domain	GO:0004518;NA;GO:0004518;GO:0004518
Cc000466.1	Gene3D;PANTHER;Pfam	Inositol-pentakisphosphate 2-kinase, N-terminal lobe;Inositol-pentakisphosphate 2-kinase;Inositol-pentakisphosphate 2-kinase	NA;GO:0005524|GO:0035299;GO:0005524|GO:0035299
Cc000467.1	CDD;FunFam;PANTHER;Pfam	FR_SDR_e;Dihydroflavonol reductase;NAD DEPENDENT EPIMERASE/DEHYDRATASE;NAD-dependent epimerase/dehydratase	NA;NA;NA;NA
Cc000467.2	CDD;FunFam;PANTHER;Pfam	FR_SDR_e;Dihydroflavonol reductase;NAD DEPENDENT EPIMERASE/DEHYDRATASE;NAD-dependent epimerase/dehydratase	NA;NA;NA;NA
Cc000467.3	CDD;FunFam;PANTHER;Pfam	FR_SDR_e;Dihydroflavonol reductase;NAD DEPENDENT EPIMERASE/DEHYDRATASE;NAD-dependent epimerase/dehydratase	NA;NA;NA;NA
Cc000467.4	FunFam;PANTHER;Pfam	Dihydroflavonol reductase;NAD DEPENDENT EPIMERASE/DEHYDRATASE;NAD-dependent epimerase/dehydratase	NA;NA;NA
Cc000467.5	CDD;FunFam;PANTHER;Pfam	FR_SDR_e;Dihydroflavonol reductase;NAD DEPENDENT EPIMERASE/DEHYDRATASE;NAD-dependent epimerase/dehydratase	NA;NA;NA;NA
Cc000468.1	CDD;Gene3D;PANTHER;Pfam;ProSiteProfiles	GDSL lipase/esterase-like, plant;SGNH hydrolase superfamily;GDSL ESTERASE/LIPASE EXL3;GDSL lipase/esterase;Prokaryotic membrane lipoprotein lipid attachment site profile.	NA;NA;NA;GO:0016788;NA
Cc000469.1	CDD;FunFam;PANTHER;Pfam	FR_SDR_e;Dihydroflavonol reductase;NAD DEPENDENT EPIMERASE/DEHYDRATASE;NAD-dependent epimerase/dehydratase	NA;NA;NA;NA
Cc000469.2	CDD;FunFam;PANTHER;Pfam	FR_SDR_e;Dihydroflavonol reductase;NAD DEPENDENT EPIMERASE/DEHYDRATASE;NAD-dependent epimerase/dehydratase	NA;NA;NA;NA
Cc000469.3	CDD;FunFam;PANTHER;Pfam	FR_SDR_e;Dihydroflavonol reductase;NAD DEPENDENT EPIMERASE/DEHYDRATASE;NAD-dependent epimerase/dehydratase	NA;NA;NA;NA
Cc000469.4	FunFam;PANTHER;Pfam	Dihydroflavonol reductase;NAD DEPENDENT EPIMERASE/DEHYDRATASE;NAD-dependent epimerase/dehydratase	NA;NA;NA
Cc000469.5	CDD;FunFam;PANTHER;Pfam	FR_SDR_e;Dihydroflavonol reductase;NAD DEPENDENT EPIMERASE/DEHYDRATASE;NAD-dependent epimerase/dehydratase	NA;NA;NA;NA
Cc000470.1	CDD;FunFam;PANTHER;ProSiteProfiles;SMART	SANT/Myb domain;Transcription factor SRM1;Transcription factor RADIALIS-like;SANT domain;SANT/Myb domain	NA;NA;GO:0003700;NA;NA
Cc000471.1	CDD;Gene3D;PANTHER;Pfam;ProSiteProfiles;SMART	CBS domain-containing protein CBSX3, CBS domain;CBS domain superfamily;CBS DOMAIN-CONTAINING PROTEIN CBSX3, MITOCHONDRIAL;CBS domain;CBS domain;CBS domain	NA;NA;NA;NA;NA;NA
Cc000472.1	PANTHER	OS01G0106600 PROTEIN	NA
Cc000473.1	FunFam;Gene3D;PANTHER;Pfam;PRINTS;PRINTS;ProSitePatterns	Cytochrome P450 724B1;Cytochrome P450 superfamily;CYTOCHROME P450 26;Cytochrome P450;Cytochrome P450;Cytochrome P450, E-class, group I;Cytochrome P450, conserved site	NA;GO:0004497|GO:0005506|GO:0016705|GO:0020037;NA;GO:0004497|GO:0005506|GO:0016705|GO:0020037;GO:0004497|GO:0005506|GO:0016705|GO:0020037;GO:0004497|GO:0005506|GO:0016705|GO:0020037;GO:0005506|GO:0016705
Cc000474.1	PANTHER;Pfam	ZINC ION-BINDING PROTEIN;Zinc finger, GRF-type	NA;GO:0008270
Cc000475.1	CDD;FunFam;Gene3D;PANTHER;Pfam;Pfam;ProSiteProfiles;SMART	RRM_SF;RNA recognition motif (RRM)-containing protein;Nucleotide-binding alpha-beta plait domain superfamily;RNA RECOGNITION MOTIF-CONTAINING;RNA recognition motif domain;Spen paralogue and orthologue SPOC, C-terminal;RNA recognition motif domain;RNA recognition motif domain	NA;NA;NA;NA;GO:0003723;NA;GO:0003723;GO:0003723
Cc000476.1	PANTHER;Pfam	Nonaspanin (TM9SF);Nonaspanin (TM9SF)	GO:0016020;GO:0016020
Cc000477.1	FunFam;Gene3D;PANTHER;Pfam	Chlorophyll a-b binding protein, chloroplastic;Chlorophyll a/b binding protein domain;Chlorophyll A-B binding protein, plant and chromista;Chlorophyll A-B binding protein	NA;NA;GO:0009765|GO:0016020;NA
Cc000478.1	Gene3D;PANTHER;ProSiteProfiles;SMART	Transferase(Phosphotransferase) domain 1;SERINE/THREONINE-PROTEIN KINASE FRAY2;Protein kinase domain;Protein kinase domain	NA;NA;GO:0004672|GO:0005524|GO:0006468;GO:0004672|GO:0005524|GO:0006468
Cc000480.1	Gene3D;PANTHER;Pfam;ProSiteProfiles;SMART	Transferase(Phosphotransferase) domain 1;SERINE/THREONINE-PROTEIN KINASE FRAY2;Protein kinase domain;Protein kinase domain;Protein kinase domain	NA;NA;GO:0004672|GO:0005524|GO:0006468;GO:0004672|GO:0005524|GO:0006468;GO:0004672|GO:0005524|GO:0006468
Cc000481.1	Gene3D;PANTHER	Fe-S cluster assembly domain superfamily;OS09G0481800 PROTEIN	NA;NA
Cc000482.1	PANTHER;Pfam;TIGRFAM	CASP-LIKE PROTEIN 4A4;Casparian strip membrane protein domain;Casparian strip membrane protein	NA;NA;NA
Cc000483.1	CDD;Gene3D;PANTHER;Pfam	Ribonuclease H-like domain, plant type;Ribonuclease H superfamily;BNAC02G40300D PROTEIN;Ribonuclease H domain	NA;GO:0003676;NA;GO:0003676|GO:0004523
Cc000484.1	CDD;CDD;CDD;FunFam;Gene3D;Gene3D;Gene3D;Hamap;PANTHER;Pfam;Pfam;PRINTS;ProSitePatterns;ProSiteProfiles;TIGRFAM;TIGRFAM	IF2_eIF5B;mtIF2_IVc;Translation initiation factor IF-2, domain II;Translation initiation factor IF-2;Translation factors;P-loop containing nucleoside triphosphate hydrolase;Translation initiation factor IF-2, domain 3 superfamily;Translation initiation factor IF-2, bacterial-like;Translation initiation factor IF- 2;Translational (tr)-type GTP-binding domain;Translation initiation factor IF- 2, do…	NA;NA;NA;NA;NA;NA;NA;GO:0003743|GO:0003924|GO:0005525|GO:0006413;NA;GO:0003924|GO:0005525;NA;GO:0003924|GO:0005525;GO:0003743|GO:0003924|GO:0005525|GO:0006413;GO:0003924|GO:0005525;GO:0005525;GO:0003743|GO:0003924|GO:0005525|GO:0006413
Cc000485.1	PANTHER;Pfam;PIRSF	Endoplasmic reticulum oxidoreductin 1;Endoplasmic reticulum oxidoreductin 1;Endoplasmic reticulum oxidoreductin 1	GO:0005783|GO:0015035|GO:0016972|GO:0034975|GO:0071949;GO:0005783|GO:0015035|GO:0016972|GO:0034975|GO:0071949;GO:0005783|GO:0015035|GO:0016972|GO:0034975|GO:0071949
Cc000485.2	PANTHER;Pfam;PIRSF	Endoplasmic reticulum oxidoreductin 1;Endoplasmic reticulum oxidoreductin 1;Endoplasmic reticulum oxidoreductin 1	GO:0005783|GO:0015035|GO:0016972|GO:0034975|GO:0071949;GO:0005783|GO:0015035|GO:0016972|GO:0034975|GO:0071949;GO:0005783|GO:0015035|GO:0016972|GO:0034975|GO:0071949
Cc000486.1	PANTHER;Pfam	Carotenoid oxygenase;Carotenoid oxygenase	GO:0016702;GO:0016702
Cc000487.1	CDD;FunFam;FunFam;FunFam;Gene3D;Gene3D;PANTHER;Pfam;Pfam;Pfam;Pfam;PIRSF;PRINTS;ProSiteProfiles;ProSiteProfiles;SMART;SMART;SMART;SMART	Signal transduction histidine kinase, dimerisation/phosphoacceptor domain;Ethylene receptor;Ethylene receptor 1;Ethylene response sensor;GAF-like domain superfamily;Histidine kinase/HSP90-like ATPase superfamily;TWO-COMPONENT SENSOR HISTIDINE KINASE;GAF domain;Histidine kinase/HSP90-like ATPase;Signal transduction histidine kinase, dimerisation/phosphoacceptor domain;Signal transduction response …	GO:0000155|GO:0007165;NA;NA;NA;NA;NA;NA;GO:0005515;NA;GO:0000155|GO:0007165;GO:0000160;GO:0004672|GO:0005789|GO:0009723|GO:0038199|GO:0051740;GO:0016310|GO:0016772;NA;GO:0000160;GO:0005515;NA;GO:0000155|GO:0007165;GO:0000160
Cc000487.2	CDD;FunFam;FunFam;Gene3D;Gene3D;PANTHER;Pfam;Pfam;Pfam;PRINTS;ProSiteProfiles;SMART;SMART;SMART	Signal transduction histidine kinase, dimerisation/phosphoacceptor domain;Ethylene receptor 1;Ethylene response sensor;GAF-like domain superfamily;Histidine kinase/HSP90-like ATPase superfamily;TWO-COMPONENT SENSOR HISTIDINE KINASE;GAF domain;Histidine kinase/HSP90-like ATPase;Signal transduction histidine kinase, dimerisation/phosphoacceptor domain;Signal transduction histidine kinase-related pr…	GO:0000155|GO:0007165;NA;NA;NA;NA;NA;GO:0005515;NA;GO:0000155|GO:0007165;GO:0016310|GO:0016772;NA;GO:0005515;NA;GO:0000155|GO:0007165
Cc000488.1	PANTHER;Pfam	ZINC FINGER, CCHC-TYPE-RELATED;gag-polypeptide of LTR copia-type	NA;NA
Cc000489.1	CDD;FunFam;FunFam;Gene3D;PANTHER;Pfam;Pfam;ProSiteProfiles;SMART	CID8-like protein, RNA recognition motif 1;Polyadenylate-binding protein-interacting protein 10;Polyadenylate-binding protein-interacting protein 11;Nucleotide-binding alpha-beta plait domain superfamily;SERINE/ARGININE-RICH SPLICING FACTOR;Ataxin-2, C-terminal;RNA recognition motif domain;RNA recognition motif domain;RNA recognition motif domain	NA;NA;NA;NA;NA;NA;GO:0003723;GO:0003723;GO:0003723
Cc000490.1	PANTHER;Pfam	VQ motif-containing protein 1/10;VQ	NA;NA
Cc000491.1	FunFam;Gene3D;PANTHER;Pfam;Pfam;ProSiteProfiles	Gibberellin 2-beta-dioxygenase 1;Isopenicillin N synthase-like superfamily;2-OXOGLUTARATE (2OG) AND FE(II)-DEPENDENT OXYGENASE SUPERFAMILY PROTEIN-RELATED;Isopenicillin N synthase-like, Fe(2+) 2OG dioxygenase domain;Non-haem dioxygenase N-terminal domain;Oxoglutarate/iron-dependent dioxygenase	NA;NA;NA;NA;NA;NA
Cc000491.2	Gene3D;PANTHER;Pfam;Pfam;ProSiteProfiles	Isopenicillin N synthase-like superfamily;2-OXOGLUTARATE (2OG) AND FE(II)-DEPENDENT OXYGENASE SUPERFAMILY PROTEIN-RELATED;Isopenicillin N synthase-like, Fe(2+) 2OG dioxygenase domain;Non-haem dioxygenase N-terminal domain;Oxoglutarate/iron-dependent dioxygenase	NA;NA;NA;NA;NA
Cc000492.1	PANTHER	VIRUS-SPECIFIC-SIGNALING-PATHWAY REGULATED PROTEIN-RELATED	NA
Cc000493.1	PANTHER	VIRUS-SPECIFIC-SIGNALING-PATHWAY REGULATED PROTEIN-RELATED	NA
Cc000494.1	CDD;Gene3D;PANTHER;Pfam;ProSiteProfiles;ProSiteProfiles;SMART	C2;C2 domain superfamily;C2 DOMAIN-CONTAINING PROTEIN-LIKE;C2 domain;C2 domain;Synaptotagmin-like mitochondrial-lipid-binding domain;C2 domain	NA;NA;NA;NA;NA;GO:0008289;NA
Cc000495.1	PANTHER	AT1G29970-like	NA
Cc000496.1	FunFam;Gene3D;PANTHER;Pfam;PRINTS;PRINTS;ProSitePatterns	Cytochrome P450 734A1;Cytochrome P450 superfamily;CYTOCHROME P450 FAMILY MEMBER;Cytochrome P450;Cytochrome P450;Cytochrome P450, E-class, group I;Cytochrome P450, conserved site	NA;GO:0004497|GO:0005506|GO:0016705|GO:0020037;NA;GO:0004497|GO:0005506|GO:0016705|GO:0020037;GO:0004497|GO:0005506|GO:0016705|GO:0020037;GO:0004497|GO:0005506|GO:0016705|GO:0020037;GO:0005506|GO:0016705
Cc000497.1	Gene3D;PANTHER;Pfam;PRINTS;PRINTS;ProSitePatterns	Cytochrome P450 superfamily;CYTOCHROME P450 FAMILY MEMBER;Cytochrome P450;Cytochrome P450;Cytochrome P450, E-class, group I;Cytochrome P450, conserved site	GO:0004497|GO:0005506|GO:0016705|GO:0020037;NA;GO:0004497|GO:0005506|GO:0016705|GO:0020037;GO:0004497|GO:0005506|GO:0016705|GO:0020037;GO:0004497|GO:0005506|GO:0016705|GO:0020037;GO:0005506|GO:0016705
Cc000498.1	Gene3D;PANTHER;Pfam;PRINTS;PRINTS;ProSitePatterns	Cytochrome P450 superfamily;CYTOCHROME P450 FAMILY MEMBER;Cytochrome P450;Cytochrome P450;Cytochrome P450, E-class, group I;Cytochrome P450, conserved site	GO:0004497|GO:0005506|GO:0016705|GO:0020037;NA;GO:0004497|GO:0005506|GO:0016705|GO:0020037;GO:0004497|GO:0005506|GO:0016705|GO:0020037;GO:0004497|GO:0005506|GO:0016705|GO:0020037;GO:0005506|GO:0016705
Cc000498.2	Gene3D;PANTHER;Pfam;PRINTS;PRINTS;ProSitePatterns	Cytochrome P450 superfamily;CYTOCHROME P450 FAMILY MEMBER;Cytochrome P450;Cytochrome P450;Cytochrome P450, E-class, group I;Cytochrome P450, conserved site	GO:0004497|GO:0005506|GO:0016705|GO:0020037;NA;GO:0004497|GO:0005506|GO:0016705|GO:0020037;GO:0004497|GO:0005506|GO:0016705|GO:0020037;GO:0004497|GO:0005506|GO:0016705|GO:0020037;GO:0005506|GO:0016705
Cc000499.1	CDD;CDD;Gene3D;Gene3D;Gene3D;PANTHER;Pfam;Pfam;Pfam;Pfam;ProSiteProfiles;ProSiteProfiles	RNase_HI_like;RT_LTR;HIV Type 1 Reverse Transcriptase, subunit A, domain 1;Reverse transcriptase/Diguanylate cyclase domain;Ribonuclease H superfamily;TRANSPOSON TY3-I GAG-POL POLYPROTEIN;Integrase zinc-binding domain;Reverse transcriptase domain;Reverse transcriptase/retrotransposon-derived protein, RNase H-like domain;Ribonuclease H domain;Reverse transcriptase domain;Ribonuclease H domain	NA;NA;NA;NA;GO:0003676;NA;NA;NA;NA;GO:0003676|GO:0004523;NA;GO:0003676|GO:0004523
Cc000500.1	FunFam;Gene3D;PANTHER;Pfam;PRINTS;PRINTS;ProSitePatterns	Cytochrome P450 83B1;Cytochrome P450 superfamily;CYTOCHROME P450 71B11-RELATED;Cytochrome P450;Cytochrome P450;Cytochrome P450, E-class, group I;Cytochrome P450, conserved site	NA;GO:0004497|GO:0005506|GO:0016705|GO:0020037;NA;GO:0004497|GO:0005506|GO:0016705|GO:0020037;GO:0004497|GO:0005506|GO:0016705|GO:0020037;GO:0004497|GO:0005506|GO:0016705|GO:0020037;GO:0005506|GO:0016705
Cc000501.1	Gene3D;PANTHER;Pfam;PRINTS;PRINTS;ProSitePatterns	Cytochrome P450 superfamily;CYTOCHROME P450 FAMILY MEMBER;Cytochrome P450;Cytochrome P450;Cytochrome P450, E-class, group I;Cytochrome P450, conserved site	GO:0004497|GO:0005506|GO:0016705|GO:0020037;NA;GO:0004497|GO:0005506|GO:0016705|GO:0020037;GO:0004497|GO:0005506|GO:0016705|GO:0020037;GO:0004497|GO:0005506|GO:0016705|GO:0020037;GO:0005506|GO:0016705
Cc000501.2	Gene3D;PANTHER;Pfam;PRINTS;PRINTS;ProSitePatterns	Cytochrome P450 superfamily;CYTOCHROME P450 FAMILY MEMBER;Cytochrome P450;Cytochrome P450;Cytochrome P450, E-class, group I;Cytochrome P450, conserved site	GO:0004497|GO:0005506|GO:0016705|GO:0020037;NA;GO:0004497|GO:0005506|GO:0016705|GO:0020037;GO:0004497|GO:0005506|GO:0016705|GO:0020037;GO:0004497|GO:0005506|GO:0016705|GO:0020037;GO:0005506|GO:0016705
Cc000502.1	CDD;Gene3D;PANTHER;Pfam;ProSitePatterns;SFLD;TIGRFAM	Polyprenyl synthetase;Isoprenoid synthase domain superfamily;GERANYLGERANYL PYROPHOSPHATE SYNTHASE;Polyprenyl synthetase;Polyprenyl synthetase, conserved site;Isoprenoid Synthase Type I;prenyl_cyano: solanesyl diphosphate synthase	GO:0008299;NA;NA;GO:0008299;NA;NA;NA
Cc000503.1	Gene3D;Gene3D;PANTHER;Pfam	Chalcone isomerase, 3-layer sandwich;Chalcone isomerase, orthogonal bundle domain superfamily;FATTY-ACID-BINDING PROTEIN 3, CHLOROPLASTIC;Chalcone isomerase	NA;NA;NA;GO:0016872
Cc000504.1	FunFam;FunFam;Gene3D;Gene3D;PANTHER;Pfam;PIRSF;ProSitePatterns;ProSitePatterns;ProSiteProfiles;SMART	LRR receptor-like serine/threonine-protein kinase IOS1;Receptor-like serine/threonine-protein kinase;Phosphorylase Kinase; domain 1;Transferase(Phosphotransferase) domain 1;LEUCINE-RICH REPEAT RECEPTOR PROTEIN KINASE EMS1;Protein kinase domain;ILK;Protein kinase, ATP binding site;Serine/threonine-protein kinase, active site;Protein kinase domain;Protein kinase domain	NA;NA;NA;NA;NA;GO:0004672|GO:0005524|GO:0006468;NA;GO:0005524;GO:0004672|GO:0006468;GO:0004672|GO:0005524|GO:0006468;GO:0004672|GO:0005524|GO:0006468
Cc000505.1	Gene3D;PANTHER;Pfam;ProSiteProfiles	SH2 domain superfamily;Transcription factor STAT;Concanavalin A-like lectin/glucanases superfamily;SH2 domain	NA;GO:0003700|GO:0006355|GO:0007165;NA;NA
Cc000506.1	FunFam;Gene3D;PANTHER;Pfam;ProSiteProfiles;TIGRFAM	Peptide methionine sulfoxide reductase MsrB;Peptide methionine sulfoxide reductase.;Peptide methionine sulfoxide reductase MsrB;Peptide methionine sulphoxide reductase MrsB domain;Peptide methionine sulphoxide reductase MrsB domain;Peptide methionine sulphoxide reductase MrsB domain	NA;NA;GO:0006979|GO:0016671|GO:0030091;GO:0033743;GO:0033743;GO:0033743
Cc000507.1	FunFam;Gene3D;Gene3D;PANTHER;Pfam;ProSitePatterns;ProSitePatterns;ProSiteProfiles;SMART	Mitogen-activated protein kinase;Phosphorylase Kinase; domain 1;Transferase(Phosphotransferase) domain 1;MITOGEN-ACTIVATED PROTEIN KINASE;Protein kinase domain;Protein kinase, ATP binding site;Serine/threonine-protein kinase, active site;Protein kinase domain;Protein kinase domain	NA;NA;NA;NA;GO:0004672|GO:0005524|GO:0006468;GO:0005524;GO:0004672|GO:0006468;GO:0004672|GO:0005524|GO:0006468;GO:0004672|GO:0005524|GO:0006468
Cc000508.1	Gene3D;PANTHER;Pfam	Sodium/solute symporter superfamily;Bile acid:sodium symporter;Bile acid:sodium symporter/arsenical resistance protein Acr3	NA;NA;GO:0016020
Cc000509.1	CDD;CDD;FunFam;FunFam;PANTHER;Pfam;Pfam;TIGRFAM	dTDP_HR_like_SDR_e;dTDP-glucose 4,6-dehydratase;Bifunctional dTDP-4-dehydrorhamnose 3,5-epimerase/dTDP-4-dehydrorhamnose reductase;UDP-glucose 4,6-dehydratase;DTDP-D-GLUCOSE 4,6-DEHYDRATASE-RELATED;NAD(P)-binding domain;RmlD-like substrate binding domain;dTDP-glucose 4,6-dehydratase	NA;GO:0008460|GO:0009225;NA;NA;NA;NA;NA;GO:0008460|GO:0009225
Cc000509.2	CDD;CDD;FunFam;FunFam;PANTHER;Pfam;Pfam;TIGRFAM	dTDP_HR_like_SDR_e;dTDP-glucose 4,6-dehydratase;Bifunctional dTDP-4-dehydrorhamnose 3,5-epimerase/dTDP-4-dehydrorhamnose reductase;UDP-glucose 4,6-dehydratase;DTDP-D-GLUCOSE 4,6-DEHYDRATASE-RELATED;NAD(P)-binding domain;RmlD-like substrate binding domain;dTDP-glucose 4,6-dehydratase	NA;GO:0008460|GO:0009225;NA;NA;NA;NA;NA;GO:0008460|GO:0009225
Cc000509.3	CDD;FunFam;PANTHER;Pfam	dTDP_HR_like_SDR_e;Bifunctional dTDP-4-dehydrorhamnose 3,5-epimerase/dTDP-4-dehydrorhamnose reductase;dTDP-4-dehydrorhamnose reductase family;RmlD-like substrate binding domain	NA;NA;NA;NA
Cc000509.4	CDD;FunFam;PANTHER;Pfam	dTDP_HR_like_SDR_e;Bifunctional dTDP-4-dehydrorhamnose 3,5-epimerase/dTDP-4-dehydrorhamnose reductase;dTDP-4-dehydrorhamnose reductase family;RmlD-like substrate binding domain	NA;NA;NA;NA
Cc000510.1	CDD;CDD;FunFam;FunFam;FunFam;FunFam;Gene3D;Gene3D;PANTHER;Pfam;Pfam;TIGRFAM	HAD_TPP;Glycosyl transferase, family 20;Alpha,alpha-trehalose-phosphate synthase;alpha,alpha-trehalose-phosphate synthase [UDP-forming] 1;Alpha,alpha-trehalose-phosphate synthase [UDP-forming] 1;alpha,alpha-trehalose-phosphate synthase [UDP-forming] 1-like;Glycogen Phosphorylase B;;HAD superfamily;Glycosyl transferase, family 20;Glycosyl transferase, family 20;Trehalose-phosphatase;Alpha,alpha-tr…	NA;GO:0003824|GO:0005992;NA;NA;NA;NA;NA;NA;GO:0003824|GO:0005992;GO:0003824|GO:0005992;GO:0003824|GO:0005992;GO:0003825|GO:0005992
Cc000511.1	CDD;FunFam;Gene3D;PANTHER;Pfam;ProSiteProfiles;SMART	Bbox1_BBX-like;B-box zinc finger protein 22;Classic Zinc Finger;B-BOX ZINC FINGER PROTEIN 22;B-box-type zinc finger;B-box-type zinc finger;B-box-type zinc finger	NA;NA;NA;NA;GO:0008270;GO:0008270;GO:0008270
Cc000511.2	CDD;FunFam;Gene3D;PANTHER;Pfam;ProSiteProfiles;SMART	Bbox1_BBX-like;B-box zinc finger protein 22;Classic Zinc Finger;B-BOX ZINC FINGER PROTEIN 22;B-box-type zinc finger;B-box-type zinc finger;B-box-type zinc finger	NA;NA;NA;NA;GO:0008270;GO:0008270;GO:0008270
Cc000511.3	CDD;FunFam;Gene3D;PANTHER;Pfam;ProSiteProfiles;SMART	Bbox1_BBX-like;B-box zinc finger protein 22;Classic Zinc Finger;B-BOX ZINC FINGER PROTEIN 22;B-box-type zinc finger;B-box-type zinc finger;B-box-type zinc finger	NA;NA;NA;NA;GO:0008270;GO:0008270;GO:0008270
Cc000512.1	PANTHER;Pfam;Pfam;ProSiteProfiles	Trichome birefringence-like family;PC-Esterase;Trichome birefringence-like, N-terminal domain;Prokaryotic membrane lipoprotein lipid attachment site profile.	GO:0016413;GO:0016740;NA;NA
Cc000512.2	PANTHER;Pfam;Pfam;ProSiteProfiles	Trichome birefringence-like family;PC-Esterase;Trichome birefringence-like, N-terminal domain;Prokaryotic membrane lipoprotein lipid attachment site profile.	GO:0016413;GO:0016740;NA;NA
Cc000512.3	PANTHER;Pfam	Trichome birefringence-like family;PC-Esterase	GO:0016413;GO:0016740
Cc000513.1	PANTHER;Pfam;Pfam;ProSiteProfiles	Trichome birefringence-like family;PC-Esterase;Trichome birefringence-like, N-terminal domain;Prokaryotic membrane lipoprotein lipid attachment site profile.	GO:0016413;GO:0016740;NA;NA
Cc000514.1	PANTHER	OS06G0326200 PROTEIN	NA
Cc000515.1	CDD;FunFam;FunFam;FunFam;FunFam;Gene3D;Gene3D;Gene3D;PANTHER;Pfam;Pfam;ProSitePatterns;ProSiteProfiles;SMART	STKc_IRAK;probable LRR receptor-like serine/threonine-protein kinase At1g53430;Probable LRR receptor-like serine/threonine-protein kinase RFK1;Putative leucine-rich repeat receptor-like serine/threonine-protein kinase;Putative LRR receptor-like serine/threonine-protein kinase;Phosphorylase Kinase; domain 1;Transferase(Phosphotransferase) domain 1;Leucine-rich repeat domain superfamily;LEUCINE-RIC…	NA;NA;NA;NA;NA;NA;NA;NA;NA;NA;GO:0004672|GO:0006468;GO:0004672|GO:0006468;GO:0004672|GO:0005524|GO:0006468;GO:0004672|GO:0005524|GO:0006468
Cc000516.1	FunFam;Gene3D;PANTHER;Pfam	Os09g0479300 protein;S-adenosyl-L-methionine-dependent methyltransferase superfamily;PHENYLALANYL-TRNA SYNTHETASE;25S rRNA (uridine-N(3))-methyltransferase BMT5-like	NA;NA;NA;GO:0070042|GO:0070475
Cc000516.2	PANTHER;Pfam	PHENYLALANYL-TRNA SYNTHETASE;25S rRNA (uridine-N(3))-methyltransferase BMT5-like	NA;GO:0070042|GO:0070475
Cc000516.3	PANTHER;Pfam	PHENYLALANYL-TRNA SYNTHETASE;25S rRNA (uridine-N(3))-methyltransferase BMT5-like	NA;GO:0070042|GO:0070475
Cc000517.1	PANTHER	Heavy metal-associated isoprenylated plant protein 47	NA
Cc000518.1	PANTHER	Heavy metal-associated isoprenylated plant protein 16/46	NA
Cc000519.1	PANTHER	Heavy metal-associated isoprenylated plant protein 47	NA
Cc000520.1	CDD;Gene3D;PANTHER;Pfam;ProSiteProfiles;SMART	BTB_POZ_ZBTB_KLHL-like;SKP1/BTB/POZ domain superfamily;BTB/POZ domain-containing protein AtSIBP1-like;BTB/POZ domain;BTB/POZ domain;BTB/POZ domain	NA;NA;NA;GO:0005515;GO:0005515;GO:0005515
Cc000521.1	CDD;CDD;CDD;FunFam;Gene3D;PANTHER;Pfam;Pfam;Pfam;ProSiteProfiles;ProSiteProfiles;SMART;SMART	UBA_scDdi1_like;Aspartic peptidase, DDI1-type;DNA damage inducible protein 1 ubiquitin-like domain;DNA damage inducible 1 homolog 2;Aspartic peptidase domain superfamily;ASPARTYL PROTEASE DDI-RELATED;Aspartic peptidase, DDI1-type;Ubiquitin-associated domain;Ubiquitin-like domain;Ubiquitin-associated domain;Ubiquitin-like domain;Ubiquitin-associated domain;Ubiquitin-like domain	NA;GO:0004190|GO:0006508;NA;NA;NA;NA;GO:0004190|GO:0006508;NA;GO:0005515;NA;GO:0005515;NA;GO:0005515
Cc000522.1	Gene3D;PANTHER;Pfam;ProSiteProfiles;SMART	BSD domain superfamily;TFIIH subunit Tfb1/GTF2H1;BSD domain;BSD domain;BSD domain	NA;GO:0000439|GO:0006289|GO:0006351;NA;NA;NA
Cc000523.1	FunFam;FunFam;Gene3D;Gene3D;PANTHER;Pfam;ProSiteProfiles;SMART	enhancer of mRNA-decapping protein 4;Enhancer of mRNA-decapping protein 4;Enhancer of mRNA-decapping protein 4, conserved C-terminal domain;WD40/YVTN repeat-like-containing domain superfamily;Enhancer of mRNA-decapping protein 4-like;Enhancer of mRNA-decapping protein 4, WD40 repeat region;WD40 repeat;WD40 repeat	NA;NA;NA;GO:0005515;GO:0031087;NA;GO:0005515;GO:0005515
Cc000524.1	CDD;Gene3D;PANTHER;Pfam;PRINTS;ProSitePatterns;ProSiteProfiles;SMART	DnaJ domain;Chaperone J-domain superfamily;CHAPERONE PROTEIN DNAJ 11, CHLOROPLASTIC-LIKE;DnaJ domain;DnaJ domain;DnaJ domain, conserved site;DnaJ domain;DnaJ domain	NA;NA;NA;NA;NA;NA;NA;NA
Cc000525.1	CDD;FunFam;FunFam;PANTHER;Pfam;ProSiteProfiles;ProSiteProfiles;SMART	SANT/Myb domain;transcription factor MYB80;Transcription factor RAX3;F14D16.11-RELATED;SANT/Myb domain;Myb domain;SANT/Myb domain;SANT/Myb domain	NA;NA;NA;NA;NA;NA;NA;NA
Cc000526.1	PANTHER	OS03G0453550 PROTEIN	NA
Cc000527.1	CDD;PANTHER;Pfam;ProSitePatterns;ProSiteProfiles;SMART	EF-hand domain;TROPONIN;EF-hand domain;EF-Hand 1, calcium-binding site;EF-hand domain;EF-hand domain	GO:0005509;NA;GO:0005509;NA;GO:0005509;GO:0005509
Cc000528.1	Pfam;ProSiteProfiles;ProSiteProfiles;SMART	Zinc finger, SWIM-type;Prokaryotic membrane lipoprotein lipid attachment site profile.;Zinc finger, SWIM-type;Zinc finger, PMZ-type	GO:0008270;NA;GO:0008270;GO:0008270
Cc000529.1	CDD;FunFam;Gene3D;PANTHER;Pfam;ProSitePatterns;ProSiteProfiles;SMART	Ubiquitin-conjugating enzyme E2;Ubiquitin-conjugating enzyme 28, E2;Ubiquitin-conjugating enzyme/RWD-like;UBIQUITIN-CONJUGATING ENZYME E2;Ubiquitin-conjugating enzyme E2;Ubiquitin-conjugating enzyme, active site;Ubiquitin-conjugating enzyme E2;ubc_7	NA;NA;NA;NA;NA;NA;NA;NA
Cc000530.1	CDD;Gene3D;PANTHER;Pfam;Pfam;ProSiteProfiles;SMART;SMART	CRAL-TRIO lipid binding domain;CRAL-TRIO lipid binding domain superfamily;CRAL-TRIO DOMAIN-CONTAINING PROTEIN YKL091C-RELATED;CRAL-TRIO lipid binding domain;CRAL/TRIO, N-terminal domain;CRAL-TRIO lipid binding domain;CRAL-TRIO lipid binding domain;CRAL/TRIO, N-terminal domain	NA;NA;NA;NA;NA;NA;NA;NA
Cc000531.1	PANTHER	GPI-anchored protein LORELEI-like	NA
Cc000532.1	PANTHER	GPI-anchored protein LORELEI-like	NA
Cc000533.1	CDD;Gene3D;PANTHER;Pfam;Pfam;ProSiteProfiles;SMART;SMART	NBD_sugar-kinase_HSP70_actin;Actin; Chain A, domain 4;Actin family;Actin family;F-box domain;F-box domain;Actin family;F-box domain	NA;NA;NA;NA;GO:0005515;GO:0005515;NA;GO:0005515
Cc000534.1	FunFam;Gene3D;PANTHER;Pfam;ProSiteProfiles;ProSiteProfiles;SMART	WD-40 repeat family protein;WD40/YVTN repeat-like-containing domain superfamily;WD REPEAT PROTEIN (AFU_ORTHOLOGUE AFUA_8G05640)-RELATED;WD40 repeat;Trp-Asp (WD) repeats circular profile.;WD40 repeat;WD40 repeat	NA;GO:0005515;NA;GO:0005515;NA;GO:0005515;GO:0005515
Cc000535.1	FunFam;Gene3D;PANTHER;Pfam;PIRSF;ProSitePatterns;TIGRFAM	Photosystem I reaction center subunit V;Photosystem I PsaG/PsaK domain, chloroplastic;Photosystem I reaction center subunit V/PsaK, plant;Photosystem I reaction center subunit V/PsaK;Photosystem I reaction center subunit V/PsaK, plant;Photosystem I reaction center subunit V/PsaK;Photosystem I reaction center subunit V	NA;GO:0009522|GO:0015979;NA;GO:0009522|GO:0015979|GO:0016020;NA;GO:0009522|GO:0015979|GO:0016020;GO:0009522|GO:0009535|GO:0015979
Cc000536.1	CDD;Gene3D;PANTHER;Pfam;ProSiteProfiles;SMART;SMART	HMGB9-like, ARID/BRIGHT DNA binding domain;ARID DNA-binding domain superfamily;HIGH MOBILITY GROUP B PROTEIN 9;ARID DNA-binding domain;ARID DNA-binding domain;ARID_2;ARID DNA-binding domain	GO:0003677;GO:0003677;NA;GO:0003677;GO:0003677;NA;GO:0003677
Cc000536.2	CDD;Gene3D;PANTHER;Pfam;ProSiteProfiles;SMART;SMART	HMGB9-like, ARID/BRIGHT DNA binding domain;ARID DNA-binding domain superfamily;HIGH MOBILITY GROUP B PROTEIN 9;ARID DNA-binding domain;ARID DNA-binding domain;ARID_2;ARID DNA-binding domain	GO:0003677;GO:0003677;NA;GO:0003677;GO:0003677;NA;GO:0003677
Cc000537.1	Gene3D;PANTHER;Pfam;ProSitePatterns;ProSiteProfiles;SMART	Classic Zinc Finger;ZINC FINGER PROTEIN ZAT2-RELATED;C2H2-type zinc finger;Zinc finger C2H2-type;Zinc finger C2H2-type;Zinc finger C2H2-type	NA;NA;NA;NA;NA;NA
Cc000538.1	PANTHER	WPP domain-interacting protein 1/2/3	NA
Cc000539.1	FunFam;Gene3D;Gene3D;PANTHER;Pfam;SMART	p-loop containing nucleoside triphosphate hydrolase superfamily protein;P-loop containing nucleoside triphosphate hydrolase;Toll/interleukin-1 receptor homology (TIR) domain superfamily;DNA REPAIR PROTEIN RADA;NB-ARC;AAA+ ATPase domain	NA;NA;NA;NA;GO:0043531;NA
Cc000540.1	PANTHER;Pfam	Prenylated rab acceptor PRA1;Prenylated rab acceptor PRA1	NA;NA
Cc000541.1	Gene3D;PANTHER	Classic Zinc Finger;HAPLESS PROTEIN	NA;NA
Cc000542.1	PANTHER	Uncharacterized protein At4g26450-like	NA
Cc000543.1	CDD;CDD;FunFam;Gene3D;Gene3D;PANTHER;Pfam;Pfam;PRINTS;ProSiteProfiles;SMART	CBS_pair_voltage-gated_CLC_euk_bac;Voltage_gated_ClC;Chloride channel protein;Clc chloride channel;CBS domain superfamily;CHLORIDE CHANNEL PROTEIN CLC-E;CBS domain;Chloride channel, voltage gated;Chloride channel, voltage gated;CBS domain;CBS domain	NA;NA;NA;NA;NA;NA;NA;GO:0005247|GO:0006821|GO:0016020|GO:0055085;GO:0005247|GO:0006821|GO:0016020|GO:0055085;NA;NA
Cc000544.1	FunFam;FunFam;Gene3D;PANTHER;Pfam;ProSiteProfiles;SMART	WRKY transcription factor;WRKY transcription factor 33;WRKY domain superfamily;WRKY transcription factor, plant;WRKY domain;WRKY domain;WRKY domain	NA;NA;GO:0003700|GO:0006355|GO:0043565;GO:0003700;GO:0003700|GO:0006355|GO:0043565;GO:0003700|GO:0006355|GO:0043565;GO:0003700|GO:0006355|GO:0043565
Cc000545.1	Gene3D;PANTHER;Pfam;SMART	Leucine-rich repeat domain superfamily;UNCHARACTERIZED;F-box domain;Leucine-rich repeat, cysteine-containing subtype	NA;NA;GO:0005515;NA
Cc000546.1	CDD;FunFam;Gene3D;PANTHER;Pfam;Pfam;ProSiteProfiles;SMART	COP9 signalosome subunit 6;COP9 signalosome subunit 6;Cytidine Deaminase, domain 2;EUKARYOTIC TRANSLATION INITIATION FACTOR 3 SUBUNIT F-RELATED;JAB1/MPN/MOV34 metalloenzyme domain;Rpn11/EIF3F, C-terminal;MPN domain;JAB1/MPN/MOV34 metalloenzyme domain	GO:0000338|GO:0008180;NA;NA;NA;GO:0005515|GO:0008233|GO:0008237;NA;NA;GO:0005515|GO:0008233|GO:0008237
Cc000547.1	CDD;FunFam;Gene3D;PANTHER;Pfam	SF1_C_RecD;ATP-dependent DNA helicase;P-loop containing nucleoside triphosphate hydrolase;DNA HELICASE-RELATED;DNA helicase Pif1-like	NA;NA;NA;NA;GO:0000723|GO:0003678|GO:0006281
Cc000548.1	Gene3D;PANTHER;Pfam	P-loop containing nucleoside triphosphate hydrolase;UNCHARACTERIZED;DNA helicase Pif1-like	NA;NA;GO:0000723|GO:0003678|GO:0006281
Cc000549.1	FunFam;Gene3D;PANTHER;Pfam;Pfam;Pfam;ProSiteProfiles;ProSiteProfiles;SMART	Peroxisome biogenesis protein 5;Tetratricopeptide-like helical domain superfamily;PEX5/PEX5L;Tetratricopeptide repeat;Tetratricopeptide repeat;Tetratricopeptide repeat 1;TPR repeat region circular profile.;Tetratricopeptide repeat;Tetratricopeptide repeat	NA;GO:0005515;NA;NA;GO:0005515;GO:0005515;NA;GO:0005515;GO:0005515
Cc000550.1	CDD;FunFam;Gene3D;PANTHER;Pfam;ProSiteProfiles;SMART	PPM-type phosphatase-like domain;probable protein phosphatase 2C 33;PPM-type phosphatase-like domain superfamily;PROTEIN PHOSPHATASE;PPM-type phosphatase-like domain;PPM-type phosphatase-like domain;PPM-type phosphatase-like domain	NA;NA;NA;NA;NA;NA;NA
Cc000550.2	CDD;Gene3D;PANTHER;Pfam;ProSiteProfiles;SMART	PPM-type phosphatase-like domain;PPM-type phosphatase-like domain superfamily;PROTEIN PHOSPHATASE;PPM-type phosphatase-like domain;PPM-type phosphatase-like domain;PPM-type phosphatase-like domain	NA;NA;NA;NA;NA;NA
Cc000551.1	PANTHER;Pfam	Photosystem II PsbR;Photosystem II PsbR	GO:0009523|GO:0009654|GO:0015979|GO:0042651;GO:0009523|GO:0009654|GO:0015979|GO:0042651
Cc000552.1	PANTHER	OS06G0675200 PROTEIN	NA
Cc000553.1	Gene3D;PANTHER;Pfam;ProSiteProfiles;TIGRFAM	Tetratricopeptide-like helical domain superfamily;MITOCHONDRIAL GROUP I INTRON SPLICING FACTOR CCM1;Pentatricopeptide repeat;Pentatricopeptide repeat;Pentatricopeptide repeat	GO:0005515;NA;NA;NA;NA
Cc000554.1	CDD;FunFam;Gene3D;PANTHER;Pfam;ProSiteProfiles;SMART	RNPS1, RNA recognition motif;Serine/arginine-rich splicing factor SR45;Nucleotide-binding alpha-beta plait domain superfamily;RIBONUCLEIC ACID BINDING PROTEIN S1;RNA recognition motif domain;RNA recognition motif domain;RNA recognition motif domain	NA;NA;NA;NA;GO:0003723;GO:0003723;GO:0003723
Cc000555.1	FunFam;Gene3D;Hamap;PANTHER;Pfam	Eukaryotic translation initiation factor 3 subunit J;Eukaryotic translation initiation factor 3-like domain superfamily;Eukaryotic translation initiation factor 3 subunit J;Eukaryotic translation initiation factor 3 subunit J;Eukaryotic translation initiation factor 3 subunit J	NA;NA;GO:0003743|GO:0005737|GO:0005852;GO:0003743|GO:0005737|GO:0005852;GO:0003743|GO:0005737|GO:0005852
Cc000556.1	FunFam;Gene3D;Hamap;PANTHER;Pfam;TIGRFAM	Protein Iojap, chloroplastic;Nucleotidyltransferase superfamily;Protein Iojap/ribosomal silencing factor RsfS;Protein Iojap/ribosomal silencing factor RsfS;Ribosomal silencing factor during starvation;Protein Iojap/ribosomal silencing factor RsfS	NA;NA;NA;NA;NA;NA
Cc000557.1	CDD;FunFam;FunFam;Gene3D;Hamap;PANTHER;Pfam;Pfam;PIRSF;PRINTS;ProSitePatterns;TIGRFAM	PBP2_PBGD_1;Porphobilinogen deaminase;Porphobilinogen deaminase, chloroplastic;Porphobilinogen deaminase, C-terminal domain superfamily;Porphobilinogen deaminase;Porphobilinogen deaminase;Porphobilinogen deaminase, C-terminal;Porphobilinogen deaminase, N-terminal;Porphobilinogen deaminase;Porphobilinogen deaminase;Porphobilinogen deaminase, dipyrromethane cofactor binding site;Porphobilinogen dea…	NA;NA;NA;GO:0004418|GO:0033014;GO:0004418|GO:0033014;GO:0004418|GO:0033014;GO:0004418|GO:0033014;GO:0004418|GO:0033014;GO:0004418|GO:0033014;GO:0004418|GO:0033014;GO:0004418|GO:0018160|GO:0033014;GO:0004418|GO:0033014
Cc000559.1	Gene3D;PANTHER;Pfam;ProSiteProfiles	Zinc finger, RING/FYVE/PHD-type;E3 ubiquitin-protein ligase BOI-like;Zinc finger, C3HC4 type (RING finger);Zinc finger, RING-type	NA;NA;NA;NA
Cc000560.1	FunFam;Gene3D;PANTHER;Pfam;PIRSF	KRR1 small subunit processome component;K Homology domain, type 1 superfamily;Ribosomal RNA assembly KRR1;Krr1, KH1 domain;Ribosomal RNA assembly KRR1	NA;GO:0003723;NA;NA;NA
Cc000561.1	CDD;CDD;CDD;CDD;CDD;FunFam;Gene3D;Gene3D;Gene3D;Gene3D;PANTHER;Pfam;Pfam;Pfam;Pfam;Pfam;PRINTS;ProSitePatterns;ProSiteProfiles;SMART;SMART;TIGRFAM	aeEF2_snRNP_like_IV;eEF2_snRNP_like_C;EF2;EF2_II;EF2_snRNP_III;Translation elongation factor 2;Elongation Factor G (Translational Gtpase), domain 3;Translation factors;P-loop containing nucleoside triphosphate hydrolase;Ribosomal protein S5 domain 2-type fold, subgroup;TRANSLATION ELONGATION FACTOR-RELATED;Elongation factor EFG, domain V-like;Elongation Factor G, domain II;Translational (tr)-type…	NA;NA;NA;NA;NA;NA;NA;NA;NA;NA;NA;NA;NA;GO:0003924|GO:0005525;GO:0005525;GO:0005525;GO:0003924|GO:0005525;NA;GO:0003924|GO:0005525;NA;GO:0005525;GO:0005525
Cc000562.1	FunFam;Gene3D;PANTHER;Pfam;ProSiteProfiles	NAC domain-containing protein 35;NAC domain superfamily;PROTEIN CUP-SHAPED COTYLEDON 2-RELATED;NAC domain;NAC domain	NA;GO:0003677|GO:0006355;NA;GO:0003677|GO:0006355;GO:0003677|GO:0006355
Cc000562.2	FunFam;Gene3D;PANTHER;Pfam;ProSiteProfiles	NAC domain-containing protein 35;NAC domain superfamily;PROTEIN CUP-SHAPED COTYLEDON 2-RELATED;NAC domain;NAC domain	NA;GO:0003677|GO:0006355;NA;GO:0003677|GO:0006355;GO:0003677|GO:0006355
Cc000563.1	PANTHER;Pfam	ZINC ION-BINDING PROTEIN;Zinc finger, GRF-type	NA;GO:0008270
Cc000564.1	Pfam;ProSiteProfiles;ProSiteProfiles;SMART	Zinc finger, SWIM-type;Zinc finger, CCHC-type;Zinc finger, SWIM-type;Zinc finger, PMZ-type	GO:0008270;GO:0003676|GO:0008270;GO:0008270;GO:0008270
Cc000565.1	PANTHER;Pfam;Pfam	UNCHARACTERIZED;Transposase-associated domain;Transposon, En/Spm-like	NA;NA;NA
Cc000566.1	PANTHER;Pfam;ProSiteProfiles	LOB DOMAIN-CONTAINING PROTEIN 4-RELATED;Lateral organ boundaries, LOB;Lateral organ boundaries, LOB	NA;NA;NA
Cc000567.1	CDD;FunFam;Gene3D;PANTHER;Pfam;ProSitePatterns;ProSiteProfiles	Chitinase Cts1-like;Acidic endochitinase SE2;Glycosidases;ENDOCHITINASE;Glycoside hydrolase family 18, catalytic domain;Glycosyl hydrolases family 18 (GH18) active site;Glycoside hydrolase family 18, catalytic domain	NA;NA;NA;NA;GO:0005975;GO:0004553|GO:0005975;GO:0005975
Cc000568.1	FunFam;Gene3D;PANTHER;Pfam;ProSitePatterns;ProSiteProfiles	Acidic endochitinase SE2;Glycosidases;ENDOCHITINASE;Glycoside hydrolase family 18, catalytic domain;Glycosyl hydrolases family 18 (GH18) active site;Glycoside hydrolase family 18, catalytic domain	NA;NA;NA;GO:0005975;GO:0004553|GO:0005975;GO:0005975
Cc000569.1	Gene3D;PANTHER;Pfam;PRINTS;PRINTS;ProSitePatterns	Cytochrome P450 superfamily;CYTOCHROME P450;Cytochrome P450;Cytochrome P450;Cytochrome P450, E-class, group I;Cytochrome P450, conserved site	GO:0004497|GO:0005506|GO:0016705|GO:0020037;NA;GO:0004497|GO:0005506|GO:0016705|GO:0020037;GO:0004497|GO:0005506|GO:0016705|GO:0020037;GO:0004497|GO:0005506|GO:0016705|GO:0020037;GO:0005506|GO:0016705
Cc000570.1	Gene3D;PANTHER;Pfam;PRINTS;PRINTS;ProSitePatterns	Cytochrome P450 superfamily;CYTOCHROME P450;Cytochrome P450;Cytochrome P450;Cytochrome P450, E-class, group I;Cytochrome P450, conserved site	GO:0004497|GO:0005506|GO:0016705|GO:0020037;NA;GO:0004497|GO:0005506|GO:0016705|GO:0020037;GO:0004497|GO:0005506|GO:0016705|GO:0020037;GO:0004497|GO:0005506|GO:0016705|GO:0020037;GO:0005506|GO:0016705
Cc000571.1	Gene3D;PANTHER;Pfam;PRINTS;PRINTS;ProSitePatterns	Cytochrome P450 superfamily;CYTOCHROME P450;Cytochrome P450;Cytochrome P450;Cytochrome P450, E-class, group I;Cytochrome P450, conserved site	GO:0004497|GO:0005506|GO:0016705|GO:0020037;NA;GO:0004497|GO:0005506|GO:0016705|GO:0020037;GO:0004497|GO:0005506|GO:0016705|GO:0020037;GO:0004497|GO:0005506|GO:0016705|GO:0020037;GO:0005506|GO:0016705
Cc000572.1	PANTHER;Pfam	GENERAL TRANSCRIPTION FACTOR 2-RELATED ZINC FINGER PROTEIN;Domain of unknown function DUF4371	NA;NA
Cc000573.1	PANTHER;Pfam	Small auxin-up RNA;Small auxin-up RNA	GO:0009733;GO:0009733
Cc000574.1	PANTHER	PUTATIVE-RELATED	NA
Cc000575.1	PANTHER;Pfam	Transposase-like protein DAYSLEEPER;HAT, C-terminal dimerisation domain	NA;GO:0046983
Cc000576.1	CDD;CDD;FunFam;FunFam;PANTHER;Pfam;PRINTS;ProSitePatterns;ProSiteProfiles;SMART	Ubl_ubiquitin;Nedd8-like ubiquitin;NEDD8 protein;Polyubiquitin 3;UBIQUITIN;Ubiquitin-like domain;Ubiquitin domain;Ubiquitin conserved site;Ubiquitin-like domain;Ubiquitin-like domain	NA;NA;NA;NA;NA;GO:0005515;NA;NA;GO:0005515;GO:0005515
Cc000576.2	CDD;FunFam;PANTHER;Pfam;PRINTS;ProSitePatterns;ProSiteProfiles;SMART	Ubl_ubiquitin;Polyubiquitin 3;UBIQUITIN;Ubiquitin-like domain;Ubiquitin domain;Ubiquitin conserved site;Ubiquitin-like domain;Ubiquitin-like domain	NA;NA;NA;GO:0005515;NA;NA;GO:0005515;GO:0005515
Cc000577.1	CDD;FunFam;PANTHER;Pfam;ProSiteProfiles;ProSiteProfiles;SMART	SANT/Myb domain;Transcription factor RAX3;MYB FAMILY TRANSCRIPTION FACTOR;SANT/Myb domain;Myb domain;SANT/Myb domain;SANT/Myb domain	NA;NA;NA;NA;NA;NA;NA
Cc000578.1	PANTHER	Style cell-cycle inhibitor 1-like	NA
Cc000579.1	Gene3D;PANTHER;Pfam	HIV Type 1 Reverse Transcriptase, subunit A, domain 1;TRANSPOSON TY3-I GAG-POL POLYPROTEIN;Reverse transcriptase/retrotransposon-derived protein, RNase H-like domain	NA;NA;NA
Cc000580.1	Gene3D;PANTHER;Pfam;ProSiteProfiles	Ribonuclease H superfamily;ENDONUCLEASE-RELATED;Integrase, catalytic core;Integrase, catalytic core	GO:0003676;NA;GO:0015074;GO:0015074
Cc000581.1	FunFam;FunFam;FunFam;Gene3D;PANTHER;Pfam;Pfam;Pfam;Pfam;ProSiteProfiles;TIGRFAM	Pentatricopeptide (PPR) repeat-containing protein;Pentatricopeptide repeat-containing protein;Pentatricopeptide repeat-containing protein chloroplastic;Tetratricopeptide-like helical domain superfamily;PENTATRICOPEPTIDE REPEAT-CONTAINING PROTEIN;DYW domain;E motif;E+ motif;Pentatricopeptide repeat;Pentatricopeptide repeat;Pentatricopeptide repeat	NA;NA;NA;GO:0005515;NA;GO:0008270;NA;NA;NA;NA;NA
Cc000582.1	CDD;FunFam;Gene3D;PANTHER;Pfam;Pfam;ProSitePatterns;ProSiteProfiles;SMART	proteasome_alpha_type_2;Proteasome subunit alpha type;Nucleophile aminohydrolases, N-terminal;PROTEASOME SUBUNIT ALPHA/BETA;Proteasome alpha-subunit, N-terminal domain;Proteasome, subunit alpha/beta;Proteasome alpha-subunit, N-terminal domain;Proteasome alpha-type subunit;Proteasome alpha-subunit, N-terminal domain	NA;NA;NA;NA;GO:0006511|GO:0019773;GO:0005839|GO:0051603;GO:0006511|GO:0019773;NA;GO:0006511|GO:0019773
Cc000583.1	CDD;CDD;FunFam;Gene3D;PANTHER;Pfam;ProSitePatterns;ProSiteProfiles;SMART	TST_Repeat_1;TST_Repeat_2;Sulfurtransferase;Rhodanese-like domain superfamily;Sulfurtransferase TST/MPST-like;Rhodanese-like domain;Thiosulphate sulfurtransferase, conserved site;Rhodanese-like domain;Rhodanese-like domain	NA;NA;NA;NA;GO:0016783;NA;GO:0004792;NA;NA
Cc000584.1	CDD;FunFam;Gene3D;Hamap;PANTHER;Pfam;PIRSF;PRINTS;ProSitePatterns	Phosphoglycerate kinase;Phosphoglycerate kinase;Phosphoglycerate kinase, N-terminal;Phosphoglycerate kinase;Phosphoglycerate kinase;Phosphoglycerate kinase;Phosphoglycerate kinase;Phosphoglycerate kinase;Phosphoglycerate kinase, conserved site	GO:0004618|GO:0006096;NA;GO:0004618|GO:0006096;GO:0004618|GO:0006096;GO:0004618|GO:0006096;GO:0004618|GO:0006096;GO:0004618|GO:0006096;GO:0004618|GO:0006096;GO:0004618|GO:0006096
Cc000585.1	Gene3D;PANTHER;Pfam	Ribosomal protein P1/P2, N-terminal domain;Ribosomal protein P2;60s Acidic ribosomal protein	NA;GO:0002182|GO:0003735|GO:0022625;NA
Cc000585.2	Gene3D;PANTHER;Pfam	Ribosomal protein P1/P2, N-terminal domain;Ribosomal protein P2;60s Acidic ribosomal protein	NA;GO:0002182|GO:0003735|GO:0022625;NA
Cc000586.1	FunFam;Gene3D;PANTHER	ATP-dependent zinc metalloprotease;Peptidase M41-like;ATP-DEPENDENT ZINC METALLOPROTEASE-RELATED	NA;GO:0004176|GO:0004222|GO:0005524|GO:0006508;NA
Cc000587.1	FunFam;Gene3D;PANTHER;Pfam	Nuclear transcription factor Y subunit gamma;Histone-fold;HISTONE-LIKE TRANSCRIPTION FACTOR CCAAT-RELATED;Transcription factor CBF/NF-Y/archaeal histone domain	NA;GO:0046982;NA;NA
Cc000588.1	Gene3D;PANTHER;Pfam	Armadillo-like helical;Interferon-related developmental regulator;Interferon-related developmental regulator, N-terminal	NA;NA;NA
Cc000589.1	CDD;PANTHER;Pfam;ProSiteProfiles	Nuclear transport factor 2, eukaryote;Nuclear transport factor 2/Mtr2;Nuclear transport factor 2 domain;Nuclear transport factor 2, eukaryote	NA;GO:0006913;NA;NA
Cc000590.1	CDD;CDD;FunFam;Gene3D;Gene3D;PANTHER;Pfam;Pfam;PRINTS;ProSitePatterns;ProSitePatterns;ProSiteProfiles;SMART;SMART	PB1_UP2;STKc_MAP3K-like;Octicosapeptide/phox/Bem1p domain kinase superfamily protein;Phosphorylase Kinase; domain 1;Transferase(Phosphotransferase) domain 1;SERINE-THREONINE PROTEIN KINASE;PB1 domain;Serine-threonine/tyrosine-protein kinase, catalytic domain;Serine-threonine/tyrosine-protein kinase, catalytic domain;Protein kinase, ATP binding site;Serine/threonine-protein kinase, active site;Pro…	NA;NA;NA;NA;NA;NA;GO:0005515;GO:0004672|GO:0006468;GO:0004672|GO:0006468;GO:0005524;GO:0004672|GO:0006468;GO:0004672|GO:0005524|GO:0006468;GO:0005515;GO:0004672|GO:0005524|GO:0006468
Cc000592.1	PANTHER;Pfam	DUF4219 DOMAIN-CONTAINING PROTEIN-RELATED;gag-polypeptide of LTR copia-type	NA;NA
Cc000593.1	CDD;PANTHER;Pfam	LT-like;TRANSGLYCOSYLASE;Transglycosylase SLT domain 1	NA;NA;NA
Cc000594.1	PANTHER;Pfam;PIRSF	CDC50/LEM3 family;CDC50/LEM3 family;CDC50/LEM3 family	GO:0016020;GO:0016020;GO:0016020
Cc000594.2	PANTHER;Pfam;PIRSF	CDC50/LEM3 family;CDC50/LEM3 family;CDC50/LEM3 family	GO:0016020;GO:0016020;GO:0016020
Cc000595.1	CDD;Gene3D;Pfam;Pfam	retropepsin_like;Aspartic peptidase domain superfamily;Aspartyl protease;Retrotransposon gag domain	NA;NA;NA;NA
Cc000596.1	FunFam;FunFam;FunFam;Gene3D;Gene3D;PANTHER;Pfam;Pfam;SFLD	cis-abienol synthase, chloroplastic;Ent-copalyl diphosphate synthase, chloroplastic;Ent-kaur-16-ene synthase, chloroplastic;Isoprenoid synthase domain superfamily;Terpene synthase, N-terminal domain superfamily;ENT-COPALYL DIPHOSPHATE SYNTHASE, CHLOROPLASTIC;Terpene synthase, metal-binding domain;Terpene synthase, N-terminal domain;Terpene Cyclase Like 1 N-term	NA;NA;NA;NA;GO:0010333|GO:0016829;NA;GO:0000287|GO:0010333|GO:0016829;GO:0010333|GO:0016829;NA
Cc000597.1	CDD;FunFam;FunFam;FunFam;Gene3D;Gene3D;PANTHER;Pfam;Pfam;SFLD	Terpene cyclases, class 1, plant;cis-abienol synthase, chloroplastic;Ent-copalyl diphosphate synthase, chloroplastic;Ent-kaur-16-ene synthase, chloroplastic;Isoprenoid synthase domain superfamily;Terpene synthase, N-terminal domain superfamily;ENT-COPALYL DIPHOSPHATE SYNTHASE, CHLOROPLASTIC;Terpene synthase, metal-binding domain;Terpene synthase, N-terminal domain;Terpene Cyclase Like 1 N-term	GO:0010333|GO:0016102;NA;NA;NA;NA;GO:0010333|GO:0016829;NA;GO:0000287|GO:0010333|GO:0016829;GO:0010333|GO:0016829;NA
Cc000598.1	CDD;FunFam;Gene3D;Hamap;PANTHER;Pfam;PIRSF;ProSitePatterns;SMART;TIGRFAM	IMP dehydrogenase/GMP reductase;IMP dehydrogenase, putative;Aldolase-type TIM barrel;Inosine-5'-monophosphate dehydrogenase;Inosine-5'-monophosphate dehydrogenase;IMP dehydrogenase/GMP reductase;Inosine-5'-monophosphate dehydrogenase;IMP dehydrogenase / GMP reductase, conserved site;IMPDH_2;Inosine-5'-monophosphate dehydrogenase	GO:0003824;NA;NA;GO:0003938|GO:0006164;GO:0003938|GO:0006164;GO:0003824;GO:0003938|GO:0006164;GO:0016491;NA;GO:0003938|GO:0006164
Cc000599.1	Gene3D;Hamap;PANTHER;Pfam;TIGRFAM	Aldolase-type TIM barrel;3-deoxy-8-phosphooctulonate synthase;3-deoxy-8-phosphooctulonate synthase;DAHP synthetase I/KDSA;3-deoxy-8-phosphooctulonate synthase	NA;GO:0005737|GO:0008676;GO:0005737|GO:0008676;GO:0009058;GO:0005737|GO:0008676
Cc000600.1	PANTHER;Pfam	Protein of unknown function DUF2358;Protein of unknown function DUF2358	NA;NA
Cc000601.1	Gene3D	Nucleic acid-binding, OB-fold	NA
Cc000602.1	CDD;Gene3D;PANTHER;Pfam	Replication factor A, C-terminal;Nucleic acid-binding, OB-fold;OS03G0429900 PROTEIN;Replication factor A, C-terminal	NA;NA;NA;NA
Cc000603.1	CDD;FunFam;Gene3D;PANTHER;Pfam;Pfam;ProSiteProfiles	UBA_DCNL;Defective in cullin neddylation protein;DCN1-like, PONY binding domain;Defective-in-cullin neddylation protein;UBA-like domain;Potentiating neddylation domain;Potentiating neddylation domain	NA;NA;NA;NA;NA;NA;NA
Cc000604.1	CDD;FunFam;Gene3D;PANTHER;Pfam;Pfam;ProSitePatterns;ProSiteProfiles;ProSiteProfiles;SMART;SMART	Ribonuclease III domain;Endoribonuclease dicer-like 1;Ribonuclease III, endonuclease domain superfamily;DICER-RELATED;Double-stranded RNA-binding domain;Ribonuclease III domain;Ribonuclease III domain;Double-stranded RNA-binding domain;Ribonuclease III domain;Double-stranded RNA-binding domain;Ribonuclease III domain	GO:0004525|GO:0006396;NA;GO:0004525|GO:0006396;NA;NA;GO:0004525|GO:0006396;GO:0004525|GO:0006396;NA;GO:0004525|GO:0006396;NA;GO:0004525|GO:0006396
Cc000604.2	CDD;FunFam;Gene3D;PANTHER;Pfam;ProSitePatterns;ProSiteProfiles;ProSiteProfiles;SMART	Ribonuclease III domain;Endoribonuclease dicer-like 1;Ribonuclease III, endonuclease domain superfamily;DICER-RELATED;Ribonuclease III domain;Ribonuclease III domain;Double-stranded RNA-binding domain;Ribonuclease III domain;Ribonuclease III domain	GO:0004525|GO:0006396;NA;GO:0004525|GO:0006396;NA;GO:0004525|GO:0006396;GO:0004525|GO:0006396;NA;GO:0004525|GO:0006396;GO:0004525|GO:0006396
Cc000605.1	FunFam;PANTHER;Pfam;Pfam;ProSiteProfiles;TIGRFAM	Myb family transcription factor;PHR1-like;MYB-CC type transcription factor, LHEQLE-containing domain;SANT/Myb domain;Myb domain;Myb domain, plants	NA;GO:0003700;NA;NA;NA;GO:0003677
Cc000606.1	FunFam;Gene3D;PANTHER;Pfam;ProSiteProfiles	Nac domain-containing protein 86;NAC domain superfamily;PROTEIN CUP-SHAPED COTYLEDON 2-RELATED;NAC domain;NAC domain	NA;GO:0003677|GO:0006355;NA;GO:0003677|GO:0006355;GO:0003677|GO:0006355
Cc000606.2	FunFam;Gene3D;PANTHER;Pfam;ProSiteProfiles	Nac domain-containing protein 86;NAC domain superfamily;PROTEIN CUP-SHAPED COTYLEDON 2-RELATED;NAC domain;NAC domain	NA;GO:0003677|GO:0006355;NA;GO:0003677|GO:0006355;GO:0003677|GO:0006355
Cc000606.3	FunFam;Gene3D;PANTHER;Pfam;ProSiteProfiles	Nac domain-containing protein 86;NAC domain superfamily;PROTEIN CUP-SHAPED COTYLEDON 2-RELATED;NAC domain;NAC domain	NA;GO:0003677|GO:0006355;NA;GO:0003677|GO:0006355;GO:0003677|GO:0006355
Cc000607.1	FunFam;Gene3D;Gene3D;PANTHER;Pfam;Pfam;Pfam;ProSiteProfiles;SMART	Protein strawberry notch homolog 2;P-loop containing nucleoside triphosphate hydrolase;Zinc finger, RING/FYVE/PHD-type;Protein strawberry notch;Strawberry notch, AAA domain;Strawberry notch, helicase C domain;Zinc finger, PHD-finger;Zinc finger, PHD-finger;Zinc finger, PHD-type	NA;NA;NA;GO:0006355;NA;NA;NA;NA;NA
Cc000608.1	CDD;FunFam;Gene3D;PANTHER;Pfam;Pfam;PRINTS;ProSitePatterns;ProSiteProfiles	Pepsin-like domain, plant;Aspartyl protease family protein;Aspartic peptidase domain superfamily;OS07G0603500 PROTEIN-RELATED;Xylanase inhibitor, C-terminal;Xylanase inhibitor, N-terminal;Aspartic peptidase A1 family;Aspartic peptidase, active site;Peptidase family A1 domain	NA;NA;NA;NA;NA;NA;GO:0004190|GO:0006508;GO:0004190|GO:0006508;NA
Cc000609.1	FunFam;PANTHER;Pfam;ProSiteProfiles;SMART	zinc finger CCCH domain-containing protein 37;PROTEIN PHOSPHATASE RELATED;Zinc finger, CCCH-type;Zinc finger, CCCH-type;Zinc finger, CCCH-type	NA;NA;GO:0046872;GO:0046872;GO:0046872
Cc000610.1	CDD;Gene3D;Gene3D;PANTHER;Pfam;Pfam;ProSitePatterns;ProSiteProfiles;ProSiteProfiles;SMART	ABCD_peroxisomal_ALDP;ABC transporter type 1, transmembrane domain superfamily;P-loop containing nucleoside triphosphate hydrolase;ATP-BINDING CASSETTE, SUB-FAMILY D MEMBER;ABC transporter-like, ATP-binding domain;ABC transporter type 1, transmembrane domain;ABC transporter-like, conserved site;ABC transporter-like, ATP-binding domain;ABC transporter type 1, transmembrane domain;AAA+ ATPase domain	NA;GO:0005524|GO:0016020;NA;NA;GO:0005524;GO:0005524|GO:0016020|GO:0055085|GO:0140359;GO:0005524|GO:0016887;GO:0005524;GO:0005524|GO:0016020|GO:0055085|GO:0140359;NA
Cc000611.1	PANTHER;Pfam;Pfam	POLYPROTEIN, PUTATIVE-RELATED;MULE transposase domain;Transposase, MuDR, plant	NA;NA;NA
Cc000612.1	FunFam;Gene3D;PANTHER;Pfam;ProSiteProfiles	NAC domain-containing protein;NAC domain superfamily;PROTEIN CUP-SHAPED COTYLEDON 2-RELATED;NAC domain;NAC domain	NA;GO:0003677|GO:0006355;NA;GO:0003677|GO:0006355;GO:0003677|GO:0006355
Cc000612.2	FunFam;Gene3D;PANTHER;Pfam;ProSiteProfiles	NAC domain-containing protein;NAC domain superfamily;PROTEIN CUP-SHAPED COTYLEDON 2-RELATED;NAC domain;NAC domain	NA;GO:0003677|GO:0006355;NA;GO:0003677|GO:0006355;GO:0003677|GO:0006355
Cc000613.1	FunFam;Gene3D;PANTHER;Pfam;ProSiteProfiles	NAC domain-containing protein 100-like;NAC domain superfamily;PROTEIN CUP-SHAPED COTYLEDON 2-RELATED;NAC domain;NAC domain	NA;GO:0003677|GO:0006355;NA;GO:0003677|GO:0006355;GO:0003677|GO:0006355
Cc000613.2	FunFam;Gene3D;PANTHER;Pfam;ProSiteProfiles	NAC domain-containing protein 100-like;NAC domain superfamily;PROTEIN CUP-SHAPED COTYLEDON 2-RELATED;NAC domain;NAC domain	NA;GO:0003677|GO:0006355;NA;GO:0003677|GO:0006355;GO:0003677|GO:0006355
Cc000614.1	FunFam;PANTHER;Pfam;Pfam;ProSiteProfiles;TIGRFAM	Myb family transcription factor;PHR1-like;MYB-CC type transcription factor, LHEQLE-containing domain;SANT/Myb domain;Myb domain;Myb domain, plants	NA;GO:0003700;NA;NA;NA;GO:0003677
Cc000614.2	FunFam;PANTHER;Pfam;Pfam;ProSiteProfiles;TIGRFAM	Myb family transcription factor;PHR1-like;MYB-CC type transcription factor, LHEQLE-containing domain;SANT/Myb domain;Myb domain;Myb domain, plants	NA;GO:0003700;NA;NA;NA;GO:0003677
Cc000614.3	FunFam;PANTHER;Pfam;Pfam;ProSiteProfiles;TIGRFAM	Myb family transcription factor;PHR1-like;MYB-CC type transcription factor, LHEQLE-containing domain;SANT/Myb domain;Myb domain;Myb domain, plants	NA;GO:0003700;NA;NA;NA;GO:0003677
Cc000615.1	FunFam;Gene3D;PANTHER;Pfam;Pfam;PIRSF	CCR4-NOT transcription complex subunit 3 isoform X1;CCR4-NOT complex subunit 2/3/5, C-terminal domain superfamily;Not2/Not3/Not5;CCR4-Not complex component, Not N-terminal domain;NOT2/NOT3/NOT5, C-terminal;CCR4-NOT complex, subunit 3/ 5	NA;NA;GO:0030015;GO:0005634|GO:0006355;GO:0006355;GO:0006355|GO:0030015
Cc000616.1	FunFam;FunFam;Gene3D;PANTHER;Pfam;Pfam;ProSitePatterns;SMART	Glucan endo-1,3-beta-glucosidase 5;Glucan endo-1,3-beta-glucosidase 8;Glycosidases;Glycoside hydrolase family 17, plant;Glycoside hydrolase family 17;X8 domain;Glycoside hydrolase family 17;X8 domain	NA;NA;NA;GO:0004553|GO:0005975;GO:0004553|GO:0005975;NA;GO:0004553|GO:0005975;NA
Cc000617.1	CDD;FunFam;Gene3D;PANTHER;Pfam;ProSitePatterns;ProSiteProfiles;SMART	Zinc finger, GATA-type;GATA transcription factor;Zinc finger, NHR/GATA-type;GATA TRANSCRIPTION FACTOR;Zinc finger, GATA-type;Zinc finger, GATA-type;Zinc finger, GATA-type;Zinc finger, GATA-type	GO:0006355|GO:0043565;NA;GO:0006355|GO:0008270;NA;GO:0006355|GO:0043565;GO:0006355|GO:0043565;GO:0006355|GO:0043565;GO:0006355|GO:0043565
Cc000617.2	CDD;FunFam;Gene3D;PANTHER;Pfam;ProSitePatterns;ProSiteProfiles;SMART	Zinc finger, GATA-type;GATA transcription factor;Zinc finger, NHR/GATA-type;GATA TRANSCRIPTION FACTOR;Zinc finger, GATA-type;Zinc finger, GATA-type;Zinc finger, GATA-type;Zinc finger, GATA-type	GO:0006355|GO:0043565;NA;GO:0006355|GO:0008270;NA;GO:0006355|GO:0043565;GO:0006355|GO:0043565;GO:0006355|GO:0043565;GO:0006355|GO:0043565
Cc000618.1	CDD;FunFam;Gene3D;Hamap;PANTHER;Pfam;PRINTS;ProSitePatterns	TATA-box binding protein, eukaryotic;TATA-box-binding protein 2;TBP domain superfamily;TATA-box binding protein;TATA-box binding protein;TATA-box binding protein;TATA-box binding protein;TATA-box binding protein, conserved site	GO:0003677|GO:0006352;NA;NA;GO:0003677|GO:0006352;GO:0003677|GO:0006352;GO:0003677|GO:0006352;GO:0003677|GO:0006352;NA
Cc000619.1	CDD;CDD;FunFam;Gene3D;PANTHER;Pfam;Pfam;ProSiteProfiles;SMART;SMART	ING_plant;PHD_ING;PHD finger protein ING;Zinc finger, RING/FYVE/PHD-type;ING family;Inhibitor of growth protein, N-terminal histone-binding;Zinc finger, PHD-finger;Zinc finger, PHD-finger;Inhibitor of growth protein, N-terminal histone-binding;Zinc finger, PHD-type	NA;NA;NA;NA;NA;NA;NA;NA;NA;NA
Cc000619.2	CDD;FunFam;Gene3D;PANTHER;Pfam;Pfam;ProSiteProfiles;SMART	PHD_ING;PHD finger protein ING;Zinc finger, RING/FYVE/PHD-type;ING family;Inhibitor of growth protein, N-terminal histone-binding;Zinc finger, PHD-finger;Zinc finger, PHD-finger;Zinc finger, PHD-type	NA;NA;NA;NA;NA;NA;NA;NA
Cc000620.1	Gene3D;PANTHER	Armadillo-like helical;MT-associated protein TORTIFOLIA1/SPIRAL2-like	NA;GO:0005874|GO:0008017
Cc000620.2	Gene3D;PANTHER	Armadillo-like helical;MT-associated protein TORTIFOLIA1/SPIRAL2-like	NA;GO:0005874|GO:0008017
Cc000621.1	CDD;FunFam;Gene3D;PANTHER;Pfam;ProSitePatterns;ProSitePatterns;ProSiteProfiles;SMART	STKc_CK1;Casein kinase 1-like protein;Transferase(Phosphotransferase) domain 1;CASEIN KINASE-RELATED;Protein kinase domain;Protein kinase, ATP binding site;Serine/threonine-protein kinase, active site;Protein kinase domain;Protein kinase domain	NA;NA;NA;NA;GO:0004672|GO:0005524|GO:0006468;GO:0005524;GO:0004672|GO:0006468;GO:0004672|GO:0005524|GO:0006468;GO:0004672|GO:0005524|GO:0006468
Cc000621.2	CDD;FunFam;Gene3D;PANTHER;Pfam;ProSitePatterns;ProSitePatterns;ProSiteProfiles;SMART	STKc_CK1;Casein kinase 1-like protein;Transferase(Phosphotransferase) domain 1;CASEIN KINASE-RELATED;Protein kinase domain;Protein kinase, ATP binding site;Serine/threonine-protein kinase, active site;Protein kinase domain;Protein kinase domain	NA;NA;NA;NA;GO:0004672|GO:0005524|GO:0006468;GO:0005524;GO:0004672|GO:0006468;GO:0004672|GO:0005524|GO:0006468;GO:0004672|GO:0005524|GO:0006468
Cc000622.1	PANTHER;Pfam	OS01G0519700 PROTEIN;FAR1 DNA binding domain	NA;NA
Cc000623.1	FunFam;Gene3D;PANTHER;Pfam	H/ACA ribonucleoprotein complex subunit;H/ACA RNP complex subunit Gar1/Naf1, Cbf5-binding domain;NUCLEOLAR PROTEIN FAMILY A MEMBER 1 SNORNP PROTEIN GAR1;H/ACA ribonucleoprotein complex, subunit Gar1/Naf1	NA;NA;NA;GO:0001522|GO:0042254
Cc000624.1	PANTHER;Pfam;ProSiteProfiles	DUF4219 DOMAIN-CONTAINING PROTEIN-RELATED;gag-polypeptide of LTR copia-type;Zinc finger, CCHC-type	NA;NA;GO:0003676|GO:0008270
Cc000625.1	PANTHER	EMB|CAB87627.1-RELATED	NA
Cc000626.1	CDD;Gene3D;PANTHER;Pfam;PRINTS;ProSitePatterns;ProSiteProfiles;SMART	DnaJ domain;Chaperone J-domain superfamily;DNAJ HOMOLOG 1, MITOCHONDRIAL-RELATED;DnaJ domain;DnaJ domain;DnaJ domain, conserved site;DnaJ domain;DnaJ domain	NA;NA;NA;NA;NA;NA;NA;NA
Cc000627.1	Gene3D;Pfam	Chloramphenicol acetyltransferase-like domain superfamily;Transferase family	NA;NA
Cc000628.1	CDD;Gene3D;PANTHER;Pfam	Ribonuclease H-like domain, plant type;Ribonuclease H superfamily;OS05G0353850 PROTEIN;Ribonuclease H domain	NA;GO:0003676;NA;GO:0003676|GO:0004523
Cc000629.1	CDD;FunFam;Gene3D;PANTHER;Pfam;PRINTS;ProSitePatterns	Superoxide dismutase, copper/zinc binding domain;Superoxide dismutase [Cu-Zn];Superoxide dismutase-like, copper/zinc binding domain superfamily;Superoxide dismutase (Cu/Zn) / superoxide dismutase copper chaperone;Superoxide dismutase, copper/zinc binding domain;Superoxide dismutase, copper/zinc binding domain;Superoxide dismutase, copper/zinc, binding site	GO:0006801|GO:0046872;NA;GO:0006801|GO:0046872;GO:0005507;GO:0006801|GO:0046872;GO:0006801|GO:0046872;NA
Cc000629.2	CDD;FunFam;Gene3D;PANTHER;Pfam;PRINTS;ProSitePatterns	Superoxide dismutase, copper/zinc binding domain;Superoxide dismutase [Cu-Zn];Superoxide dismutase-like, copper/zinc binding domain superfamily;Superoxide dismutase (Cu/Zn) / superoxide dismutase copper chaperone;Superoxide dismutase, copper/zinc binding domain;Superoxide dismutase, copper/zinc binding domain;Superoxide dismutase, copper/zinc, binding site	GO:0006801|GO:0046872;NA;GO:0006801|GO:0046872;GO:0005507;GO:0006801|GO:0046872;GO:0006801|GO:0046872;NA
Cc000629.3	CDD;FunFam;Gene3D;PANTHER;Pfam;PRINTS;ProSitePatterns	Superoxide dismutase, copper/zinc binding domain;Superoxide dismutase [Cu-Zn], chloroplastic;Superoxide dismutase-like, copper/zinc binding domain superfamily;Superoxide dismutase (Cu/Zn) / superoxide dismutase copper chaperone;Superoxide dismutase, copper/zinc binding domain;Superoxide dismutase, copper/zinc binding domain;Superoxide dismutase, copper/zinc, binding site	GO:0006801|GO:0046872;NA;GO:0006801|GO:0046872;GO:0005507;GO:0006801|GO:0046872;GO:0006801|GO:0046872;NA
Cc000630.1	FunFam;Gene3D;PANTHER;Pfam;ProSitePatterns	Eukaryotic translation initiation factor NCBP;Translation Initiation factor eIF- 4e-like;Translation Initiation factor eIF- 4e;Translation Initiation factor eIF- 4e;Eukaryotic translation initiation factor 4E (eIF-4E), conserved site	NA;NA;GO:0003723|GO:0003743|GO:0006413;GO:0003723|GO:0003743|GO:0006413;GO:0003723|GO:0003743|GO:0005737|GO:0006413
Cc000631.1	Gene3D;Gene3D;PANTHER;Pfam;Pfam;PRINTS;ProSitePatterns;SMART	Tubulin, C-terminal;Tubulin/FtsZ, GTPase domain superfamily;Tubulin;Tubulin/FtsZ, 2-layer sandwich domain;Tubulin/FtsZ, GTPase domain;Tubulin;Tubulin, conserved site;Tubulin/FtsZ, GTPase domain	NA;NA;GO:0005874|GO:0007017;NA;GO:0005525;GO:0005874|GO:0007017;GO:0005525|GO:0005874|GO:0007017;GO:0005525
Cc000632.1	CDD;FunFam;Gene3D;PANTHER;Pfam;PIRSF;ProSitePatterns;TIGRFAM	Ribosomal protein S5/S7, eukaryotic/archaeal;40S ribosomal protein S5;Ribosomal protein S7 domain superfamily;Ribosomal protein S5/S7;Ribosomal protein S7 domain;Ribosomal protein S5/S7;Ribosomal protein S7, conserved site;Ribosomal protein S5/S7, eukaryotic/archaeal	GO:0003735|GO:0006412|GO:0015935;NA;NA;GO:0006412;NA;GO:0006412;GO:0003723|GO:0003735|GO:0006412;GO:0003735|GO:0006412|GO:0015935
Cc000633.1	Gene3D;PANTHER;Pfam;Pfam	WD40/YVTN repeat-like-containing domain superfamily;DNA REPAIR/RNA PROCESSING CPSF FAMILY;Cleavage/polyadenylation specificity factor, A subunit, C-terminal;Cleavage/polyadenylation specificity factor, A subunit, N-terminal	GO:0005515;NA;GO:0003676|GO:0005634;NA
Cc000634.1	CDD;CDD;FunFam;FunFam;FunFam;FunFam;Gene3D;Gene3D;PANTHER;Pfam;Pfam;ProSiteProfiles;SMART;SMART	S1_Rrp5_repeat_hs12_sc9;S1_Rrp5_repeat_hs3;Programmed cell death 11;protein RRP5 homolog;rRNA biogenesis protein rrp5;rRNA biogenesis protein RRP5;Nucleic acid-binding, OB-fold;Tetratricopeptide-like helical domain superfamily;rRNA biogenesis protein Rrp5;S1 domain;Suppressor of forked;S1 domain;HAT (Half-A-TPR) repeat;RNA-binding domain, S1	NA;NA;NA;NA;NA;NA;NA;GO:0005515;GO:0006364;GO:0003676;GO:0005634|GO:0006396;GO:0003676;GO:0006396;NA
Cc000635.1	Gene3D;PANTHER;Pfam;SMART;SMART	Kelch-type beta propeller;F-box/kelch-repeat protein KMD1-4;Kelch repeat type 1;F-box domain;Kelch repeat type 1	GO:0005515;GO:0080037|GO:2000762;GO:0005515;GO:0005515;GO:0005515
Cc000636.1	Gene3D;PANTHER;Pfam	50S ribosomal protein L30e-like;Ribosomal protein L30/L30e;Ribosomal protein L7Ae/L30e/S12e/Gadd45	NA;GO:0003723;NA
Cc000637.1	CDD;Gene3D;PANTHER;Pfam;ProSiteProfiles;SMART	SET_SMYD;SET domain superfamily;HISTONE-LYSINE N-METHYLTRANSFERASE SMYD;SET domain;SET domain;SET domain	NA;NA;NA;GO:0005515;GO:0005515;GO:0005515
Cc000638.1	CDD;CDD;PANTHER;Pfam;Pfam	FAR-N_SDR_e;Fatty acyl-CoA reductase, C-terminal;Fatty acyl-CoA reductase;Fatty acyl-CoA reductase, C-terminal;Fatty acyl-coenzyme A reductase, NAD-binding domain	NA;NA;GO:0080019;NA;NA
Cc000638.2	CDD;CDD;PANTHER;Pfam;Pfam	FAR-N_SDR_e;Fatty acyl-CoA reductase, C-terminal;Fatty acyl-CoA reductase;Fatty acyl-CoA reductase, C-terminal;Fatty acyl-coenzyme A reductase, NAD-binding domain	NA;NA;GO:0080019;NA;NA
Cc000638.3	CDD;CDD;PANTHER;Pfam;Pfam	FAR-N_SDR_e;Fatty acyl-CoA reductase, C-terminal;Fatty acyl-CoA reductase;Fatty acyl-CoA reductase, C-terminal;Fatty acyl-coenzyme A reductase, NAD-binding domain	NA;NA;GO:0080019;NA;NA
Cc000639.1	CDD;Gene3D;PANTHER;Pfam;SMART	PAP2_SPPase1;Phosphatidic acid phosphatase type 2/haloperoxidase;SPHINGOSINE-1-PHOSPHATE PHOSPHOHYDROLASE;Phosphatidic acid phosphatase type 2/haloperoxidase;Phosphatidic acid phosphatase type 2/haloperoxidase	NA;NA;NA;NA;NA
Cc000640.1	PANTHER	POLYCHOME/GIGAS CELL1	GO:0005634|GO:0051783|GO:1904667
Cc000641.1	PANTHER	OS10G0105400 PROTEIN	NA
Cc000641.2	PANTHER	OS10G0105400 PROTEIN	NA
Cc000642.1	Gene3D;PANTHER;Pfam;ProSitePatterns;ProSiteProfiles	Classic Zinc Finger;Zinc finger protein GIS/GIS2/ZFP8;C2H2-type zinc finger;Zinc finger C2H2-type;Zinc finger C2H2-type	NA;GO:0003700|GO:0009739|GO:0010026|GO:0010090;NA;NA;NA
Cc000643.1	PANTHER;Pfam	DUF4219 DOMAIN-CONTAINING PROTEIN-RELATED;gag-polypeptide of LTR copia-type	NA;NA
Cc000644.1	FunFam;Gene3D;Gene3D;PANTHER;Pfam;Pfam;PRINTS;ProSiteProfiles;ProSiteProfiles;SMART;SMART	La ribonucleoprotein domain family member 7;Nucleotide-binding alpha-beta plait domain superfamily;Winged helix-like DNA-binding domain superfamily;La domain containing protein;La-type HTH domain;RNA recognition motif domain;Lupus La protein;La-type HTH domain;RNA recognition motif domain;La-type HTH domain;RNA recognition motif domain	NA;NA;NA;NA;NA;GO:0003723;GO:0003723|GO:0005634|GO:0006396|GO:1990904;NA;GO:0003723;NA;GO:0003723
Cc000645.1	Gene3D;PANTHER;Pfam	Allene oxide cyclase/Dirigent protein;Dirigent protein;Dirigent protein	NA;NA;NA
Cc000647.1	PANTHER;Pfam;Pfam;Pfam;Pfam	DUF4218 DOMAIN-CONTAINING PROTEIN-RELATED;Domain of unknown function DUF4216;Domain of unknown function DUF4218;Transposase-associated domain;Transposon, En/Spm-like	NA;NA;NA;NA;NA
Cc000648.1	Gene3D;PANTHER;Pfam	Allene oxide cyclase/Dirigent protein;Dirigent protein;Dirigent protein	NA;NA;NA
Cc000649.1	Gene3D;PANTHER	HIV Type 1 Reverse Transcriptase, subunit A, domain 1;OS08G0508500 PROTEIN	NA;NA
Cc000650.1	CDD;FunFam;Gene3D;PANTHER;Pfam	Deadenylase_CCR4;Carbon catabolite repressor protein 4 1;Endonuclease/exonuclease/phosphatase superfamily;CARBON CATABOLITE REPRESSOR PROTEIN 4;Endonuclease/exonuclease/phosphatase	NA;NA;NA;NA;GO:0003824
Cc000651.1	FunFam;Gene3D;PANTHER;Pfam	Putative polyamine oxidase 5 isoform A;FAD/NAD(P)-binding domain superfamily;FLAVIN MONOAMINE OXIDASE;Amine oxidase	NA;NA;NA;GO:0016491
Cc000652.1	CDD;Gene3D;Gene3D;PANTHER;Pfam;Pfam;SMART	SRPBCC_Aha1;Activator of Hsp90 ATPase, Aha1;START-like domain superfamily;Activator of 90kDa heat shock protein ATPase-like;Activator of Hsp90 ATPase homologue 1-like;Activator of Hsp90 ATPase, N-terminal;Activator of Hsp90 ATPase, N-terminal	NA;NA;NA;GO:0001671|GO:0051879;NA;GO:0001671|GO:0051087;GO:0001671|GO:0051087
Cc000653.1	PANTHER;Pfam;Pfam	Trichome birefringence-like family;PC-Esterase;Trichome birefringence-like, N-terminal domain	GO:0016413;GO:0016740;NA
Cc000653.2	PANTHER;Pfam;Pfam	Trichome birefringence-like family;PC-Esterase;Trichome birefringence-like, N-terminal domain	GO:0016413;GO:0016740;NA
Cc000653.3	PANTHER;Pfam;Pfam	Trichome birefringence-like family;PC-Esterase;Trichome birefringence-like, N-terminal domain	GO:0016413;GO:0016740;NA
Cc000654.1	CDD;FunFam;Gene3D;PANTHER;Pfam;ProSitePatterns;ProSiteProfiles;SMART	RING-HC_AtRMA_like;Zinc finger family protein;Zinc finger, RING/FYVE/PHD-type;E3 ubiquitin-protein ligase RNF5/RNF185-like;Zinc finger, C3HC4 RING-type;Zinc finger, RING-type, conserved site;Zinc finger, RING-type;Zinc finger, RING-type	NA;NA;NA;GO:0005783|GO:0006511|GO:0061630;GO:0046872;NA;NA;NA
Cc000655.1	PANTHER;Pfam	CCHC-TYPE DOMAIN-CONTAINING PROTEIN;Retrotransposon gag domain	NA;NA
Cc000656.1	Pfam	Aminotransferase-like, plant mobile domain	NA
Cc000658.1	PANTHER;Pfam;Pfam;ProSiteProfiles;SMART	DUF4219 DOMAIN-CONTAINING PROTEIN-RELATED;gag-polypeptide of LTR copia-type;Zinc finger, CCHC-type;Zinc finger, CCHC-type;Zinc finger, CCHC-type	NA;NA;GO:0003676|GO:0008270;GO:0003676|GO:0008270;GO:0003676|GO:0008270
Cc000660.1	Gene3D;PANTHER;Pfam;ProSiteProfiles	Ribonuclease H superfamily;TRANSPOSASE, PUTATIVE-RELATED;GAG-pre-integrase domain;Integrase, catalytic core	GO:0003676;NA;NA;GO:0015074
Cc000661.1	PANTHER;Pfam	GAG-POL-RELATED RETROTRANSPOSON;Reverse transcriptase, RNA-dependent DNA polymerase	NA;NA
Cc000662.1	Gene3D;PANTHER	Ribonuclease H superfamily;OS01G0541250 PROTEIN	GO:0003676;NA
Cc000663.1	PANTHER;Pfam;PRINTS	RETINOL DEHYDROGENASE;Enoyl-(Acyl carrier protein) reductase;Short-chain dehydrogenase/reductase SDR	NA;NA;NA
Cc000664.1	Gene3D;PANTHER;Pfam	Exopolyphosphatase. Domain 2;Nucleoside phosphatase GDA1/CD39;Nucleoside phosphatase GDA1/CD39	NA;GO:0016787;GO:0016787
Cc000665.1	PANTHER	Protein modifier of SNC1 1-like	NA
Cc000666.1	PANTHER;Pfam	MICRORCHIDIA ATPase family;Morc, S5 domain 2-like	GO:0016887;NA
Cc000668.1	CDD;Gene3D;PANTHER;Pfam	retropepsin_like;Aspartic peptidase domain superfamily;OS08G0508500 PROTEIN;Retrotransposon gag domain	NA;NA;NA;NA
Cc000669.1	Gene3D;PANTHER	K Homology domain, type 1 superfamily;RIBONUCLEASE Y	GO:0003723;NA
Cc000670.1	CDD;CDD;CDD;Gene3D;Gene3D;Gene3D;Gene3D;PANTHER;Pfam;Pfam;Pfam;Pfam;Pfam;ProSiteProfiles	retropepsin_like;RNase_HI_like;RT_LTR;HIV Type 1 Reverse Transcriptase, subunit A, domain 1;Aspartic peptidase domain superfamily;Reverse transcriptase/Diguanylate cyclase domain;Ribonuclease H superfamily;TRANSPOSON TY3-I GAG-POL POLYPROTEIN;Integrase, catalytic core;Integrase zinc-binding domain;Reverse transcriptase domain;Reverse transcriptase/retrotransposon-derived protein, RNase H-like dom…	NA;NA;NA;NA;NA;NA;GO:0003676;NA;GO:0015074;NA;NA;NA;GO:0003676|GO:0004523;GO:0015074
Cc000671.1	PANTHER;Pfam;ProSiteProfiles	EXPRESSED PROTEIN-RELATED;WRC domain;WRC domain	NA;NA;NA
Cc000672.1	PANTHER;Pfam;SMART	PHORBOL-ESTER/DAG-TYPE DOMAIN-CONTAINING PROTEIN;DC1;Zinc finger, PHD-type	NA;NA;NA
Cc000673.1	PANTHER;Pfam;ProSiteProfiles	PHORBOL-ESTER/DAG-TYPE DOMAIN-CONTAINING PROTEIN;DC1;Protein kinase C-like, phorbol ester/diacylglycerol-binding domain	NA;NA;NA
Cc000674.1	PANTHER;Pfam;ProSiteProfiles	PHORBOL-ESTER/DAG-TYPE DOMAIN-CONTAINING PROTEIN;DC1;Protein kinase C-like, phorbol ester/diacylglycerol-binding domain	NA;NA;NA
Cc000675.1	PANTHER;Pfam	PHORBOL-ESTER/DAG-TYPE DOMAIN-CONTAINING PROTEIN;DC1	NA;NA
Cc000676.1	CDD;FunFam;Gene3D;PANTHER;Pfam;ProSitePatterns;ProSiteProfiles;SMART	PPM-type phosphatase-like domain;Probable protein phosphatase 2C 42;PPM-type phosphatase-like domain superfamily;PROTEIN PHOSPHATASE;PPM-type phosphatase-like domain;PPM-type phosphatase, divalent cation binding;PPM-type phosphatase-like domain;PPM-type phosphatase-like domain	NA;NA;NA;NA;NA;GO:0043169;NA;NA
Cc000677.1	PANTHER	EXPRESSED PROTEIN	NA
Cc000678.1	CDD;FunFam;FunFam;PANTHER;Pfam;Pfam	DNA polymerase delta subunit 2, C-terminal domain;DNA polymerase delta small subunit;DNA polymerase delta subunit 2;DNA polymerase delta/II small subunit family;DNA polymerase alpha/delta/epsilon, subunit B;DNA polymerase delta subunit, OB-fold domain	NA;NA;NA;NA;GO:0003677|GO:0006260;NA
Cc000679.1	CDD;PANTHER;Pfam;Pfam	Delta12-FADS-like;OMEGA-6 FATTY ACID DESATURASE, CHLOROPLASTIC;Fatty acid desaturase domain;Fatty acid desaturase, N-terminal	NA;NA;GO:0006629;GO:0016717
Cc000680.1	CDD;PANTHER;Pfam	Delta12-FADS-like;OMEGA-6 FATTY ACID DESATURASE, CHLOROPLASTIC;Fatty acid desaturase domain	NA;NA;GO:0006629
Cc000681.1	CDD;PANTHER;Pfam	Delta12-FADS-like;OMEGA-6 FATTY ACID DESATURASE, CHLOROPLASTIC;Fatty acid desaturase domain	NA;NA;GO:0006629
Cc000682.1	CDD;CDD;Gene3D;PANTHER;Pfam;ProSiteProfiles;SMART	Bromodomain;SANT/Myb domain;Bromodomain-like superfamily;DNA-BINDING BROMODOMAIN-CONTAINING PROTEIN;Bromodomain;Bromodomain;Bromodomain	NA;NA;GO:0005515;NA;GO:0005515;GO:0005515;GO:0005515
Cc000682.2	CDD;CDD;Gene3D;PANTHER;Pfam;ProSiteProfiles;SMART	Bromodomain;SANT/Myb domain;Bromodomain-like superfamily;DNA-BINDING BROMODOMAIN-CONTAINING PROTEIN;Bromodomain;Bromodomain;Bromodomain	NA;NA;GO:0005515;NA;GO:0005515;GO:0005515;GO:0005515
Cc000683.1	Gene3D;PANTHER;Pfam;ProSiteProfiles;SMART;SMART	ENT domain-like superfamily;Protein EMSY-LIKE, plant;ENT domain;ENT domain;ENT domain;Tudor domain	NA;GO:0050832;NA;NA;NA;NA
Cc000684.1	PANTHER;Pfam	EMB|CAB67623.1-RELATED;Protein of unknown function DUF761, plant	NA;NA
Cc000685.1	FunFam;PANTHER;Pfam;TIGRFAM	Myb family transcription factor;PHR1-like;MYB-CC type transcription factor, LHEQLE-containing domain;Myb domain, plants	NA;GO:0003700;NA;GO:0003677
Cc000686.1	Gene3D;PANTHER;Pfam;SMART	MTERF superfamily, mitochondrial/chloroplastic;Transcription termination factor, mitochondrial/chloroplastic;Transcription termination factor, mitochondrial/chloroplastic;Transcription termination factor, mitochondrial/chloroplastic	NA;GO:0003690|GO:0006355;GO:0003690|GO:0006355;GO:0003690|GO:0006355
Cc000687.1	PANTHER	UNCHARACTERIZED	NA
Cc000688.1	CDD;Gene3D;PANTHER;Pfam	SF1_C_RecD;P-loop containing nucleoside triphosphate hydrolase;UNCHARACTERIZED;DNA helicase Pif1-like	NA;NA;NA;GO:0000723|GO:0003678|GO:0006281
Cc000689.1	Gene3D;PANTHER	DNA-binding pseudobarrel domain superfamily;B3 DOMAIN-CONTAINING	NA;NA
Cc000690.1	FunFam;Gene3D;PANTHER;Pfam;ProSiteProfiles	Squamosa promoter-binding-like protein 14;SBP domain superfamily;Squamosa promoter-binding-like protein;SBP domain;SBP domain	NA;GO:0003677|GO:0005634;GO:0003677;GO:0003677;GO:0003677
Cc000690.2	FunFam;Gene3D;PANTHER;Pfam;ProSiteProfiles	Squamosa promoter-binding-like protein 14;SBP domain superfamily;Squamosa promoter-binding-like protein;SBP domain;SBP domain	NA;GO:0003677|GO:0005634;GO:0003677;GO:0003677;GO:0003677
Cc000691.1	Gene3D;PANTHER;Pfam;ProSiteProfiles;SMART	Cyclase-associated protein CAP/septum formation inhibitor MinC, C-terminal;TBCC domain-containing protein 1;Tubulin binding cofactor C-like domain;C-CAP/cofactor C-like domain;CARP motif	NA;NA;NA;NA;NA
Cc000692.1	FunFam;Gene3D;PANTHER;Pfam;Pfam;PRINTS;ProSiteProfiles;SMART	Polygalacturonase inhibitor 1;Leucine-rich repeat domain superfamily;POLYGALACTURONASE INHIBITOR 1;Leucine-rich repeat;Leucine-rich repeat-containing N-terminal, plant-type;Leucine-rich repeat signature;Leucine-rich repeat;Leucine-rich repeat, typical subtype	NA;NA;NA;GO:0005515;NA;NA;GO:0005515;NA
Cc000693.1	Gene3D;Pfam;ProSiteProfiles	Adenoviral Proteinase; Chain A;Ulp1 protease family, C-terminal catalytic domain;Ulp1 protease family, C-terminal catalytic domain	NA;GO:0006508|GO:0008234;GO:0006508|GO:0008234
Cc000694.1	PANTHER;Pfam;Pfam;Pfam;Pfam	DUF4218 DOMAIN-CONTAINING PROTEIN-RELATED;Domain of unknown function DUF4216;Domain of unknown function DUF4218;Transposase-associated domain;Transposon, En/Spm-like	NA;NA;NA;NA;NA
Cc000695.1	FunFam;FunFam;Gene3D;PANTHER;Pfam;Pfam	Leucine-rich repeat receptor-like kinase;LRR receptor-like serine/threonine-protein kinase ERECTA;Leucine-rich repeat domain superfamily;POLYGALACTURONASE INHIBITOR 1;Leucine-rich repeat;Leucine-rich repeat-containing N-terminal, plant-type	NA;NA;NA;NA;GO:0005515;NA
Cc000696.1	Gene3D;PANTHER;Pfam;PRINTS;PRINTS	Cytochrome P450 superfamily;FLAVONOID 3'-MONOOXYGENASE-RELATED;Cytochrome P450;Cytochrome P450;Cytochrome P450, E-class, group I	GO:0004497|GO:0005506|GO:0016705|GO:0020037;NA;GO:0004497|GO:0005506|GO:0016705|GO:0020037;GO:0004497|GO:0005506|GO:0016705|GO:0020037;GO:0004497|GO:0005506|GO:0016705|GO:0020037
Cc000697.1	CDD;Gene3D;PANTHER;Pfam;Pfam	Ribonuclease H-like domain, plant type;Ribonuclease H superfamily;BNAC02G40300D PROTEIN;Reverse transcriptase zinc-binding domain;Ribonuclease H domain	NA;GO:0003676;NA;NA;GO:0003676|GO:0004523
Cc000698.1	CDD;FunFam;Gene3D;PANTHER;Pfam;ProSiteProfiles;SMART	Transcription factor bHLH95-like, basic helix-loop-helix domain;Transcription factor bHLH130 family;Helix-loop-helix DNA-binding domain superfamily;TRANSCRIPTION FACTOR BHLH83-RELATED;Myc-type, basic helix-loop-helix (bHLH) domain;Myc-type, basic helix-loop-helix (bHLH) domain;Myc-type, basic helix-loop-helix (bHLH) domain	NA;NA;GO:0046983;NA;GO:0046983;GO:0046983;GO:0046983
Cc000699.1	FunFam;FunFam;Gene3D;PANTHER;Pfam;ProSiteProfiles;SMART	CRM-domain containing factor CFM3B, chloroplastic;CRS2-associated factor 1, chloroplastic;YhbY-like superfamily;Intron splicing facilitator CRS1/CFM2/CFM3;RNA-binding, CRM domain;RNA-binding, CRM domain;RNA-binding, CRM domain	NA;NA;NA;GO:0000375|GO:0003729;GO:0003723;GO:0003723;GO:0003723
Cc000700.1	FunFam;PANTHER;Pfam;ProSiteProfiles	OTU domain-containing protein;Ubiquitin thioesterase OTU1/2/3;OTU domain;OTU domain	NA;NA;NA;NA
Cc000700.2	FunFam;PANTHER;Pfam;ProSiteProfiles	OTU domain-containing protein;Ubiquitin thioesterase OTU1/2/3;OTU domain;OTU domain	NA;NA;NA;NA
Cc000701.1	CDD;PANTHER	RNase_HI_RT_Ty1;GAG-POL-RELATED RETROTRANSPOSON	NA;NA
Cc000702.1	FunFam;Gene3D;PANTHER;Pfam;Pfam;ProSiteProfiles;ProSiteProfiles;SMART;SMART	Zinc finger AN1-type containing 6;AN1-like Zinc finger;AN1-TYPE ZINC FINGER PROTEIN;Zinc finger, A20-type;Zinc finger, AN1-type;Zinc finger, A20-type;Zinc finger, AN1-type;Zinc finger, A20-type;Zinc finger, AN1-type	NA;NA;NA;GO:0003677|GO:0008270;GO:0008270;GO:0003677|GO:0008270;GO:0008270;GO:0003677|GO:0008270;GO:0008270
Cc000703.1	CDD;Gene3D;PANTHER;Pfam	retropepsin_like;Aspartic peptidase domain superfamily;OS08G0508500 PROTEIN;Retrotransposon gag domain	NA;NA;NA;NA
Cc000704.1	Pfam	Putative gypsy type transposon	NA
Cc000705.1	CDD;Gene3D;PANTHER;Pfam;PRINTS;ProSiteProfiles;SMART	DnaJ domain;Chaperone J-domain superfamily;Chaperone protein AtJ6-like;DnaJ domain;DnaJ domain;DnaJ domain;DnaJ domain	NA;NA;NA;NA;NA;NA;NA
Cc000706.1	CDD;Gene3D;Gene3D;PANTHER;Pfam;ProSitePatterns;ProSitePatterns;ProSiteProfiles;SMART	STKc_Nek;Phosphorylase Kinase; domain 1;Transferase(Phosphotransferase) domain 1;SERINE/THREONINE-PROTEIN KINASE NEK;Protein kinase domain;Protein kinase, ATP binding site;Serine/threonine-protein kinase, active site;Protein kinase domain;Protein kinase domain	NA;NA;NA;NA;GO:0004672|GO:0005524|GO:0006468;GO:0005524;GO:0004672|GO:0006468;GO:0004672|GO:0005524|GO:0006468;GO:0004672|GO:0005524|GO:0006468
Cc000708.1	PANTHER	PROTEIN, PUTATIVE-RELATED-RELATED	NA
Cc000709.1	CDD;CDD;FunFam;FunFam;FunFam;Gene3D;PANTHER;Pfam;Pfam;ProSiteProfiles;SMART;SMART;TIGRFAM	PDZ_CTP_protease;C-terminal-processing peptidase S41A;carboxyl-terminal-processing peptidase 2, chloroplastic;Carboxyl-terminal processing protease;Peptidase, S41 family;PDZ superfamily;TAIL-SPECIFIC PROTEASE;PDZ domain;Tail specific protease;PDZ domain;PDZ domain;Tail specific protease;C-terminal-processing peptidase S41A	NA;GO:0006508|GO:0008236;NA;NA;NA;GO:0005515;NA;GO:0005515;GO:0006508|GO:0008236;GO:0005515;GO:0005515;GO:0006508|GO:0008236;GO:0006508|GO:0008236
Cc000710.1	CDD;CDD;FunFam;Gene3D;Gene3D;PANTHER;Pfam;Pfam;Pfam;Pfam;ProSiteProfiles;ProSiteProfiles;ProSiteProfiles	RNase_HI_like;RT_LTR;Retrovirus-related Pol polyprotein from transposon 297-like Protein;Reverse transcriptase/Diguanylate cyclase domain;Ribonuclease H superfamily;TRANSPOSON TY3-I GAG-POL POLYPROTEIN;Integrase, catalytic core;Reverse transcriptase domain;Reverse transcriptase/retrotransposon-derived protein, RNase H-like domain;Ribonuclease H domain;Integrase, catalytic core;Reverse transcripta…	NA;NA;NA;NA;GO:0003676;NA;GO:0015074;NA;NA;GO:0003676|GO:0004523;GO:0015074;NA;GO:0003676|GO:0004523
Cc000711.1	FunFam;FunFam;Gene3D;PANTHER;ProSitePatterns;ProSiteProfiles;SMART	Zinc finger protein WIP2;zinc finger protein WIP2-like;Classic Zinc Finger;Zinc finger protein WIP;Zinc finger C2H2-type;Zinc finger C2H2-type;Zinc finger C2H2-type	NA;NA;NA;GO:0003700|GO:0010468;NA;NA;NA
Cc000711.2	FunFam;FunFam;Gene3D;PANTHER;Pfam;ProSitePatterns;ProSiteProfiles;SMART	Zinc finger protein WIP2;zinc finger protein WIP2-like;Classic Zinc Finger;Zinc finger protein WIP;Zinc finger C2H2-type;Zinc finger C2H2-type;Zinc finger C2H2-type;Zinc finger C2H2-type	NA;NA;NA;GO:0003700|GO:0010468;NA;NA;NA;NA
Cc000712.1	CDD;FunFam;Gene3D;PANTHER;Pfam;PRINTS;ProSitePatterns;ProSiteProfiles;ProSiteProfiles;SMART	WD40;Target of rapamycin complex subunit LST8;WD40/YVTN repeat-like-containing domain superfamily;Target of rapamycin complex subunit LST8;WD40 repeat;G-protein beta WD-40 repeat;WD40 repeat, conserved site;Trp-Asp (WD) repeats circular profile.;WD40 repeat;WD40 repeat	NA;NA;GO:0005515;GO:0031929|GO:0031931|GO:0031932;GO:0005515;NA;NA;NA;GO:0005515;GO:0005515
Cc000713.1	CDD;PANTHER;Pfam;Pfam;SMART	LPLAT_LCLAT1-like;1-ACYLGLYCEROL-3-PHOSPHATE ACYLTRANSFERASE-RELATED;Acyltransferase, C-terminal domain;Phospholipid/glycerol acyltransferase;Phospholipid/glycerol acyltransferase	NA;NA;NA;GO:0016746;GO:0016746
Cc000714.1	CDD;FunFam;FunFam;Gene3D;Gene3D;Gene3D;Hamap;PANTHER;Pfam;ProSitePatterns;ProSitePatterns;SMART;TIGRFAM	Adenylosuccinate synthetase;Adenylosuccinate synthetase;Adenylosuccinate synthetase, chloroplastic;Adenylosuccinate synthetase, domain 1;Adenylosuccinate synthetase, domain 2;Adenylosuccinate synthetase, domain 3;Adenylosuccinate synthetase;Adenylosuccinate synthetase;Adenylosuccinate synthetase;Adenylosuccinate synthase, active site;Adenylosuccinate synthase, GTP-binding site;Adenylosuccinate sy…	GO:0000166|GO:0004019|GO:0006164;NA;NA;NA;NA;NA;GO:0000166|GO:0004019|GO:0006164;GO:0000166|GO:0004019|GO:0006164;GO:0000166|GO:0004019|GO:0006164;NA;GO:0005525;GO:0000166|GO:0004019|GO:0006164;GO:0000166|GO:0004019|GO:0006164
Cc000715.1	CDD;FunFam;Gene3D;PANTHER;Pfam;PRINTS;ProSiteProfiles;SMART	AP2/ERF domain;Ethylene-responsive transcription factor 2;AP2/ERF domain superfamily;DEHYDRATION-RESPONSIVE ELEMENT-BINDING PROTEIN 2C;AP2/ERF domain;AP2/ERF domain;AP2/ERF domain;AP2/ERF domain	GO:0003700|GO:0006355;NA;GO:0003700|GO:0006355;NA;GO:0003700|GO:0006355;GO:0003700|GO:0006355;GO:0003700|GO:0006355;GO:0003700|GO:0006355
Cc000716.1	PANTHER	BNAC07G32700D PROTEIN	NA
Cc000717.1	CDD;FunFam;FunFam;Gene3D;Gene3D;Gene3D;Hamap;PANTHER;Pfam;ProSitePatterns;ProSiteProfiles;SMART;TIGRFAM	GMPK;Guanylate kinase 1;Guanylate kinase 2;Guanylate Kinase phosphate binding domain;Kelch-type beta propeller;P-loop containing nucleoside triphosphate hydrolase;Guanylate kinase;GUANYLATE KINASE-RELATED;Guanylate kinase/L-type calcium channel beta subunit;Guanylate kinase, conserved site;Guanylate kinase-like domain;Guanylate kinase/L-type calcium channel beta subunit;Guanylate kinase	NA;NA;NA;NA;GO:0005515;NA;GO:0004385|GO:0006163;NA;NA;NA;NA;NA;GO:0004385|GO:0006163
Cc000718.1	Gene3D;PANTHER;Pfam;ProSiteProfiles;TIGRFAM	Tetratricopeptide-like helical domain superfamily;MEMBRANE-ASSOCIATED SALT-INDUCIBLE PROTEIN-LIKE;Pentatricopeptide repeat;Pentatricopeptide repeat;Pentatricopeptide repeat	GO:0005515;NA;NA;NA;NA
Cc000719.1	CDD;FunFam;FunFam;Gene3D;Gene3D;Gene3D;Hamap;PANTHER;Pfam;ProSitePatterns;ProSiteProfiles;SMART;TIGRFAM	GMPK;Guanylate kinase 1;Guanylate kinase 2;Guanylate Kinase phosphate binding domain;Kelch-type beta propeller;P-loop containing nucleoside triphosphate hydrolase;Guanylate kinase;GUANYLATE KINASE-RELATED;Guanylate kinase/L-type calcium channel beta subunit;Guanylate kinase, conserved site;Guanylate kinase-like domain;Guanylate kinase/L-type calcium channel beta subunit;Guanylate kinase	NA;NA;NA;NA;GO:0005515;NA;GO:0004385|GO:0006163;NA;NA;NA;NA;NA;GO:0004385|GO:0006163
Cc000720.1	CDD;Gene3D;Pfam	retropepsin_like;Aspartic peptidase domain superfamily;Retrotransposon gag domain	NA;NA;NA
Cc000721.1	FunFam;Gene3D;Pfam;ProSitePatterns	Polygalacturonase QRT2;Pectin lyase fold;Glycoside hydrolase, family 28;Glycoside hydrolase, family 28	NA;NA;GO:0004650|GO:0005975;GO:0004650|GO:0005975
Cc000721.2	FunFam;Gene3D;Pfam;ProSitePatterns	Polygalacturonase QRT2;Pectin lyase fold;Glycoside hydrolase, family 28;Glycoside hydrolase, family 28	NA;NA;GO:0004650|GO:0005975;GO:0004650|GO:0005975
Cc000721.3	Gene3D;Pfam;ProSitePatterns	Pectin lyase fold;Glycoside hydrolase, family 28;Glycoside hydrolase, family 28	NA;GO:0004650|GO:0005975;GO:0004650|GO:0005975
Cc000721.4	FunFam;Gene3D;Pfam;ProSitePatterns	Polygalacturonase QRT2;Pectin lyase fold;Glycoside hydrolase, family 28;Glycoside hydrolase, family 28	NA;NA;GO:0004650|GO:0005975;GO:0004650|GO:0005975
Cc000722.1	PANTHER;Pfam	Protein of unknown function DUF1138;Protein of unknown function DUF1138	NA;NA
Cc000724.1	PANTHER;Pfam	STELLO-like;STELLO-like	NA;NA
Cc000725.1	CDD;FunFam;Gene3D;PANTHER;Pfam	RNase_PH_RRP43;Exosome complex exonuclease RRP43;PNPase/RNase PH domain superfamily;EXOSOME COMPLEX EXONUCLEASE RIBOSOMAL RNA PROCESSING PROTEIN;Exoribonuclease, phosphorolytic domain 1	NA;NA;NA;NA;NA
Cc000726.1	FunFam;Gene3D;PANTHER;Pfam;ProSiteProfiles;SMART	Kinesin-like protein KIN-14L;CH domain superfamily;KINESIN-LIKE PROTEIN KLP-3;Calponin homology domain;Calponin homology domain;Calponin homology domain	NA;NA;NA;GO:0005515;GO:0005515;GO:0005515
Cc000727.1	CDD;FunFam;Gene3D;PANTHER;Pfam;ProSitePatterns	UDP-glucuronosyl/UDP-glucosyltransferase;Glycosyltransferase;Glycogen Phosphorylase B;;GLYCOSYLTRANSFERASE;UDP-glucuronosyl/UDP-glucosyltransferase;UDP-glycosyltransferase family, conserved site	GO:0008194;NA;NA;NA;GO:0008194;NA
Cc000728.1	CDD;FunFam;Gene3D;PANTHER;Pfam	UDP-glucuronosyl/UDP-glucosyltransferase;Glycosyltransferase;Glycogen Phosphorylase B;;GLYCOSYLTRANSFERASE;UDP-glucuronosyl/UDP-glucosyltransferase	GO:0008194;NA;NA;NA;GO:0008194
Cc000729.1	CDD;FunFam;Gene3D;PANTHER;Pfam	UDP-glucuronosyl/UDP-glucosyltransferase;Glycosyltransferase;Glycogen Phosphorylase B;;GLYCOSYLTRANSFERASE;UDP-glucuronosyl/UDP-glucosyltransferase	GO:0008194;NA;NA;NA;GO:0008194
Cc000730.1	CDD;FunFam;Gene3D;PANTHER;Pfam;ProSitePatterns	UDP-glucuronosyl/UDP-glucosyltransferase;Glycosyltransferase;Glycogen Phosphorylase B;;GLYCOSYLTRANSFERASE;UDP-glucuronosyl/UDP-glucosyltransferase;UDP-glycosyltransferase family, conserved site	GO:0008194;NA;NA;NA;GO:0008194;NA
Cc000731.1	CDD;FunFam;Gene3D;PANTHER;Pfam;ProSitePatterns	UDP-glucuronosyl/UDP-glucosyltransferase;Glycosyltransferase;Glycogen Phosphorylase B;;GLYCOSYLTRANSFERASE;UDP-glucuronosyl/UDP-glucosyltransferase;UDP-glycosyltransferase family, conserved site	GO:0008194;NA;NA;NA;GO:0008194;NA
Cc000732.1	CDD;CDD;CDD;Gene3D;Gene3D;Gene3D;Gene3D;PANTHER;Pfam;Pfam;Pfam;Pfam;Pfam;ProSiteProfiles	retropepsin_like;RNase_HI_like;RT_LTR;HIV Type 1 Reverse Transcriptase, subunit A, domain 1;Aspartic peptidase domain superfamily;Reverse transcriptase/Diguanylate cyclase domain;Ribonuclease H superfamily;TRANSPOSON TY3-I GAG-POL POLYPROTEIN;Integrase, catalytic core;Integrase zinc-binding domain;Reverse transcriptase domain;Reverse transcriptase/retrotransposon-derived protein, RNase H-like dom…	NA;NA;NA;NA;NA;NA;GO:0003676;NA;GO:0015074;NA;NA;NA;GO:0003676|GO:0004523;GO:0015074
Cc000733.1	CDD;FunFam;Gene3D;PANTHER;Pfam;ProSitePatterns	UDP-glucuronosyl/UDP-glucosyltransferase;Glycosyltransferase;Glycogen Phosphorylase B;;GLYCOSYLTRANSFERASE;UDP-glucuronosyl/UDP-glucosyltransferase;UDP-glycosyltransferase family, conserved site	GO:0008194;NA;NA;NA;GO:0008194;NA
Cc000734.1	Pfam;ProSiteProfiles;SMART	Zinc finger, SWIM-type;Zinc finger, SWIM-type;Zinc finger, PMZ-type	GO:0008270;GO:0008270;GO:0008270
Cc000735.1	CDD;FunFam;Gene3D;PANTHER;Pfam;ProSitePatterns	UDP-glucuronosyl/UDP-glucosyltransferase;Glycosyltransferase;Glycogen Phosphorylase B;;GLYCOSYLTRANSFERASE;UDP-glucuronosyl/UDP-glucosyltransferase;UDP-glycosyltransferase family, conserved site	GO:0008194;NA;NA;NA;GO:0008194;NA
Cc000736.1	PANTHER;Pfam	OS01G0939000 PROTEIN;Phosphatidylinositol N-acetylglucosaminyltransferase subunit Y	NA;NA
Cc000737.1	CDD;FunFam;Gene3D;Gene3D;PANTHER;Pfam;Pfam;Pfam;Pfam;Pfam;PRINTS;PRINTS;ProSitePatterns;SFLD;SFLD;SMART;TIGRFAM;TIGRFAM	P-type_ATPase_Ca_PMCA-like;Calcium-transporting ATPase;HAD superfamily;P-type ATPase, cytoplasmic domain N;CATION TRANSPORTING ATPASE;Cation transport ATPase (P-type);E1-E2 ATPase;Calcium-transporting P-type ATPase, N-terminal autoinhibitory domain;Cation-transporting P-type ATPase, C-terminal;Cation-transporting P-type ATPase, N-terminal;P-type cation-transporting ATPase superfamily signature;P-…	NA;NA;NA;GO:0000166;NA;NA;NA;GO:0005516;NA;NA;NA;GO:0005215|GO:0005524|GO:0016020|GO:0016887;NA;NA;NA;NA;GO:0005215|GO:0005524|GO:0016020|GO:0016887;GO:0005388|GO:0005524|GO:0016020|GO:0070588
Cc000737.2	CDD;FunFam;Gene3D;Gene3D;PANTHER;Pfam;Pfam;Pfam;Pfam;PRINTS;PRINTS;ProSitePatterns;SFLD;SFLD;SMART;TIGRFAM;TIGRFAM	P-type_ATPase_Ca_PMCA-like;Calcium-transporting ATPase;HAD superfamily;P-type ATPase, cytoplasmic domain N;CATION TRANSPORTING ATPASE;Cation transport ATPase (P-type);E1-E2 ATPase;Cation-transporting P-type ATPase, C-terminal;Cation-transporting P-type ATPase, N-terminal;P-type cation-transporting ATPase superfamily signature;P-type ATPase;P-type ATPase, phosphorylation site;Haloacid Dehalogenase…	NA;NA;NA;GO:0000166;NA;NA;NA;NA;NA;NA;GO:0005215|GO:0005524|GO:0016020|GO:0016887;NA;NA;NA;NA;GO:0005215|GO:0005524|GO:0016020|GO:0016887;GO:0005388|GO:0005524|GO:0016020|GO:0070588
Cc000738.1	PANTHER;Pfam;Pfam;ProSiteProfiles;SMART	POLYPROTEIN, PUTATIVE-RELATED;MULE transposase domain;Zinc finger, SWIM-type;Zinc finger, SWIM-type;Zinc finger, PMZ-type	NA;NA;GO:0008270;GO:0008270;GO:0008270
Cc000739.1	CDD;Gene3D;PANTHER;Pfam;ProSitePatterns;ProSiteProfiles;ProSiteProfiles;SMART	NAT_SF;Zinc finger, RING/FYVE/PHD-type;PHD finger protein 12;Tify domain binding domain;Zinc finger, PHD-type, conserved site;GNAT domain;Zinc finger, PHD-finger;Zinc finger, PHD-type	NA;NA;GO:0003714|GO:0045892;NA;NA;GO:0016747;NA;NA
Cc000740.1	FunFam;Gene3D;PANTHER	Translation initiation factor 3 subunit I;Peptidase M41-like;ATP-DEPENDENT ZINC METALLOPROTEASE-RELATED	NA;GO:0004176|GO:0004222|GO:0005524|GO:0006508;NA
Cc000741.1	CDD;PANTHER;Pfam;ProSitePatterns;ProSiteProfiles;SMART	EFh_PEF_Group_I;Probable calcium-binding protein CML48/49/50;EF-hand domain;EF-Hand 1, calcium-binding site;EF-hand domain;EF-hand domain	NA;NA;GO:0005509;NA;GO:0005509;GO:0005509
Cc000742.1	CDD;FunFam;Gene3D;Hamap;PANTHER;Pfam;ProSiteProfiles	AdoMet_MTases;tRNA (guanine(37)-N1)-methyltransferase;S-adenosyl-L-methionine-dependent methyltransferase superfamily;tRNA (guanine(37)-N(1))-methyltransferase, eukaryotic;TRNA METHYLTRANSFERASE;SAM-dependent methyltransferase TRM5/TYW2-type;SAM-dependent methyltransferase TRM5/TYW2-type	NA;NA;NA;GO:0009019|GO:0030488;NA;NA;NA
Cc000743.1	FunFam;FunFam;Gene3D;Gene3D;Gene3D;PANTHER;Pfam;Pfam;ProSiteProfiles	Cytokinin dehydrogenase 1;Cytokinin dehydrogenase 2;Cytokinin dehydrogenase, C-terminal domain superfamily;FAD-binding, type PCMH, subdomain 1;FAD-binding, type PCMH, subdomain 2;GULONOLACTONE OXIDASE;Cytokinin dehydrogenase 1, FAD/cytokinin binding domain;FAD linked oxidase, N-terminal;FAD-binding domain, PCMH-type	NA;NA;NA;NA;NA;NA;GO:0009690|GO:0019139|GO:0050660;GO:0050660;GO:0071949
Cc000743.2	FunFam;FunFam;Gene3D;Gene3D;Gene3D;PANTHER;Pfam;Pfam;ProSiteProfiles	Cytokinin dehydrogenase 1;Cytokinin dehydrogenase 2;Cytokinin dehydrogenase, C-terminal domain superfamily;FAD-binding, type PCMH, subdomain 1;FAD-binding, type PCMH, subdomain 2;GULONOLACTONE OXIDASE;Cytokinin dehydrogenase 1, FAD/cytokinin binding domain;FAD linked oxidase, N-terminal;FAD-binding domain, PCMH-type	NA;NA;NA;NA;NA;NA;GO:0009690|GO:0019139|GO:0050660;GO:0050660;GO:0071949
Cc000743.3	FunFam;FunFam;Gene3D;Gene3D;Gene3D;PANTHER;Pfam;Pfam;ProSiteProfiles	Cytokinin dehydrogenase 1;Cytokinin dehydrogenase 2;Cytokinin dehydrogenase, C-terminal domain superfamily;FAD-binding, type PCMH, subdomain 1;FAD-binding, type PCMH, subdomain 2;GULONOLACTONE OXIDASE;Cytokinin dehydrogenase 1, FAD/cytokinin binding domain;FAD linked oxidase, N-terminal;FAD-binding domain, PCMH-type	NA;NA;NA;NA;NA;NA;GO:0009690|GO:0019139|GO:0050660;GO:0050660;GO:0071949
Cc000743.4	FunFam;FunFam;Gene3D;Gene3D;Gene3D;PANTHER;Pfam;Pfam;ProSiteProfiles	Cytokinin dehydrogenase 1;Cytokinin dehydrogenase 2;Cytokinin dehydrogenase, C-terminal domain superfamily;FAD-binding, type PCMH, subdomain 1;FAD-binding, type PCMH, subdomain 2;GULONOLACTONE OXIDASE;Cytokinin dehydrogenase 1, FAD/cytokinin binding domain;FAD linked oxidase, N-terminal;FAD-binding domain, PCMH-type	NA;NA;NA;NA;NA;NA;GO:0009690|GO:0019139|GO:0050660;GO:0050660;GO:0071949
Cc000745.1	Gene3D;PANTHER;Pfam;PRINTS;ProSiteProfiles;ProSiteProfiles;TIGRFAM	P-loop containing nucleoside triphosphate hydrolase;DNA recombination and repair protein RecA;DNA recombination and repair protein RecA;DNA recombination and repair protein RecA;DNA recombination and repair protein RecA-like, ATP-binding domain;DNA recombination and repair protein RecA, monomer-monomer interface;DNA recombination and repair protein RecA	NA;GO:0003697|GO:0005524|GO:0006281;GO:0003697|GO:0005524|GO:0006281;GO:0003697|GO:0005524|GO:0006281;GO:0003677|GO:0005524|GO:0006281|GO:0140664;GO:0003677|GO:0005524|GO:0006259|GO:0008094;GO:0003697|GO:0005524|GO:0006281
Cc000746.1	CDD;FunFam;Gene3D;PANTHER;Pfam;Pfam;PIRSF;SMART	BTB_POZ_SKP1;SKP1-like protein 5;SKP1/BTB/POZ domain superfamily;S-phase kinase-associated protein 1;SKP1 component, dimerisation;SKP1 component, POZ domain;S-phase kinase-associated protein 1;S-phase kinase-associated protein 1-like	NA;NA;NA;GO:0006511;GO:0006511;GO:0006511;GO:0006511;GO:0006511
Cc000746.2	CDD;Gene3D;PANTHER;Pfam;Pfam;PIRSF;SMART	BTB_POZ_SKP1;SKP1/BTB/POZ domain superfamily;S-phase kinase-associated protein 1;SKP1 component, dimerisation;SKP1 component, POZ domain;S-phase kinase-associated protein 1;S-phase kinase-associated protein 1-like	NA;NA;GO:0006511;GO:0006511;GO:0006511;GO:0006511;GO:0006511
Cc000746.3	Gene3D;PANTHER;Pfam;Pfam;PIRSF;SMART	SKP1/BTB/POZ domain superfamily;S-phase kinase-associated protein 1;SKP1 component, dimerisation;SKP1 component, POZ domain;S-phase kinase-associated protein 1;S-phase kinase-associated protein 1-like	NA;GO:0006511;GO:0006511;GO:0006511;GO:0006511;GO:0006511
Cc000747.1	PANTHER;Pfam;Pfam;ProSiteProfiles	IQ-DOMAIN 5-RELATED;Domain of unknown function DUF4005;IQ motif, EF-hand binding site;IQ motif, EF-hand binding site	NA;NA;GO:0005515;GO:0005515
Cc000748.1	FunFam;Gene3D;PANTHER;Pfam;SMART	Mitochondrial transcription termination factor-like;MTERF superfamily, mitochondrial/chloroplastic;Transcription termination factor, mitochondrial/chloroplastic;Transcription termination factor, mitochondrial/chloroplastic;Transcription termination factor, mitochondrial/chloroplastic	NA;NA;GO:0003690|GO:0006355;GO:0003690|GO:0006355;GO:0003690|GO:0006355
Cc000749.1	CDD;PANTHER;Pfam	UDP-GlcNAc-dolichyl-phosphate GlcNAc phosphotransferase;UDP-GlcNAc-dolichyl-phosphate GlcNAc phosphotransferase;Glycosyl transferase, family 4	GO:0003975|GO:0006487|GO:0006488;GO:0003975|GO:0006487|GO:0006488;GO:0016020|GO:0016780
Cc000750.1	PANTHER;Pfam;Pfam;SMART	PEPTIDE CHAIN RELEASE FACTOR 2;Peptide chain release factor;Peptide chain release factor class I;Peptide chain release factor	NA;GO:0006415;GO:0003747|GO:0006415;GO:0006415
Cc000751.1	PANTHER;Pfam	CCHC-TYPE DOMAIN-CONTAINING PROTEIN;Retrotransposon gag domain	NA;NA
Cc000752.1	PANTHER;Pfam;SMART	Calmodulin binding protein PICBP-like;Calmodulin-binding domain, plant;Calmodulin-binding domain, plant	GO:0005516;GO:0005516;GO:0005516
Cc000753.1	Gene3D;Gene3D;PANTHER;Pfam;Pfam;ProSiteProfiles	FAD-binding, type PCMH, subdomain 1;FAD-binding, type PCMH, subdomain 2;OS08G0158400 PROTEIN;Berberine/berberine-like;FAD linked oxidase, N-terminal;FAD-binding domain, PCMH-type	NA;NA;NA;GO:0016491|GO:0050660;GO:0050660;GO:0071949
Cc000754.1	Pfam	F-box associated domain, type 3	NA
Cc000755.1	PANTHER;Pfam;Pfam	OS04G0629600 PROTEIN;gag-polypeptide of LTR copia-type;GAG-pre-integrase domain	NA;NA;NA
Cc000756.1	CDD;PANTHER	RNase_HI_RT_Ty1;GAG-POL-RELATED RETROTRANSPOSON	NA;NA
Cc000757.1	Gene3D;Gene3D;PANTHER;Pfam;Pfam;ProSiteProfiles	FAD-binding, type PCMH, subdomain 1;FAD-binding, type PCMH, subdomain 2;OS08G0158400 PROTEIN;Berberine/berberine-like;FAD linked oxidase, N-terminal;FAD-binding domain, PCMH-type	NA;NA;NA;GO:0016491|GO:0050660;GO:0050660;GO:0071949
Cc000758.1	Pfam;ProSiteProfiles;SMART	Zinc finger, CCHC-type;Zinc finger, CCHC-type;Zinc finger, CCHC-type	GO:0003676|GO:0008270;GO:0003676|GO:0008270;GO:0003676|GO:0008270
Cc000759.1	CDD;CDD;FunFam;Gene3D;Gene3D;Gene3D;PANTHER;Pfam;Pfam;Pfam;Pfam;ProSiteProfiles;SMART	retropepsin_like;RT_LTR;Retrovirus-related Pol polyprotein from transposon 17.6-like Protein;HIV Type 1 Reverse Transcriptase, subunit A, domain 1;Aspartic peptidase domain superfamily;Reverse transcriptase/Diguanylate cyclase domain;LDOC1-related;Retroviral aspartyl protease;Retrotransposon gag domain;Reverse transcriptase domain;Zinc finger, CCHC-type;Zinc finger, CCHC-type;Zinc finger, CCHC-ty…	NA;NA;NA;NA;NA;NA;NA;NA;NA;NA;GO:0003676|GO:0008270;GO:0003676|GO:0008270;GO:0003676|GO:0008270
Cc000760.1	Gene3D;Gene3D;PANTHER;Pfam;Pfam;ProSiteProfiles	FAD-binding, type PCMH, subdomain 1;FAD-binding, type PCMH, subdomain 2;OS08G0158400 PROTEIN;Berberine/berberine-like;FAD linked oxidase, N-terminal;FAD-binding domain, PCMH-type	NA;NA;NA;GO:0016491|GO:0050660;GO:0050660;GO:0071949
Cc000761.1	CDD;FunFam;PANTHER;Pfam;ProSitePatterns;ProSiteProfiles;SMART	EF-hand domain;Calmodulin 1;EF-HAND CALCIUM-BINDING DOMAIN CONTAINING PROTEIN;EF-hand domain;EF-Hand 1, calcium-binding site;EF-hand domain;EF-hand domain	GO:0005509;NA;NA;GO:0005509;NA;GO:0005509;GO:0005509
Cc000762.1	CDD;PANTHER;Pfam;Pfam	RT_G2_intron;COX1/OXI3 INTRON 1 PROTEIN-RELATED;Domain X;Reverse transcriptase domain	NA;NA;GO:0006397;NA
Cc000763.1	FunFam;Gene3D;PANTHER;Pfam;Pfam;ProSiteProfiles;TIGRFAM	Pentatricopeptide repeat-containing protein, mitochondrial;Tetratricopeptide-like helical domain superfamily;PENTATRICOPEPTIDE REPEAT-CONTAINING PROTEIN;E motif;Pentatricopeptide repeat;Pentatricopeptide repeat;Pentatricopeptide repeat	NA;GO:0005515;NA;NA;NA;NA;NA
Cc000764.1	CDD;FunFam;FunFam;Gene3D;Gene3D;PANTHER;Pfam;Pfam;Pfam;ProSiteProfiles;ProSiteProfiles;ProSiteProfiles;SMART;SMART	BTB_POZ_NPR_plant;regulatory protein NPR5 isoform X1;regulatory protein NPR5 isoform X2;Ankyrin repeat-containing domain superfamily;SKP1/BTB/POZ domain superfamily;Regulatory protein NPR5/6;Ankyrin repeat;BTB/POZ domain;Regulatory protein NPR, central domain;Ankyrin repeat region circular profile.;Ankyrin repeat;BTB/POZ domain;Ankyrin repeat;BTB/POZ domain	NA;NA;NA;NA;NA;GO:0099402;GO:0005515;GO:0005515;NA;NA;GO:0005515;GO:0005515;GO:0005515;GO:0005515
Cc000765.1	CDD;Gene3D;Pfam;SMART	CRAL-TRIO lipid binding domain;CRAL-TRIO lipid binding domain superfamily;CRAL-TRIO lipid binding domain;CRAL-TRIO lipid binding domain	NA;NA;NA;NA
Cc000766.1	CDD;FunFam;Gene3D;PANTHER;Pfam;Pfam;PIRSF	Mitochondria fission protein Fis1, cytosolic domain;Mitochondrial fission 1 protein;Tetratricopeptide-like helical domain superfamily;Mitochondria fission 1 protein;Fis1, C-terminal tetratricopeptide repeat;Fis1, N-terminal tetratricopeptide repeat;Mitochondria fission 1 protein	NA;NA;GO:0005515;GO:0000266;NA;NA;GO:0000266
Cc000768.1	FunFam;Gene3D;PANTHER;Pfam;Pfam;PIRSF	Condensin complex subunit 1;Armadillo-like helical;Condensin subunit 1/Condensin-2 complex subunit D3;Condensin complex subunit 1, C-terminal;Condensin complex subunit 1, N-terminal;Condensin subunit 1	NA;NA;GO:0007076;NA;NA;GO:0000278|GO:0005634|GO:0030261
Cc000769.1	CDD;PANTHER;Pfam;ProSiteProfiles;SMART	REC_typeA_ARR;Two-component response regulator ARR-like;Signal transduction response regulator, receiver domain;Signal transduction response regulator, receiver domain;Signal transduction response regulator, receiver domain	NA;GO:0009736;GO:0000160;GO:0000160;GO:0000160
Cc000769.2	CDD;PANTHER;Pfam;ProSiteProfiles;SMART	REC_typeA_ARR;Two-component response regulator ARR-like;Signal transduction response regulator, receiver domain;Signal transduction response regulator, receiver domain;Signal transduction response regulator, receiver domain	NA;GO:0009736;GO:0000160;GO:0000160;GO:0000160
Cc000770.1	FunFam;Gene3D;PANTHER;Pfam;Pfam	Protein SMG7;Tetratricopeptide-like helical domain superfamily;Est1/Ebs1-like;DNA/RNA-binding domain, Est1-type;Telomerase activating protein Est1-like, N-terminal	NA;GO:0005515;NA;NA;NA
Cc000771.1	CDD;FunFam;Gene3D;PANTHER;Pfam;Pfam;PIRSF;ProSiteProfiles;SMART;SMART	PIPKc_AtPIP5K_like;Phosphatidylinositol 4-phosphate 5-kinase;Phosphatidylinositol-4-phosphate 5-kinase, N-terminal;Phosphatidylinositol-4-phosphate 5-kinase;MORN motif;Phosphatidylinositol-4-phosphate 5-kinase, core;Phosphatidylinositol-4-phosphate 5-kinase, plant;Phosphatidylinositol-4-phosphate 5-kinase, core;MORN motif;Phosphatidylinositol-4-phosphate 5-kinase, core	NA;NA;NA;NA;NA;GO:0016307|GO:0046488;GO:0005524|GO:0016308;GO:0016307|GO:0046488;NA;GO:0016307|GO:0046488
Cc000771.2	CDD;FunFam;Gene3D;PANTHER;Pfam;Pfam;PIRSF;ProSiteProfiles;SMART;SMART	PIPKc_AtPIP5K_like;Phosphatidylinositol 4-phosphate 5-kinase;Phosphatidylinositol-4-phosphate 5-kinase, N-terminal;Phosphatidylinositol-4-phosphate 5-kinase;MORN motif;Phosphatidylinositol-4-phosphate 5-kinase, core;Phosphatidylinositol-4-phosphate 5-kinase, plant;Phosphatidylinositol-4-phosphate 5-kinase, core;MORN motif;Phosphatidylinositol-4-phosphate 5-kinase, core	NA;NA;NA;NA;NA;GO:0016307|GO:0046488;GO:0005524|GO:0016308;GO:0016307|GO:0046488;NA;GO:0016307|GO:0046488
Cc000771.3	CDD;FunFam;Gene3D;PANTHER;Pfam;Pfam;PIRSF;ProSiteProfiles;SMART;SMART	PIPKc_AtPIP5K_like;Phosphatidylinositol 4-phosphate 5-kinase;Phosphatidylinositol-4-phosphate 5-kinase, N-terminal;Phosphatidylinositol-4-phosphate 5-kinase;MORN motif;Phosphatidylinositol-4-phosphate 5-kinase, core;Phosphatidylinositol-4-phosphate 5-kinase, plant;Phosphatidylinositol-4-phosphate 5-kinase, core;MORN motif;Phosphatidylinositol-4-phosphate 5-kinase, core	NA;NA;NA;NA;NA;GO:0016307|GO:0046488;GO:0005524|GO:0016308;GO:0016307|GO:0046488;NA;GO:0016307|GO:0046488
Cc000772.1	PANTHER	EXPRESSED PROTEIN	NA
Cc000773.1	CDD;FunFam;Gene3D;PANTHER;Pfam;ProSitePatterns;ProSiteProfiles	Nudix_Hydrolase_9;Nudix hydrolase 16, mitochondrial;Nucleoside Triphosphate Pyrophosphohydrolase;DIPHOSPHOINOSITOL POLYPHOSPHATE PHOSPHOHYDROLASE;NUDIX hydrolase domain;NUDIX hydrolase, conserved site;NUDIX hydrolase domain	NA;NA;NA;NA;NA;GO:0016787;NA
Cc000773.2	CDD;Gene3D;PANTHER;Pfam;ProSitePatterns;ProSiteProfiles	Nudix_Hydrolase_9;Nucleoside Triphosphate Pyrophosphohydrolase;DIPHOSPHOINOSITOL POLYPHOSPHATE PHOSPHOHYDROLASE;NUDIX hydrolase domain;NUDIX hydrolase, conserved site;NUDIX hydrolase domain	NA;NA;NA;NA;GO:0016787;NA
Cc000774.1	FunFam;PANTHER;Pfam;Pfam;ProSitePatterns;ProSiteProfiles;ProSiteProfiles;SMART	BZIP family transcription factor;TRANSCRIPTION FACTOR TGA9;Basic-leucine zipper domain;Transcription factor TGA like domain;Basic-leucine zipper domain;Basic-leucine zipper domain;Transcription factor TGA like domain;Basic-leucine zipper domain	NA;NA;GO:0003700|GO:0006355;GO:0006351|GO:0043565;GO:0003700|GO:0006355;GO:0003700|GO:0006355;GO:0006351|GO:0043565;GO:0003700|GO:0006355
Cc000774.2	FunFam;PANTHER;Pfam;Pfam;ProSitePatterns;ProSiteProfiles;ProSiteProfiles;SMART	BZIP family transcription factor;TRANSCRIPTION FACTOR TGA9;Basic-leucine zipper domain;Transcription factor TGA like domain;Basic-leucine zipper domain;Basic-leucine zipper domain;Transcription factor TGA like domain;Basic-leucine zipper domain	NA;NA;GO:0003700|GO:0006355;GO:0006351|GO:0043565;GO:0003700|GO:0006355;GO:0003700|GO:0006355;GO:0006351|GO:0043565;GO:0003700|GO:0006355
Cc000774.3	FunFam;PANTHER;Pfam;Pfam;ProSitePatterns;ProSiteProfiles;ProSiteProfiles;SMART	BZIP family transcription factor;TRANSCRIPTION FACTOR TGA9;Basic-leucine zipper domain;Transcription factor TGA like domain;Basic-leucine zipper domain;Basic-leucine zipper domain;Transcription factor TGA like domain;Basic-leucine zipper domain	NA;NA;GO:0003700|GO:0006355;GO:0006351|GO:0043565;GO:0003700|GO:0006355;GO:0003700|GO:0006355;GO:0006351|GO:0043565;GO:0003700|GO:0006355
Cc000775.1	PANTHER;Pfam	Microtubule-associated protein 70;Microtubule-associated protein 70	GO:0007010|GO:0008017;GO:0007010|GO:0008017
Cc000775.2	PANTHER;Pfam	Microtubule-associated protein 70;Microtubule-associated protein 70	GO:0007010|GO:0008017;GO:0007010|GO:0008017
Cc000775.3	PANTHER;Pfam	Microtubule-associated protein 70;Microtubule-associated protein 70	GO:0007010|GO:0008017;GO:0007010|GO:0008017
Cc000776.1	PANTHER	ESTS AU081301(E20138)	NA
Cc000777.1	PANTHER;Pfam;TIGRFAM	AUXIN EFFLUX CARRIER COMPONENT 1B-RELATED;Membrane transport protein;Auxin efflux carrier, plant type	NA;GO:0016020|GO:0055085;NA
Cc000777.2	PANTHER;Pfam;TIGRFAM	AUXIN EFFLUX CARRIER COMPONENT 1B-RELATED;Membrane transport protein;Auxin efflux carrier, plant type	NA;GO:0016020|GO:0055085;NA
Cc000777.3	PANTHER;Pfam;TIGRFAM	AUXIN EFFLUX CARRIER COMPONENT 1B-RELATED;Membrane transport protein;Auxin efflux carrier, plant type	NA;GO:0016020|GO:0055085;NA
Cc000778.1	CDD;FunFam;Gene3D;PANTHER;Pfam;ProSiteProfiles	DRE_TIM_HMGL;Hydroxymethylglutaryl-CoA lyase, mitochondrial;Aldolase-type TIM barrel;HMG-CoA lyase;Pyruvate carboxyltransferase;Pyruvate carboxyltransferase	NA;NA;NA;GO:0016833;GO:0003824;GO:0003824
Cc000779.1	PANTHER;Pfam;Pfam;Pfam;Pfam	Stomatal closure-related actin-binding protein;Ig domain of plant-specific actin-binding protein;Stomatal closure-related actin-binding protein, actin-binding domain;Stomatal closure-related actin-binding protein, coiled-coil domain;Stomatal closure-related actin-binding protein, PH domain	GO:0003779|GO:0007015|GO:0010119;NA;GO:0003779;NA;NA
Cc000780.1	CDD;Gene3D;PANTHER;Pfam;ProSitePatterns	lipocalin_VDE;Calycin;Violaxanthin de-epoxidase;VDE lipocalin domain;Lipocalin family conserved site	NA;NA;GO:0010028|GO:0046422;GO:0046422;NA
Cc000781.1	PANTHER;Pfam;ProSiteProfiles	ZINC FINGER DHHC DOMAIN CONTAINING PROTEIN;Palmitoyltransferase, DHHC domain;DHHC domain profile.	NA;GO:0016409;NA
Cc000781.2	PANTHER;Pfam;ProSiteProfiles	ZINC FINGER DHHC DOMAIN CONTAINING PROTEIN;Palmitoyltransferase, DHHC domain;DHHC domain profile.	NA;GO:0016409;NA
Cc000782.1	CDD;Hamap;PANTHER;Pfam;TIGRFAM	Magnesium-protoporphyrin IX monomethyl ester [oxidative] cyclase;Magnesium-protoporphyrin IX monomethyl ester [oxidative] cyclase;Magnesium-protoporphyrin IX monomethyl ester [oxidative] cyclase;Rubrerythrin, diiron-binding domain;Magnesium-protoporphyrin IX monomethyl ester [oxidative] cyclase	GO:0015979|GO:0015995|GO:0046872|GO:0048529;GO:0015979|GO:0015995|GO:0046872|GO:0048529;GO:0015979|GO:0015995|GO:0046872|GO:0048529;GO:0016491|GO:0046872;GO:0015979|GO:0015995|GO:0046872|GO:0048529
Cc000783.1	Gene3D;PANTHER;PRINTS	Aquaporin-like;Aquaporin SIP2-1-like;Major intrinsic protein	NA;GO:0015267;GO:0015267|GO:0016020|GO:0055085
Cc000784.1	CDD;FunFam;Gene3D;PANTHER;Pfam;ProSitePatterns;ProSiteProfiles;SMART	Ubiquitin-conjugating enzyme E2;Ubiquitin-conjugating enzyme E2 22;Ubiquitin-conjugating enzyme/RWD-like;UBIQUITIN-CONJUGATING ENZYME E2;Ubiquitin-conjugating enzyme E2;Ubiquitin-conjugating enzyme, active site;Ubiquitin-conjugating enzyme E2;ubc_7	NA;NA;NA;NA;NA;NA;NA;NA
Cc000785.1	PANTHER;Pfam;Pfam;Pfam;Pfam	DUF4218 DOMAIN-CONTAINING PROTEIN-RELATED;Domain of unknown function DUF4216;Domain of unknown function DUF4218;Transposase-associated domain;Transposon, En/Spm-like	NA;NA;NA;NA;NA
Cc000786.1	PANTHER	OS10G0338966 PROTEIN-RELATED	NA
Cc000787.1	PANTHER;Pfam	METACASPASE-4;Caspase domain	NA;NA
Cc000788.1	PANTHER	SERINE PROTEASE INHIBITOR, KAZAL-TYPE FAMILY PROTEIN	NA
Cc000789.1	PANTHER	SERINE PROTEASE INHIBITOR, KAZAL-TYPE FAMILY PROTEIN	NA
Cc000790.1	FunFam;PANTHER;Pfam;Pfam;ProSiteProfiles;TIGRFAM	Myb family transcription factor;PHR1-like;MYB-CC type transcription factor, LHEQLE-containing domain;SANT/Myb domain;Myb domain;Myb domain, plants	NA;GO:0003700;NA;NA;NA;GO:0003677
Cc000790.2	PANTHER;Pfam;TIGRFAM	PHR1-like;MYB-CC type transcription factor, LHEQLE-containing domain;Myb domain, plants	GO:0003700;NA;GO:0003677
Cc000791.1	PANTHER	Protein PHYTOCHROME KINASE SUBSTRATE	GO:0009638
Cc000792.1	PANTHER;Pfam	Glycosyltransferase BC10-like;Glycosyl transferase, family 14	GO:0016757;GO:0016020|GO:0016757
Cc000792.2	PANTHER;Pfam	Glycosyltransferase BC10-like;Glycosyl transferase, family 14	GO:0016757;GO:0016020|GO:0016757
Cc000792.3	PANTHER;Pfam	Glycosyltransferase BC10-like;Glycosyl transferase, family 14	GO:0016757;GO:0016020|GO:0016757
Cc000793.1	PANTHER;Pfam	VQ motif-containing protein 15/22;VQ	NA;NA
Cc000794.1	CDD;FunFam;FunFam;Gene3D;PANTHER;Pfam;Pfam;ProSiteProfiles;SMART	UBA_NAC_euk;Nascent polypeptide-associated complex (NAC), alpha subunit;Putative nascent polypeptide-associated complex subunit alpha;NAC A/B domain superfamily;Nascent polypeptide-associated complex subunit alpha;Nascent polypeptide-associated complex NAC domain;Nascent polypeptide-associated complex subunit alpha-like, UBA domain;Nascent polypeptide-associated complex NAC domain;Nascent polypep…	NA;NA;NA;NA;GO:0005854;NA;NA;NA;NA
Cc000794.2	CDD;FunFam;FunFam;Gene3D;PANTHER;Pfam;Pfam;ProSiteProfiles;SMART	UBA_NAC_euk;Nascent polypeptide-associated complex (NAC), alpha subunit;Putative nascent polypeptide-associated complex subunit alpha;NAC A/B domain superfamily;Nascent polypeptide-associated complex subunit alpha;Nascent polypeptide-associated complex NAC domain;Nascent polypeptide-associated complex subunit alpha-like, UBA domain;Nascent polypeptide-associated complex NAC domain;Nascent polypep…	NA;NA;NA;NA;GO:0005854;NA;NA;NA;NA
Cc000795.1	PANTHER	F20B24.21	NA
Cc000796.1	PANTHER;Pfam;ProSiteProfiles	Phosphatidylinositol 4-kinase gamma 1-8;Phosphatidylinositol 3-/4-kinase, catalytic domain;Phosphatidylinositol 3-/4-kinase, catalytic domain	NA;NA;NA
Cc000797.1	Gene3D;PANTHER;Pfam;PRINTS;ProSitePatterns;ProSiteProfiles	RlpA-like domain superfamily;Pathogenesis-related protein-4;Barwin domain;Barwin domain;Barwin, conserved site;Barwin domain	NA;GO:0004540|GO:0006952;GO:0042742|GO:0050832;GO:0042742|GO:0050832;GO:0042742|GO:0050832;GO:0042742|GO:0050832
Cc000798.1	PANTHER;Pfam	DNA BINDING PROTEIN-LIKE;Helitron helicase-like domain	NA;NA
Cc000800.1	CDD;Gene3D;PANTHER;Pfam	Ribonuclease H-like domain, plant type;Ribonuclease H superfamily;OS05G0353850 PROTEIN;Ribonuclease H domain	NA;GO:0003676;NA;GO:0003676|GO:0004523
Cc000801.1	PANTHER;Pfam	WAT1-related protein;EamA domain	GO:0016020|GO:0022857;GO:0016020
Cc000801.2	PANTHER;Pfam	WAT1-related protein;EamA domain	GO:0016020|GO:0022857;GO:0016020
Cc000802.1	FunFam;Gene3D;Gene3D;PANTHER;Pfam;Pfam;Pfam;ProSiteProfiles;ProSiteProfiles;ProSiteProfiles;ProSiteProfiles;ProSiteProfiles;SMART;SMART;SMART	Histone-lysine N-methyltransferase, H3 lysine-9 specific SUVH5;SET domain superfamily;SRA-YDG superfamily;HISTONE-LYSINE N-METHYLTRANSFERASE SETMAR;Pre-SET domain;SET domain;SRA-YDG;Histone H3-K9 methyltransferase, plant;Post-SET domain;Pre-SET domain;SET domain;SRA-YDG;Pre-SET domain;SET domain;SRA-YDG	NA;NA;NA;NA;GO:0005634|GO:0008270|GO:0018024|GO:0034968;GO:0005515;NA;GO:0016571;NA;GO:0005634|GO:0008270|GO:0018024|GO:0034968;GO:0005515;NA;GO:0005634|GO:0008270|GO:0018024|GO:0034968;GO:0005515;NA
Cc000803.1	CDD;PANTHER;Pfam;ProSiteProfiles	Heavy metal-associated domain, HMA;Heavy metal binding protein HIPP/ATX1-like;Heavy metal-associated domain, HMA;Heavy metal-associated domain, HMA	GO:0046872;GO:0046872;GO:0046872;GO:0046872
Cc000803.2	CDD;PANTHER;Pfam;ProSiteProfiles	Heavy metal-associated domain, HMA;Heavy metal binding protein HIPP/ATX1-like;Heavy metal-associated domain, HMA;Heavy metal-associated domain, HMA	GO:0046872;GO:0046872;GO:0046872;GO:0046872
Cc000804.1	FunFam;PANTHER;Pfam;PRINTS;PRINTS	apoptosis-inducing factor 2;APOPTOSIS-INDUCING FACTOR 1;FAD/NAD(P)-binding domain;FAD-dependent pyridine nucleotide reductase signature;Pyridine nucleotide disulphide reductase class-II signature	NA;NA;GO:0016491;NA;NA
Cc000804.2	FunFam;PANTHER;Pfam;PRINTS	apoptosis-inducing factor 2;APOPTOSIS-INDUCING FACTOR 1;FAD/NAD(P)-binding domain;FAD-dependent pyridine nucleotide reductase signature	NA;NA;GO:0016491;NA
Cc000805.1	CDD;FunFam;Gene3D;PANTHER;Pfam;ProSiteProfiles;SMART	CID_RPRD_like;ENTH/VHS family protein isoform 1;ENTH/VHS;CYCLIN-DEPENDENT KINASE INHIBITOR-RELATED PROTEIN;CID domain;CID domain;CID domain	NA;NA;NA;NA;NA;NA;NA
Cc000806.1	CDD;PANTHER;Pfam;TIGRFAM	Multidrug and toxic compound extrusion family, eukaryotic;MULTIDRUG RESISTANCE PROTEIN;Multi antimicrobial extrusion protein;Multi antimicrobial extrusion protein	GO:0042910|GO:1990961;NA;GO:0015297|GO:0016020|GO:0042910|GO:0055085;GO:0015297|GO:0016020|GO:0042910|GO:0055085
Cc000806.2	CDD;PANTHER;Pfam;TIGRFAM	Multidrug and toxic compound extrusion family, eukaryotic;MULTIDRUG RESISTANCE PROTEIN;Multi antimicrobial extrusion protein;Multi antimicrobial extrusion protein	GO:0042910|GO:1990961;NA;GO:0015297|GO:0016020|GO:0042910|GO:0055085;GO:0015297|GO:0016020|GO:0042910|GO:0055085
Cc000806.3	CDD;PANTHER;Pfam;TIGRFAM	Multidrug and toxic compound extrusion family, eukaryotic;MULTIDRUG RESISTANCE PROTEIN;Multi antimicrobial extrusion protein;Multi antimicrobial extrusion protein	GO:0042910|GO:1990961;NA;GO:0015297|GO:0016020|GO:0042910|GO:0055085;GO:0015297|GO:0016020|GO:0042910|GO:0055085
Cc000807.1	CDD;CDD;Gene3D;Gene3D;PANTHER;Pfam;ProSitePatterns	ADP_Glucose_PP;LbH_G1P_AT_C;Hexapeptide repeat proteins;Nucleotide-diphospho-sugar transferases;Glucose-1-phosphate adenylyltransferase;Nucleotidyl transferase domain;ADP-glucose pyrophosphorylase, conserved site	NA;NA;NA;NA;GO:0005978|GO:0008878;GO:0009058|GO:0016779;GO:0005978|GO:0008878
Cc000808.1	CDD;FunFam;PANTHER;Pfam;ProSiteProfiles;ProSiteProfiles;SMART	SANT/Myb domain;MYB-related transcription factor;MYB FAMILY TRANSCRIPTION FACTOR;SANT/Myb domain;Myb domain;SANT/Myb domain;SANT/Myb domain	NA;NA;NA;NA;NA;NA;NA
Cc000809.1	CDD;FunFam;FunFam;Gene3D;Gene3D;Hamap;PANTHER;Pfam;PRINTS;ProSitePatterns	GrpE nucleotide exchange factor;GrpE protein homolog;Protein GrpE;GrpE nucleotide exchange factor, coiled-coil;GrpE nucleotide exchange factor, head;GrpE nucleotide exchange factor;GrpE nucleotide exchange factor;GrpE nucleotide exchange factor;GrpE nucleotide exchange factor;GrpE nucleotide exchange factor	GO:0000774|GO:0006457|GO:0042803|GO:0051087;NA;NA;NA;GO:0006457;GO:0000774|GO:0006457|GO:0042803|GO:0051087;GO:0000774|GO:0006457|GO:0042803|GO:0051087;GO:0000774|GO:0006457|GO:0042803|GO:0051087;GO:0000774|GO:0006457|GO:0042803|GO:0051087;GO:0000774|GO:0006457|GO:0042803|GO:0051087
Cc000810.1	CDD;PANTHER;Pfam;ProSiteProfiles;SMART	Homeobox domain;Class III homeodomain-leucine zipper family;Homeobox domain;Homeobox domain;Homeobox domain	GO:0003677;GO:0003700;GO:0003677;GO:0003677;GO:0003677
Cc000811.1	CDD;Gene3D;Gene3D;PANTHER;ProSiteProfiles	Cyclic nucleotide-binding domain;Helix hairpin bin;RmlC-like jelly roll fold;CYCLIC NUCLEOTIDE-GATED ION CHANNEL 15-RELATED-RELATED;Cyclic nucleotide-binding domain	NA;NA;NA;NA;NA
Cc000811.2	CDD;Gene3D;Gene3D;PANTHER;ProSiteProfiles	Cyclic nucleotide-binding domain;Helix hairpin bin;RmlC-like jelly roll fold;CYCLIC NUCLEOTIDE-GATED ION CHANNEL 15-RELATED-RELATED;Cyclic nucleotide-binding domain	NA;NA;NA;NA;NA
Cc000812.1	CDD;FunFam;Gene3D;Gene3D;PANTHER;ProSiteProfiles	Cyclic nucleotide-binding domain;cyclic nucleotide-gated ion channel 4;Helix hairpin bin;RmlC-like jelly roll fold;CYCLIC NUCLEOTIDE-GATED ION CHANNEL 15-RELATED-RELATED;Cyclic nucleotide-binding domain	NA;NA;NA;NA;NA;NA
Cc000812.2	CDD;FunFam;Gene3D;Gene3D;PANTHER;ProSiteProfiles	Cyclic nucleotide-binding domain;cyclic nucleotide-gated ion channel 4;Helix hairpin bin;RmlC-like jelly roll fold;CYCLIC NUCLEOTIDE-GATED ION CHANNEL 15-RELATED-RELATED;Cyclic nucleotide-binding domain	NA;NA;NA;NA;NA;NA
Cc000813.1	PANTHER;Pfam;ProSiteProfiles;SMART	WUSCHEL-related homeobox 11-like;Homeobox domain;Homeobox domain;Homeobox domain	GO:0003700|GO:0048830;GO:0003677;GO:0003677;GO:0003677
Cc000813.2	PANTHER;Pfam;ProSiteProfiles;SMART	WUSCHEL-related homeobox 11-like;Homeobox domain;Homeobox domain;Homeobox domain	GO:0003700|GO:0048830;GO:0003677;GO:0003677;GO:0003677
Cc000814.1	PANTHER;Pfam;Pfam;Pfam;ProSiteProfiles;SMART	TRANSPOSASE, PUTATIVE-RELATED;gag-polypeptide of LTR copia-type;GAG-pre-integrase domain;Zinc finger, CCHC-type;Zinc finger, CCHC-type;Zinc finger, CCHC-type	NA;NA;NA;GO:0003676|GO:0008270;GO:0003676|GO:0008270;GO:0003676|GO:0008270
Cc000815.1	PANTHER	PLASTID TRANSCRIPTIONALLY ACTIVE PROTEIN	NA
Cc000816.1	CDD;CDD;CDD;FunFam;FunFam;Gene3D;Gene3D;Gene3D;Hamap;PANTHER;Pfam;Pfam;Pfam;Pfam;ProSiteProfiles;ProSiteProfiles;SMART;SMART;TIGRFAM	PNPase_KH;RNase_PH_PNPase_2;S1_PNPase;Polyribonucleotide nucleotidyltransferase;Polyribonucleotide nucleotidyltransferase 1, chloroplastic;K Homology domain, type 1 superfamily;Nucleic acid-binding, OB-fold;PNPase/RNase PH domain superfamily;Polyribonucleotide nucleotidyltransferase;Polyribonucleotide nucleotidyltransferase;Exoribonuclease, phosphorolytic domain 1;Exoribonuclease, phosphorolytic …	NA;NA;NA;NA;NA;GO:0003723;NA;NA;GO:0003723|GO:0004654|GO:0006402;GO:0003723|GO:0004654|GO:0006402;NA;NA;GO:0003723;GO:0003676;NA;GO:0003676;GO:0003676;NA;GO:0003723|GO:0004654|GO:0006402
Cc000817.1	PANTHER;Pfam;Pfam;ProSiteProfiles;SMART	POLYPROTEIN, PUTATIVE-RELATED;MULE transposase domain;Zinc finger, SWIM-type;Zinc finger, SWIM-type;Zinc finger, PMZ-type	NA;NA;GO:0008270;GO:0008270;GO:0008270
Cc000819.1	CDD;FunFam;Gene3D;PANTHER;Pfam;ProSitePatterns;ProSiteProfiles;SMART	Ubiquitin-conjugating enzyme E2;Ubiquitin-conjugating enzyme E2 2;Ubiquitin-conjugating enzyme/RWD-like;UBIQUITIN-CONJUGATING ENZYME E2;Ubiquitin-conjugating enzyme E2;Ubiquitin-conjugating enzyme, active site;Ubiquitin-conjugating enzyme E2;ubc_7	NA;NA;NA;NA;NA;NA;NA;NA
Cc000820.1	CDD;PANTHER;Pfam;PIRSF	SNARE_GS27;VESICLE TRANSPORT V-SNARE PROTEIN VTI1-RELATED;Snare region anchored in the vesicle membrane C-terminus;GOSR2/Membrin/Bos1	NA;NA;NA;GO:0005484|GO:0005794|GO:0016192
Cc000821.1	PANTHER;Pfam	HEAT-INDUCIBLE TRANSCRIPTION REPRESSOR (DUF639)-RELATED;Protein of unknown function DUF639	NA;NA
Cc000822.1	PANTHER	POLYCHOME/GIGAS CELL1	GO:0005634|GO:0051783|GO:1904667
Cc000824.1	Gene3D;PANTHER;Pfam;Pfam;SMART	SKP1/BTB/POZ domain superfamily;UNCHARACTERIZED;Pentapeptide repeat;Potassium channel tetramerisation-type BTB domain;BTB/POZ domain	NA;NA;NA;GO:0051260;GO:0005515
Cc000826.1	Gene3D;Gene3D;PANTHER;Pfam;Pfam;PRINTS;ProSiteProfiles;ProSiteProfiles;ProSiteProfiles;SMART	Ankyrin repeat-containing domain superfamily;Immunoglobulin-like fold;MYOTROPHIN;Ankyrin repeat;Major sperm protein (MSP) domain;Ankyrin repeat;Ankyrin repeat region circular profile.;Ankyrin repeat;Major sperm protein (MSP) domain;Ankyrin repeat	NA;NA;NA;GO:0005515;NA;GO:0005515;NA;GO:0005515;NA;GO:0005515
Cc000827.1	Gene3D;PANTHER;Pfam;ProSiteProfiles;SMART	Nucleotide-binding alpha-beta plait domain superfamily;SERINE/ARGININE-RICH SPLICING FACTOR;RNA recognition motif domain;RNA recognition motif domain;RNA recognition motif domain	NA;NA;GO:0003723;GO:0003723;GO:0003723
Cc000828.1	CDD;CDD;FunFam;Gene3D;Gene3D;PANTHER;Pfam;Pfam;Pfam;Pfam;ProSitePatterns;ProSiteProfiles;ProSiteProfiles;SMART	peptidase_C19C;MATH/TRAF domain;Ubiquitin carboxyl-terminal hydrolase 13;Cysteine proteinases;TRAF-like;UBIQUITIN CARBOXYL-TERMINAL HYDROLASE;MATH/TRAF domain;Peptidase C19, ubiquitin carboxyl-terminal hydrolase;Ubiquitin carboxyl-terminal hydrolase 7, ICP0-binding domain;Ubiquitin carboxyl-terminal hydrolase, C-terminal;Ubiquitin specific protease, conserved site;MATH/TRAF domain;Ubiquitin speci…	NA;GO:0005515;NA;NA;GO:0005515;NA;GO:0005515;GO:0004843|GO:0016579;NA;NA;GO:0004843|GO:0006511;GO:0005515;NA;GO:0005515
Cc000828.2	CDD;CDD;FunFam;Gene3D;Gene3D;PANTHER;Pfam;Pfam;Pfam;Pfam;ProSitePatterns;ProSiteProfiles;ProSiteProfiles;SMART	peptidase_C19C;MATH/TRAF domain;Ubiquitin carboxyl-terminal hydrolase 13;Cysteine proteinases;TRAF-like;UBIQUITIN CARBOXYL-TERMINAL HYDROLASE;MATH/TRAF domain;Peptidase C19, ubiquitin carboxyl-terminal hydrolase;Ubiquitin carboxyl-terminal hydrolase 7, ICP0-binding domain;Ubiquitin carboxyl-terminal hydrolase, C-terminal;Ubiquitin specific protease, conserved site;MATH/TRAF domain;Ubiquitin speci…	NA;GO:0005515;NA;NA;GO:0005515;NA;GO:0005515;GO:0004843|GO:0016579;NA;NA;GO:0004843|GO:0006511;GO:0005515;NA;GO:0005515
Cc000829.1	PANTHER;Pfam;ProSiteProfiles	BNAANNG28530D PROTEIN;GTD-binding domain;GTD-binding domain	NA;NA;NA
Cc000831.1	CDD;Gene3D;PANTHER;Pfam	Ribonuclease H-like domain, plant type;Ribonuclease H superfamily;BNAC02G40300D PROTEIN;Ribonuclease H domain	NA;GO:0003676;NA;GO:0003676|GO:0004523
Cc000832.1	CDD;CDD;FunFam;FunFam;Gene3D;Gene3D;PANTHER;Pfam;Pfam;ProSitePatterns;ProSitePatterns;ProSitePatterns;ProSiteProfiles;ProSiteProfiles;SMART;SMART	STKc_CAMK;EF-hand domain;Calcium-dependent protein kinase 1;Calcium-dependent protein kinase SK5;Phosphorylase Kinase; domain 1;Transferase(Phosphotransferase) domain 1;SERINE/THREONINE-PROTEIN KINASE;EF-hand domain;Protein kinase domain;EF-Hand 1, calcium-binding site;Protein kinase, ATP binding site;Serine/threonine-protein kinase, active site;EF-hand domain;Protein kinase domain;EF-hand domain…	NA;GO:0005509;NA;NA;NA;NA;NA;GO:0005509;GO:0004672|GO:0005524|GO:0006468;NA;GO:0005524;GO:0004672|GO:0006468;GO:0005509;GO:0004672|GO:0005524|GO:0006468;GO:0005509;GO:0004672|GO:0005524|GO:0006468
Cc000833.1	CDD;FunFam;Gene3D;PANTHER;Pfam;Pfam;Pfam;ProSitePatterns;ProSiteProfiles;SMART	ABCG_EPDR;ABC transporter G family member 22;P-loop containing nucleoside triphosphate hydrolase;ABC TRANSPORTER G FAMILY MEMBER 28;ABC-2 type transporter;ABC transporter family G domain;ABC transporter-like, ATP-binding domain;ABC transporter-like, conserved site;ABC transporter-like, ATP-binding domain;AAA+ ATPase domain	NA;NA;NA;NA;GO:0016020|GO:0140359;GO:0140359;GO:0005524;GO:0005524|GO:0016887;GO:0005524;NA
Cc000834.1	CDD;Gene3D;PANTHER;Pfam;Pfam;SFLD;SFLD;TIGRFAM;TIGRFAM;TIGRFAM	HAD_SPP;HAD superfamily;SUCROSE-PHOSPHATASE 2-RELATED;Sucrose-phosphatase, C-terminal;Sucrose phosphatase-like domain;Haloacid Dehalogenase;sucrose-phosphatase;SPP-subfamily: sucrose-phosphate phosphatase subfamily;HAD-superfamily hydrolase, subfamily IIB;Sucrose phosphatase, plant/cyanobacteria	NA;NA;NA;GO:0005986|GO:0050307;NA;NA;NA;NA;NA;GO:0000287|GO:0005986|GO:0050307
Cc000835.1	PANTHER	EXPRESSED PROTEIN	NA
Cc000836.1	FunFam;Gene3D;PANTHER;Pfam;ProSiteProfiles;SMART	Fasciclin-like arabinogalactan protein 16;FAS1 domain superfamily;Fasciclin-like arabinogalactan protein 15/16/17/18;FAS1 domain;FAS1 domain;FAS1 domain	NA;NA;NA;NA;NA;NA
Cc000837.1	PANTHER;Pfam	Protein WVD2-like 5/6;TPX2, C-terminal	GO:0008017;NA
Cc000837.2	PANTHER;Pfam	Protein WVD2-like 5/6;TPX2, C-terminal	GO:0008017;NA
Cc000838.1	Gene3D;PANTHER;Pfam;ProSiteProfiles;TIGRFAM	Tetratricopeptide-like helical domain superfamily;PENTATRICOPEPTIDE REPEAT-CONTAINING PROTEIN 3, MITOCHONDRIAL;Pentatricopeptide repeat;Pentatricopeptide repeat;Pentatricopeptide repeat	GO:0005515;NA;NA;NA;NA
Cc000839.1	CDD;CDD;FunFam;FunFam;FunFam;Gene3D;Gene3D;Pfam;Pfam;ProSitePatterns;ProSitePatterns;ProSiteProfiles;SMART	STKc_IRAK;Legume lectin domain;Lectin-domain containing receptor kinase A4.3;L-type lectin-domain containing receptor kinase S.4;L-type lectin-domain containing receptor kinase V.9;Phosphorylase Kinase; domain 1;Transferase(Phosphotransferase) domain 1;Legume lectin domain;Protein kinase domain;Protein kinase, ATP binding site;Serine/threonine-protein kinase, active site;Protein kinase domain;Pro…	NA;GO:0030246;NA;NA;NA;NA;NA;GO:0030246;GO:0004672|GO:0005524|GO:0006468;GO:0005524;GO:0004672|GO:0006468;GO:0004672|GO:0005524|GO:0006468;GO:0004672|GO:0005524|GO:0006468
Cc000839.2	CDD;CDD;FunFam;FunFam;Gene3D;Gene3D;Pfam;Pfam;ProSitePatterns;ProSitePatterns;ProSiteProfiles;SMART	STKc_IRAK;Legume lectin domain;Lectin-domain containing receptor kinase A4.3;L-type lectin-domain containing receptor kinase S.4;Phosphorylase Kinase; domain 1;Transferase(Phosphotransferase) domain 1;Legume lectin domain;Protein kinase domain;Protein kinase, ATP binding site;Serine/threonine-protein kinase, active site;Protein kinase domain;Protein kinase domain	NA;GO:0030246;NA;NA;NA;NA;GO:0030246;GO:0004672|GO:0005524|GO:0006468;GO:0005524;GO:0004672|GO:0006468;GO:0004672|GO:0005524|GO:0006468;GO:0004672|GO:0005524|GO:0006468
Cc000840.1	Pfam;ProSiteProfiles;SMART	Zinc finger, SWIM-type;Zinc finger, SWIM-type;Zinc finger, PMZ-type	GO:0008270;GO:0008270;GO:0008270
Cc000841.1	Gene3D;PANTHER;Pfam;Pfam	TFIIIC, subcomplex tauA subunit Sfc1, triple barrel domain superfamily;Transcription factor IIIC subunit Tfc1/Sfc1;Transcription factor IIIC subunit 5, HTH domain;Transcription factor IIIC subunit Tfc1/Sfc1, triple barrel domain	NA;GO:0000127|GO:0006384;NA;NA
Cc000842.1	Gene3D;PANTHER;Pfam;Pfam;SMART	Glycosidases;Glycoside hydrolase family 17, plant;Glycoside hydrolase family 17;X8 domain;X8 domain	NA;GO:0004553|GO:0005975;GO:0004553|GO:0005975;NA;NA
Cc000843.1	CDD;CDD;FunFam;FunFam;PANTHER;Pfam;Pfam;ProSiteProfiles;SMART;SMART	SNARE_syntaxin1-like;Syntaxin, N-terminal domain;Qa-SNARE, Sso1/Syntaxin1-type, SYP12A-group;Syntaxin 132;Syntaxin;Syntaxin, N-terminal domain;Target SNARE coiled-coil homology domain;Target SNARE coiled-coil homology domain;Syntaxin, N-terminal domain;Target SNARE coiled-coil homology domain	NA;GO:0016020;NA;NA;NA;GO:0016020;NA;NA;GO:0016020;NA
Cc000843.2	CDD;CDD;FunFam;FunFam;PANTHER;Pfam;Pfam;ProSiteProfiles;SMART;SMART	SNARE_syntaxin1-like;Syntaxin, N-terminal domain;Qa-SNARE, Sso1/Syntaxin1-type, SYP12A-group;Syntaxin 132;Syntaxin;Syntaxin, N-terminal domain;Target SNARE coiled-coil homology domain;Target SNARE coiled-coil homology domain;Syntaxin, N-terminal domain;Target SNARE coiled-coil homology domain	NA;GO:0016020;NA;NA;NA;GO:0016020;NA;NA;GO:0016020;NA
Cc000844.1	Gene3D	Aspartic peptidase domain superfamily	NA
Cc000845.1	CDD;FunFam;Gene3D;Gene3D;PANTHER;Pfam;ProSiteProfiles;SMART	PUB protein, U-box domain, plant;RING-type E3 ubiquitin transferase;Armadillo-like helical;Zinc finger, RING/FYVE/PHD-type;E3 ubiquitin-protein ligase PUB22/23/24-like;U-box domain;U-box domain;U-box domain	NA;NA;NA;NA;GO:0061630;GO:0004842|GO:0016567;GO:0004842|GO:0016567;GO:0004842|GO:0016567
Cc000847.1	PANTHER;Pfam	ALUMINUM-ACTIVATED MALATE TRANSPORTER 10;Aluminum-activated malate transporter	NA;GO:0015743
Cc000848.1	Gene3D;PANTHER;Pfam;ProSiteProfiles	endopeptidase domain like (from Nostoc punctiforme);OS05G0310600 PROTEIN;LRAT domain;LRAT domain	NA;NA;NA;NA
Cc000849.1	PANTHER;Pfam	Protein NDR1-like;Late embryogenesis abundant protein, LEA_2 subgroup	GO:0098542;NA
Cc000850.1	Pfam;ProSiteProfiles;SMART	Zinc finger, CCHC-type;Zinc finger, CCHC-type;Zinc finger, CCHC-type	GO:0003676|GO:0008270;GO:0003676|GO:0008270;GO:0003676|GO:0008270
Cc000851.1	PANTHER;Pfam	Protein NDR1-like;Late embryogenesis abundant protein, LEA_2 subgroup	GO:0098542;NA
Cc000852.1	PANTHER;Pfam	LATE EMBRYOGENESIS ABUNDANT (LEA) HYDROXYPROLINE-RICH GLYCOPROTEIN FAMILY;Late embryogenesis abundant protein, LEA_2 subgroup	NA;NA
Cc000853.1	PANTHER	Transmembrane protein At5g59350-like	NA
Cc000854.1	PANTHER;Pfam	ZINC ION-BINDING PROTEIN;Zinc finger, GRF-type	NA;GO:0008270
Cc000855.1	PANTHER;Pfam	TB2/DP1/HVA22-related protein;TB2/DP1/HVA22-related protein	NA;NA
Cc000855.2	PANTHER;Pfam	TB2/DP1/HVA22-related protein;TB2/DP1/HVA22-related protein	NA;NA
Cc000856.1	PANTHER;Pfam;ProSiteProfiles;TIGRFAM	Ovate protein family;Ovate protein family, C-terminal;Ovate protein family, C-terminal;Ovate protein family, C-terminal	GO:0045892;NA;NA;NA
Cc000857.1	FunFam;Gene3D;PANTHER;Pfam;ProSiteProfiles;SMART	Ubiquitin-conjugating enzyme E2 variant 1C;Ubiquitin-conjugating enzyme/RWD-like;UBIQUITIN-CONJUGATING ENZYME E2;Ubiquitin-conjugating enzyme E2;Ubiquitin-conjugating enzyme E2;ubc_7	NA;NA;NA;NA;NA;NA
Cc000857.2	FunFam;Gene3D;PANTHER;Pfam;ProSiteProfiles;SMART	Ubiquitin-conjugating enzyme E2 variant 1C;Ubiquitin-conjugating enzyme/RWD-like;UBIQUITIN-CONJUGATING ENZYME E2;Ubiquitin-conjugating enzyme E2;Ubiquitin-conjugating enzyme E2;ubc_7	NA;NA;NA;NA;NA;NA
Cc000858.1	PANTHER;Pfam	OS06G0165300 PROTEIN;Putative gypsy type transposon	NA;NA
Cc000859.1	PANTHER;Pfam;Pfam	GENERAL TRANSCRIPTION FACTOR 2-RELATED ZINC FINGER PROTEIN;Domain of unknown function DUF4371;HAT, C-terminal dimerisation domain	NA;NA;GO:0046983
Cc000860.1	PANTHER;Pfam	Protein of unknown function DUF868, plant;Protein of unknown function DUF868, plant	NA;NA
Cc000861.1	CDD;FunFam;Gene3D;PANTHER;Pfam;ProSitePatterns;ProSiteProfiles;SMART	CID_Pcf11;polyadenylation and cleavage factor homolog 4;ENTH/VHS;Protein PCF11-like;CID domain;Zinc finger C2H2-type;CID domain;CID domain	NA;NA;NA;GO:0000993|GO:0003729|GO:0006369|GO:0006378|GO:0006379;NA;NA;NA;NA
Cc000863.1	Pfam;TIGRFAM	Protein MIZU-KUSSEI 1-like, plant;Protein MIZU-KUSSEI 1-like, plant	GO:0010274;GO:0010274
Cc000864.1	Gene3D;PANTHER;Pfam	Alpha/Beta hydrolase fold;ARYLACETAMIDE DEACETYLASE;Alpha/beta hydrolase fold-3	NA;NA;GO:0016787
Cc000865.1	CDD;PANTHER;Pfam;ProSitePatterns;ProSiteProfiles;SMART	EF-hand domain;EF-HAND CALCIUM-BINDING DOMAIN CONTAINING PROTEIN;EF-hand domain;EF-Hand 1, calcium-binding site;EF-hand domain;EF-hand domain	GO:0005509;NA;GO:0005509;NA;GO:0005509;GO:0005509
Cc000866.1	CDD;PANTHER;Pfam;ProSitePatterns;ProSiteProfiles	EF-hand domain;CALCIUM BINDING PROTEIN;EF-hand domain;EF-Hand 1, calcium-binding site;EF-hand domain	GO:0005509;NA;GO:0005509;NA;GO:0005509
Cc000867.1	CDD;FunFam;Gene3D;Gene3D;PANTHER;Pfam;Pfam	mRING-HC-C4C4_CesA_plant;Cellulose synthase;Nucleotide-diphospho-sugar transferases;Zinc finger, RING/FYVE/PHD-type;X-BOX TRANSCRIPTION FACTOR-RELATED;Cellulose synthase;Cellulose synthase, RING-type zinc finger	NA;NA;NA;NA;NA;GO:0016020|GO:0016760|GO:0030244;NA
Cc000867.2	CDD;FunFam;Gene3D;Gene3D;PANTHER;Pfam;Pfam	mRING-HC-C4C4_CesA_plant;Cellulose synthase;Nucleotide-diphospho-sugar transferases;Zinc finger, RING/FYVE/PHD-type;X-BOX TRANSCRIPTION FACTOR-RELATED;Cellulose synthase;Cellulose synthase, RING-type zinc finger	NA;NA;NA;NA;NA;GO:0016020|GO:0016760|GO:0030244;NA
Cc000867.3	CDD;FunFam;Gene3D;Gene3D;PANTHER;Pfam;Pfam	mRING-HC-C4C4_CesA_plant;Cellulose synthase;Nucleotide-diphospho-sugar transferases;Zinc finger, RING/FYVE/PHD-type;X-BOX TRANSCRIPTION FACTOR-RELATED;Cellulose synthase;Cellulose synthase, RING-type zinc finger	NA;NA;NA;NA;NA;GO:0016020|GO:0016760|GO:0030244;NA
Cc000869.1	PANTHER;Pfam	Small auxin-up RNA;Small auxin-up RNA	GO:0009733;GO:0009733
Cc000870.1	PANTHER;Pfam	Small auxin-up RNA;Small auxin-up RNA	GO:0009733;GO:0009733
Cc000871.1	PANTHER;Pfam	SOLUTE CARRIER FAMILY 35;Sugar phosphate transporter domain	NA;NA
Cc000872.1	PANTHER	CHROMO DOMAIN-CONTAINING PROTEIN	NA
Cc000873.1	PANTHER;Pfam	Cysteine-rich and transmembrane domain-containing protein WIH1-like;Cysteine-rich transmembrane CYSTM domain	GO:0005886;NA
Cc000874.1	CDD;CDD;FunFam;FunFam;FunFam;Gene3D;Gene3D;PANTHER;Pfam;Pfam;Pfam;PRINTS;ProSitePatterns;ProSiteProfiles;SMART;SMART	AAA;Bromo_AAA;ATPase family, AAA domain-containing 2;ATPase family AAA domain-containing protein;ATPase family AAA domain-containing protein 2B;Bromodomain-like superfamily;P-loop containing nucleoside triphosphate hydrolase;ATPase family AAA domain-containing protein ATAD2-like;AAA ATPase, AAA+ lid domain;ATPase, AAA-type, core;Bromodomain;Bromodomain;ATPase, AAA-type, conserved site;Bromodomain…	NA;NA;NA;NA;NA;GO:0005515;NA;NA;NA;GO:0005524|GO:0016887;GO:0005515;GO:0005515;GO:0005524|GO:0016887;GO:0005515;NA;GO:0005515
Cc000875.1	CDD;PANTHER;Pfam	RNase_HI_RT_Ty1;GAG-POL-RELATED RETROTRANSPOSON;Reverse transcriptase, RNA-dependent DNA polymerase	NA;NA;NA
Cc000876.1	FunFam;Gene3D;PANTHER;Pfam;Pfam;ProSiteProfiles;TIGRFAM	Pentatricopeptide repeat-containing protein chloroplastic;Tetratricopeptide-like helical domain superfamily;PENTATRICOPEPTIDE REPEAT-CONTAINING PROTEIN;E motif;Pentatricopeptide repeat;Pentatricopeptide repeat;Pentatricopeptide repeat	NA;GO:0005515;NA;NA;NA;NA;NA
Cc000877.1	Gene3D;PANTHER	Ribonuclease H superfamily;OS01G0541250 PROTEIN	GO:0003676;NA
Cc000878.1	PANTHER;Pfam;ProSiteProfiles	Reticulon-like protein, plant;Reticulon;Reticulon	NA;NA;NA
Cc000879.1	CDD;CDD;FunFam;FunFam;Gene3D;Gene3D;Gene3D;PANTHER;Pfam;Pfam;Pfam;Pfam;ProSiteProfiles;ProSiteProfiles;ProSiteProfiles;SMART;SMART;SMART;SMART	DEXHc_RHA-like;SF2_C_RHA;DExH-box ATP-dependent RNA helicase DExH3;DExH-box ATP-dependent RNA helicase DExH6;Ankyrin repeat-containing domain superfamily;P-loop containing nucleoside triphosphate hydrolase;R3H domain superfamily;ATP-DEPENDENT RNA HELICASE;DEAD-box helicase, OB fold;DEAD/DEAH box helicase domain;Helicase-associated domain;Helicase, C-terminal;Helicase, C-terminal;Helicase superfam…	NA;NA;NA;NA;NA;NA;GO:0003676;NA;NA;GO:0003676|GO:0005524;GO:0004386;NA;NA;NA;GO:0003676;GO:0004386;NA;NA;GO:0003676
Cc000880.1	Gene3D	Adenoviral Proteinase; Chain A	NA
Cc000881.1	PANTHER;ProSiteProfiles	FHY3/FAR1 family;Zinc finger, SWIM-type	GO:0006355;GO:0008270
Cc000882.1	PANTHER;Pfam;Pfam	O-acyltransferase WSD1-like;O-acyltransferase WSD1, C-terminal;O-acyltransferase, WSD1-like, N-terminal	GO:0008374|GO:0045017;GO:0004144;GO:0004144|GO:0045017
Cc000882.2	PANTHER;Pfam;Pfam	O-acyltransferase WSD1-like;O-acyltransferase WSD1, C-terminal;O-acyltransferase, WSD1-like, N-terminal	GO:0008374|GO:0045017;GO:0004144;GO:0004144|GO:0045017
Cc000883.1	CDD;Gene3D;PANTHER;Pfam	Apc5_N;Tetratricopeptide-like helical domain superfamily;Anaphase-promoting complex subunit 5;Anaphase-promoting complex subunit 5 domain	NA;GO:0005515;GO:0005680;NA
Cc000884.1	CDD;Gene3D;Gene3D;PANTHER;Pfam;Pfam;PRINTS;ProSitePatterns;ProSiteProfiles;ProSiteProfiles	AdoMet_MTases;PUA domain superfamily;S-adenosyl-L-methionine-dependent methyltransferase superfamily;RNA (C5-cytosine) methyltransferase;PUA domain;SAM-dependent methyltransferase RsmB/NOP2-type;RNA (C5-cytosine) methyltransferase;Bacterial Fmu (Sun)/eukaryotic nucleolar NOL1/Nop2p, conserved site;PUA domain profile.;SAM-dependent methyltransferase RsmB/NOP2-type	NA;GO:0003723;NA;GO:0001510;GO:0003723;GO:0008168;GO:0001510;GO:0003723|GO:0008168;NA;GO:0008168
Cc000885.1	Gene3D;PANTHER;Pfam;Pfam;Pfam;SMART	Vta1/Callose synthase, N-terminal domain superfamily;LYST-INTERACTING PROTEIN LIP5 DOPAMINE RESPONSIVE PROTEIN DRG-1;1,3-beta-glucan synthase subunit FKS1-like, domain-1;Glycosyl transferase, family 48;Vta1/callose synthase, N-terminal;1,3-beta-glucan synthase subunit FKS1-like, domain-1	NA;NA;NA;GO:0000148|GO:0003843|GO:0006075|GO:0016020;NA;NA
Cc000885.2	Gene3D;PANTHER;Pfam;Pfam;Pfam;SMART	Vta1/Callose synthase, N-terminal domain superfamily;LYST-INTERACTING PROTEIN LIP5 DOPAMINE RESPONSIVE PROTEIN DRG-1;1,3-beta-glucan synthase subunit FKS1-like, domain-1;Glycosyl transferase, family 48;Vta1/callose synthase, N-terminal;1,3-beta-glucan synthase subunit FKS1-like, domain-1	NA;NA;NA;GO:0000148|GO:0003843|GO:0006075|GO:0016020;NA;NA
Cc000886.1	CDD;FunFam;FunFam;Gene3D;Gene3D;PANTHER;Pfam;ProSitePatterns;ProSitePatterns;ProSiteProfiles;SMART	STKc_IRAK;Putative receptor-like protein kinase;Putative receptor-like serine/threonine-protein kinase;Phosphorylase Kinase; domain 1;Transferase(Phosphotransferase) domain 1;OS01G0323000 PROTEIN;Protein kinase domain;Protein kinase, ATP binding site;Serine/threonine-protein kinase, active site;Protein kinase domain;Protein kinase domain	NA;NA;NA;NA;NA;NA;GO:0004672|GO:0005524|GO:0006468;GO:0005524;GO:0004672|GO:0006468;GO:0004672|GO:0005524|GO:0006468;GO:0004672|GO:0005524|GO:0006468
Cc000886.2	CDD;FunFam;FunFam;Gene3D;Gene3D;PANTHER;Pfam;ProSitePatterns;ProSitePatterns;ProSiteProfiles;SMART	STKc_IRAK;Putative receptor-like protein kinase;Putative receptor-like serine/threonine-protein kinase;Phosphorylase Kinase; domain 1;Transferase(Phosphotransferase) domain 1;OS01G0323000 PROTEIN;Protein kinase domain;Protein kinase, ATP binding site;Serine/threonine-protein kinase, active site;Protein kinase domain;Protein kinase domain	NA;NA;NA;NA;NA;NA;GO:0004672|GO:0005524|GO:0006468;GO:0005524;GO:0004672|GO:0006468;GO:0004672|GO:0005524|GO:0006468;GO:0004672|GO:0005524|GO:0006468
Cc000886.3	CDD;FunFam;FunFam;Gene3D;Gene3D;PANTHER;Pfam;ProSitePatterns;ProSitePatterns;ProSiteProfiles;SMART	STKc_IRAK;Putative receptor-like protein kinase;Putative receptor-like serine/threonine-protein kinase;Phosphorylase Kinase; domain 1;Transferase(Phosphotransferase) domain 1;OS01G0323000 PROTEIN;Protein kinase domain;Protein kinase, ATP binding site;Serine/threonine-protein kinase, active site;Protein kinase domain;Protein kinase domain	NA;NA;NA;NA;NA;NA;GO:0004672|GO:0005524|GO:0006468;GO:0005524;GO:0004672|GO:0006468;GO:0004672|GO:0005524|GO:0006468;GO:0004672|GO:0005524|GO:0006468
Cc000886.4	CDD;FunFam;FunFam;Gene3D;Gene3D;PANTHER;Pfam;ProSitePatterns;ProSitePatterns;ProSiteProfiles;SMART	STKc_IRAK;Putative receptor-like protein kinase;Putative receptor-like serine/threonine-protein kinase;Phosphorylase Kinase; domain 1;Transferase(Phosphotransferase) domain 1;OS01G0323000 PROTEIN;Protein kinase domain;Protein kinase, ATP binding site;Serine/threonine-protein kinase, active site;Protein kinase domain;Protein kinase domain	NA;NA;NA;NA;NA;NA;GO:0004672|GO:0005524|GO:0006468;GO:0005524;GO:0004672|GO:0006468;GO:0004672|GO:0005524|GO:0006468;GO:0004672|GO:0005524|GO:0006468
Cc000886.5	CDD;FunFam;FunFam;Gene3D;Gene3D;PANTHER;Pfam;ProSitePatterns;ProSitePatterns;ProSiteProfiles;SMART	STKc_IRAK;Putative receptor-like protein kinase;Putative receptor-like serine/threonine-protein kinase;Phosphorylase Kinase; domain 1;Transferase(Phosphotransferase) domain 1;OS01G0323000 PROTEIN;Protein kinase domain;Protein kinase, ATP binding site;Serine/threonine-protein kinase, active site;Protein kinase domain;Protein kinase domain	NA;NA;NA;NA;NA;NA;GO:0004672|GO:0005524|GO:0006468;GO:0005524;GO:0004672|GO:0006468;GO:0004672|GO:0005524|GO:0006468;GO:0004672|GO:0005524|GO:0006468
Cc000886.6	FunFam;FunFam;Gene3D;Gene3D;PANTHER;Pfam;ProSitePatterns;ProSitePatterns;ProSiteProfiles;SMART	Putative receptor-like protein kinase;Putative receptor-like serine/threonine-protein kinase;Phosphorylase Kinase; domain 1;Transferase(Phosphotransferase) domain 1;OS01G0323000 PROTEIN;Protein kinase domain;Protein kinase, ATP binding site;Serine/threonine-protein kinase, active site;Protein kinase domain;Protein kinase domain	NA;NA;NA;NA;NA;GO:0004672|GO:0005524|GO:0006468;GO:0005524;GO:0004672|GO:0006468;GO:0004672|GO:0005524|GO:0006468;GO:0004672|GO:0005524|GO:0006468
Cc000887.1	PANTHER;Pfam;Pfam;Pfam;Pfam	DUF4218 DOMAIN-CONTAINING PROTEIN-RELATED;Domain of unknown function DUF4216;Domain of unknown function DUF4218;Transposase-associated domain;Transposon, En/Spm-like	NA;NA;NA;NA;NA
Cc000888.1	PANTHER;Pfam	OS10G0409366 PROTEIN-RELATED;Probable transposase, Ptta/En/Spm, plant	NA;NA
Cc000889.1	PANTHER;Pfam	CCHC-TYPE DOMAIN-CONTAINING PROTEIN;Retrotransposon gag domain	NA;NA
Cc000890.1	FunFam;Gene3D;Pfam;SMART	Pectin lyase-like superfamily protein;Pectin lyase fold;Glycoside hydrolase, family 28;Parallel beta-helix repeat	NA;NA;GO:0004650|GO:0005975;NA
Cc000891.1	FunFam;PANTHER;Pfam;SMART	Glucan endo-1,3-beta-glucosidase 4;Carbohydrate-binding X8 domain-containing protein, plant;X8 domain;X8 domain	NA;NA;NA;NA
Cc000892.1	CDD;PANTHER	Transcription factor IBH1-like, bHLH domain;Transcription factor IBH1-like	GO:0006355;GO:0006355
Cc000894.1	PANTHER;Pfam;TIGRFAM	BNACNNG10540D PROTEIN;F-box domain;F-box associated interaction domain	NA;GO:0005515;NA
Cc000895.1	PANTHER	Protodermal factor 1	NA
Cc000895.2	PANTHER	Protodermal factor 1	NA
Cc000896.1	CDD;FunFam;PANTHER;Pfam	FR_SDR_e;Dihydroflavonol reductase;NAD DEPENDENT EPIMERASE/DEHYDRATASE;NAD-dependent epimerase/dehydratase	NA;NA;NA;NA
Cc000896.2	CDD;FunFam;PANTHER;Pfam	FR_SDR_e;Dihydroflavonol reductase;NAD DEPENDENT EPIMERASE/DEHYDRATASE;NAD-dependent epimerase/dehydratase	NA;NA;NA;NA
Cc000897.1	CDD;FunFam;PANTHER;Pfam;Pfam;PIRSF;PRINTS;ProSitePatterns;ProSiteProfiles	Xyloglucan endotransglucosylase/hydrolase;Xyloglucan endotransglucosylase/hydrolase;Beta-glucanase/XTH;Glycoside hydrolase family 16;Xyloglucan endo-transglycosylase, C-terminal;Xyloglucan endotransglucosylase/hydrolase;Beta-glucanase;Glycoside hydrolase, family 16, active site;Glycoside hydrolase family 16	GO:0010411|GO:0016762|GO:0042546;NA;GO:0004553;GO:0004553|GO:0005975;GO:0005618|GO:0006073|GO:0016762|GO:0048046;GO:0010411|GO:0016762|GO:0042546;GO:0004553|GO:0005975;GO:0004553|GO:0005975;GO:0004553|GO:0005975
Cc000897.2	CDD;FunFam;PANTHER;Pfam;Pfam;PIRSF;PRINTS;ProSitePatterns;ProSiteProfiles	Xyloglucan endotransglucosylase/hydrolase;Xyloglucan endotransglucosylase/hydrolase;Beta-glucanase/XTH;Glycoside hydrolase family 16;Xyloglucan endo-transglycosylase, C-terminal;Xyloglucan endotransglucosylase/hydrolase;Beta-glucanase;Glycoside hydrolase, family 16, active site;Glycoside hydrolase family 16	GO:0010411|GO:0016762|GO:0042546;NA;GO:0004553;GO:0004553|GO:0005975;GO:0005618|GO:0006073|GO:0016762|GO:0048046;GO:0010411|GO:0016762|GO:0042546;GO:0004553|GO:0005975;GO:0004553|GO:0005975;GO:0004553|GO:0005975
Cc000898.1	CDD;CDD;Gene3D;PANTHER;Pfam	DEXSc_Pif1_like;SF1_C_RecD;P-loop containing nucleoside triphosphate hydrolase;ATP-DEPENDENT DNA HELICASE;DNA helicase Pif1-like	NA;NA;NA;NA;GO:0000723|GO:0003678|GO:0006281
Cc000899.1	PANTHER;Pfam;Pfam	Trichome birefringence-like family;PC-Esterase;Trichome birefringence-like, N-terminal domain	GO:0016413;GO:0016740;NA
Cc000899.2	PANTHER;Pfam;Pfam	Trichome birefringence-like family;PC-Esterase;Trichome birefringence-like, N-terminal domain	GO:0016413;GO:0016740;NA
Cc000899.3	PANTHER;Pfam	Trichome birefringence-like family;PC-Esterase	GO:0016413;GO:0016740
Cc000900.1	Gene3D;PANTHER;Pfam;SMART	Winged helix-like DNA-binding domain superfamily;Heat shock transcription factor family;Heat shock factor (HSF)-type, DNA-binding;Heat shock factor (HSF)-type, DNA-binding	NA;NA;GO:0003700|GO:0006355|GO:0043565;GO:0003700|GO:0006355|GO:0043565
Cc000901.1	CDD;CDD;FunFam;FunFam;PANTHER;Pfam;Pfam;PIRSF;ProSiteProfiles;ProSiteProfiles;SMART	PAN_AP_plant;Bulb-type lectin domain;G-type lectin S-receptor-like serine/threonine-protein kinase SD2-5;Os04g0303100 protein;G-TYPE LECTIN S-RECEPTOR-LIKE SERINE/THREONINE-PROTEIN KINASE SD2-5;Bulb-type lectin domain;PAN/Apple domain;S-locus-specific glycoprotein/EP1;Bulb-type lectin domain;PAN/Apple domain;Bulb-type lectin domain	NA;NA;NA;NA;NA;NA;NA;NA;NA;NA;NA
Cc000902.1	FunFam;Gene3D;PANTHER;Pfam;PRINTS;PRINTS;ProSitePatterns	Cytochrome P450 734A1;Cytochrome P450 superfamily;CYTOCHROME P450 FAMILY MEMBER;Cytochrome P450;Cytochrome P450;Cytochrome P450, E-class, group I;Cytochrome P450, conserved site	NA;GO:0004497|GO:0005506|GO:0016705|GO:0020037;NA;GO:0004497|GO:0005506|GO:0016705|GO:0020037;GO:0004497|GO:0005506|GO:0016705|GO:0020037;GO:0004497|GO:0005506|GO:0016705|GO:0020037;GO:0005506|GO:0016705
Cc000902.2	Gene3D;PANTHER;Pfam;PRINTS	Cytochrome P450 superfamily;CYTOCHROME P450 FAMILY MEMBER;Cytochrome P450;Cytochrome P450, E-class, group I	GO:0004497|GO:0005506|GO:0016705|GO:0020037;NA;GO:0004497|GO:0005506|GO:0016705|GO:0020037;GO:0004497|GO:0005506|GO:0016705|GO:0020037
Cc000902.3	FunFam;Gene3D;PANTHER;Pfam;PRINTS;PRINTS;ProSitePatterns	Cytochrome P450 734A1;Cytochrome P450 superfamily;CYTOCHROME P450 FAMILY MEMBER;Cytochrome P450;Cytochrome P450;Cytochrome P450, E-class, group I;Cytochrome P450, conserved site	NA;GO:0004497|GO:0005506|GO:0016705|GO:0020037;NA;GO:0004497|GO:0005506|GO:0016705|GO:0020037;GO:0004497|GO:0005506|GO:0016705|GO:0020037;GO:0004497|GO:0005506|GO:0016705|GO:0020037;GO:0005506|GO:0016705
Cc000902.4	Gene3D;PANTHER;Pfam;PRINTS;PRINTS;ProSitePatterns	Cytochrome P450 superfamily;CYTOCHROME P450 FAMILY MEMBER;Cytochrome P450;Cytochrome P450;Cytochrome P450, E-class, group I;Cytochrome P450, conserved site	GO:0004497|GO:0005506|GO:0016705|GO:0020037;NA;GO:0004497|GO:0005506|GO:0016705|GO:0020037;GO:0004497|GO:0005506|GO:0016705|GO:0020037;GO:0004497|GO:0005506|GO:0016705|GO:0020037;GO:0005506|GO:0016705
Cc000903.1	FunFam;Gene3D;PANTHER;Pfam;PRINTS;PRINTS;ProSitePatterns	Cytochrome P450 734A1;Cytochrome P450 superfamily;CYTOCHROME P450 FAMILY MEMBER;Cytochrome P450;Cytochrome P450;Cytochrome P450, E-class, group I;Cytochrome P450, conserved site	NA;GO:0004497|GO:0005506|GO:0016705|GO:0020037;NA;GO:0004497|GO:0005506|GO:0016705|GO:0020037;GO:0004497|GO:0005506|GO:0016705|GO:0020037;GO:0004497|GO:0005506|GO:0016705|GO:0020037;GO:0005506|GO:0016705
Cc000904.1	PANTHER;Pfam;Pfam;ProSiteProfiles;SMART	OS07G0183000 PROTEIN-RELATED;Domain unknown function DUF295;F-box domain;F-box domain;F-box domain	NA;NA;GO:0005515;GO:0005515;GO:0005515
Cc000905.1	PANTHER;Pfam	Mpv17/PMP22;Mpv17/PMP22	GO:0016020;GO:0016020
Cc000906.1	Pfam	Putative gypsy type transposon	NA
Cc000907.1	PANTHER;Pfam	OS06G0550800 PROTEIN;Protein of unknown function DUF1685	NA;NA
Cc000908.1	PANTHER;Pfam	Protein of unknown function DUF1191;Protein of unknown function DUF1191	NA;NA
Cc000909.1	FunFam;Gene3D;PANTHER;Pfam;Pfam;PIRSF;ProSitePatterns	60S ribosomal protein L11;Ribosomal protein L5 domain superfamily;Ribosomal protein L5;Ribosomal protein L5, C-terminal;Ribosomal protein L5, N-terminal;Ribosomal protein L5;Ribosomal protein L5, conserved site	NA;NA;GO:0003735|GO:0005840|GO:0006412;NA;NA;GO:0003735|GO:0005840|GO:0006412;GO:0003735|GO:0005840|GO:0006412
Cc000909.2	FunFam;Gene3D;PANTHER;Pfam;Pfam;PIRSF;ProSitePatterns	60S ribosomal protein L11;Ribosomal protein L5 domain superfamily;Ribosomal protein L5;Ribosomal protein L5, C-terminal;Ribosomal protein L5, N-terminal;Ribosomal protein L5;Ribosomal protein L5, conserved site	NA;NA;GO:0003735|GO:0005840|GO:0006412;NA;NA;GO:0003735|GO:0005840|GO:0006412;GO:0003735|GO:0005840|GO:0006412
Cc000910.1	CDD;FunFam;Gene3D;PANTHER;Pfam	Lipase_3;Phospholipase A1-II 3;Alpha/Beta hydrolase fold;Phospholipase A1-II;Fungal lipase-like domain	NA;NA;NA;GO:0008970;GO:0006629
Cc000910.2	CDD;FunFam;Gene3D;PANTHER;Pfam	Lipase_3;Phospholipase A1-II 3;Alpha/Beta hydrolase fold;Phospholipase A1-II;Fungal lipase-like domain	NA;NA;NA;GO:0008970;GO:0006629
Cc000911.1	CDD;FunFam;Gene3D;PANTHER;Pfam;Pfam;ProSiteProfiles;SMART	Cro/C1-type helix-turn-helix domain;Multiprotein bridging factor 1;Lambda repressor-like, DNA-binding domain superfamily;ENDOTHELIAL DIFFERENTIATION-RELATED FACTOR 1 MULTIPROTEIN BRIDGING FACTOR 1;Cro/C1-type helix-turn-helix domain;Multiprotein bridging factor 1, N-terminal;Cro/C1-type helix-turn-helix domain;Cro/C1-type helix-turn-helix domain	NA;NA;GO:0003677;NA;NA;NA;NA;NA
Cc000912.1	CDD;FunFam;Gene3D;Gene3D;PANTHER;Pfam;Pfam;ProSitePatterns;ProSitePatterns;ProSiteProfiles;SMART	STKc_MAP3K-like;Serine/threonine-protein kinase isoform 1;Phosphorylase Kinase; domain 1;Transferase(Phosphotransferase) domain 1;SERINE/THREONINE-PROTEIN KINASE TNNI3K-RELATED;Ethylene-responsive protein kinase Le-CTR1;Serine-threonine/tyrosine-protein kinase, catalytic domain;Protein kinase, ATP binding site;Serine/threonine-protein kinase, active site;Protein kinase domain;Protein kinase domain	NA;NA;NA;NA;NA;NA;GO:0004672|GO:0006468;GO:0005524;GO:0004672|GO:0006468;GO:0004672|GO:0005524|GO:0006468;GO:0004672|GO:0005524|GO:0006468
Cc000912.2	CDD;FunFam;Gene3D;Gene3D;PANTHER;Pfam;Pfam;ProSitePatterns;ProSitePatterns;ProSiteProfiles;SMART	STKc_MAP3K-like;Serine/threonine-protein kinase isoform 1;Phosphorylase Kinase; domain 1;Transferase(Phosphotransferase) domain 1;SERINE/THREONINE-PROTEIN KINASE TNNI3K-RELATED;Ethylene-responsive protein kinase Le-CTR1;Serine-threonine/tyrosine-protein kinase, catalytic domain;Protein kinase, ATP binding site;Serine/threonine-protein kinase, active site;Protein kinase domain;Protein kinase domain	NA;NA;NA;NA;NA;NA;GO:0004672|GO:0006468;GO:0005524;GO:0004672|GO:0006468;GO:0004672|GO:0005524|GO:0006468;GO:0004672|GO:0005524|GO:0006468
Cc000912.3	CDD;FunFam;Gene3D;Gene3D;PANTHER;Pfam;Pfam;ProSitePatterns;ProSitePatterns;ProSiteProfiles;SMART	STKc_MAP3K-like;Serine/threonine-protein kinase isoform 1;Phosphorylase Kinase; domain 1;Transferase(Phosphotransferase) domain 1;SERINE/THREONINE-PROTEIN KINASE TNNI3K-RELATED;Ethylene-responsive protein kinase Le-CTR1;Serine-threonine/tyrosine-protein kinase, catalytic domain;Protein kinase, ATP binding site;Serine/threonine-protein kinase, active site;Protein kinase domain;Protein kinase domain	NA;NA;NA;NA;NA;NA;GO:0004672|GO:0006468;GO:0005524;GO:0004672|GO:0006468;GO:0004672|GO:0005524|GO:0006468;GO:0004672|GO:0005524|GO:0006468
Cc000913.1	PANTHER;Pfam	Trihelix transcription factor ASIL1/2-like;Myb/SANT-like DNA-binding domain 4	NA;NA
Cc000914.1	PANTHER;Pfam;ProSiteProfiles	ALOG family;ALOG domain;ALOG domain	NA;NA;NA
Cc000916.1	FunFam;Gene3D;Hamap;PANTHER;Pfam;PRINTS;ProSitePatterns;ProSitePatterns	Phosphoenolpyruvate carboxylase 1;Phosphoenolpyruvate/pyruvate domain;Phosphoenolpyruvate carboxylase, bacterial/plant-type;Phosphoenolpyruvate carboxylase;Phosphoenolpyruvate carboxylase;Phosphoenolpyruvate carboxylase;Phosphoenolpyruvate carboxylase, His active site;Phosphoenolpyruvate carboxylase, Lys active site	NA;NA;GO:0006099|GO:0008964|GO:0015977;GO:0006099|GO:0008964|GO:0015977;GO:0006099|GO:0008964|GO:0015977;GO:0006099|GO:0008964|GO:0015977;NA;NA
Cc000917.1	PANTHER	NF-KAPPA-B INHIBITOR-LIKE PROTEIN-RELATED	NA
Cc000918.1	CDD;Gene3D;PANTHER;Pfam	Magnesium transporter MRS2-like;Magnesium transport protein CorA, transmembrane region;Magnesium transporter MRS2-like;Mg2+ transporter protein, CorA-like/Zinc transport protein ZntB	NA;NA;NA;GO:0016020|GO:0030001|GO:0046873|GO:0055085
Cc000919.1	PANTHER;Pfam	CCHC-TYPE DOMAIN-CONTAINING PROTEIN;Retrotransposon gag domain	NA;NA
Cc000920.1	FunFam;Gene3D;PANTHER;Pfam;ProSitePatterns	Outer envelope protein 64, mitochondrial;Amidase signature (AS) superfamily;AMIDASE 1;Amidase signature domain;Amidase, conserved site	NA;NA;NA;NA;NA
Cc000921.1	Gene3D;PANTHER;Pfam;ProSitePatterns	Aldolase-type TIM barrel;Fructose-bisphosphate aldolase, class-I;Fructose-bisphosphate aldolase, class-I;Fructose-bisphosphate aldolase class-I active site	NA;GO:0004332|GO:0006096;GO:0004332|GO:0006096;NA
Cc000921.2	CDD;Gene3D;PANTHER;Pfam;ProSitePatterns	FBP_aldolase_I_a;Aldolase-type TIM barrel;Fructose-bisphosphate aldolase, class-I;Fructose-bisphosphate aldolase, class-I;Fructose-bisphosphate aldolase class-I active site	NA;NA;GO:0004332|GO:0006096;GO:0004332|GO:0006096;NA
Cc000921.3	Gene3D;PANTHER;Pfam;ProSitePatterns	Aldolase-type TIM barrel;Fructose-bisphosphate aldolase, class-I;Fructose-bisphosphate aldolase, class-I;Fructose-bisphosphate aldolase class-I active site	NA;GO:0004332|GO:0006096;GO:0004332|GO:0006096;NA
Cc000922.1	CDD;CDD;FunFam;Gene3D;Gene3D;PANTHER;Pfam;Pfam;PRINTS;TIGRFAM	Phosphoribosyltransferase domain;Uridine kinase-like;Uridine kinase;Phosphoribosyltransferase-like;P-loop containing nucleoside triphosphate hydrolase;URIDINE KINASE;Uracil phosphoribosyltransferase;Phosphoribulokinase/uridine kinase;Uridine kinase signature;Uridine kinase-like	NA;NA;NA;NA;NA;NA;NA;GO:0005524|GO:0016301;NA;NA
Cc000923.1	Gene3D;PANTHER;Pfam	Leucine-rich repeat domain superfamily;F-BOX PROTEIN-LIKE;F-box domain	NA;NA;GO:0005515
Cc000924.1	FunFam;FunFam;FunFam;FunFam;FunFam;Gene3D;Gene3D;Gene3D;PANTHER;Pfam;Pfam;Pfam;ProSitePatterns;ProSitePatterns;ProSiteProfiles;ProSiteProfiles;SMART;SMART	Leucine-rich receptor-like protein kinase family protein;Leucine-rich repeat receptor-like protein kinase;LRR receptor-like serine/threonine-protein kinase GSO1;LRR receptor-like serine/threonine-protein kinase RCH1;Putative LRR receptor-like serine/threonine-protein kinase;Phosphorylase Kinase; domain 1;Transferase(Phosphotransferase) domain 1;Leucine-rich repeat domain superfamily;LEUCINE-RICH …	NA;NA;NA;NA;NA;NA;NA;NA;NA;GO:0005515;NA;GO:0004672|GO:0005524|GO:0006468;GO:0005524;GO:0004672|GO:0006468;NA;GO:0004672|GO:0005524|GO:0006468;NA;GO:0004672|GO:0005524|GO:0006468
Cc000924.2	FunFam;FunFam;FunFam;FunFam;Gene3D;Gene3D;PANTHER;Pfam;Pfam;Pfam;ProSitePatterns;ProSitePatterns;ProSiteProfiles;ProSiteProfiles;SMART;SMART	Leucine-rich receptor-like protein kinase family protein;LRR receptor-like serine/threonine-protein kinase GSO1;LRR receptor-like serine/threonine-protein kinase RCH1;Putative LRR receptor-like serine/threonine-protein kinase;Transferase(Phosphotransferase) domain 1;Leucine-rich repeat domain superfamily;LEUCINE-RICH REPEAT RECEPTOR-LIKE PROTEIN KINASE FAMILY PROTEIN-RELATED;Leucine-rich repeat;L…	NA;NA;NA;NA;NA;NA;NA;GO:0005515;NA;GO:0004672|GO:0005524|GO:0006468;GO:0005524;GO:0004672|GO:0006468;NA;GO:0004672|GO:0005524|GO:0006468;NA;GO:0004672|GO:0005524|GO:0006468
Cc000924.3	FunFam;FunFam;FunFam;FunFam;FunFam;Gene3D;Gene3D;Gene3D;PANTHER;Pfam;Pfam;Pfam;ProSitePatterns;ProSitePatterns;ProSiteProfiles;ProSiteProfiles;SMART;SMART	Leucine-rich receptor-like protein kinase family protein;Leucine-rich repeat receptor-like protein kinase;LRR receptor-like serine/threonine-protein kinase GSO1;LRR receptor-like serine/threonine-protein kinase RCH1;Putative LRR receptor-like serine/threonine-protein kinase;Phosphorylase Kinase; domain 1;Transferase(Phosphotransferase) domain 1;Leucine-rich repeat domain superfamily;LEUCINE RICH …	NA;NA;NA;NA;NA;NA;NA;NA;NA;GO:0005515;NA;GO:0004672|GO:0005524|GO:0006468;GO:0005524;GO:0004672|GO:0006468;NA;GO:0004672|GO:0005524|GO:0006468;NA;GO:0004672|GO:0005524|GO:0006468
Cc000926.1	CDD;FunFam;FunFam;Gene3D;Gene3D;Hamap;PANTHER;Pfam;Pfam;PIRSF;PRINTS;ProSitePatterns;SMART	HATPase_Hsp90-like;Heat shock cognate protein;Heat shock protein 90 alpha;Histidine kinase/HSP90-like ATPase superfamily;HSP90, C-terminal domain;Heat shock protein Hsp90 family;Heat shock protein Hsp90 family;Heat shock protein Hsp90 family;Histidine kinase/HSP90-like ATPase;Heat shock protein Hsp90 family;Heat shock protein Hsp90, N-terminal;Heat shock protein Hsp90, conserved site;Histidine ki…	NA;NA;NA;NA;NA;GO:0005524|GO:0006457|GO:0016887|GO:0051082|GO:0140662;GO:0005524|GO:0006457|GO:0016887|GO:0051082|GO:0140662;GO:0005524|GO:0006457|GO:0016887|GO:0051082|GO:0140662;NA;GO:0005524|GO:0006457|GO:0016887|GO:0051082|GO:0140662;NA;GO:0005524|GO:0006457|GO:0051082;NA
Cc000926.2	CDD;FunFam;FunFam;Gene3D;Gene3D;Hamap;PANTHER;Pfam;Pfam;PIRSF;PRINTS;ProSitePatterns;SMART	HATPase_Hsp90-like;Heat shock protein 90 alpha;Heat shock protein HSP 90-alpha;Histidine kinase/HSP90-like ATPase superfamily;HSP90, C-terminal domain;Heat shock protein Hsp90 family;Heat shock protein Hsp90 family;Heat shock protein Hsp90 family;Histidine kinase/HSP90-like ATPase;Heat shock protein Hsp90 family;Heat shock protein Hsp90, N-terminal;Heat shock protein Hsp90, conserved site;Histidi…	NA;NA;NA;NA;NA;GO:0005524|GO:0006457|GO:0016887|GO:0051082|GO:0140662;GO:0005524|GO:0006457|GO:0016887|GO:0051082|GO:0140662;GO:0005524|GO:0006457|GO:0016887|GO:0051082|GO:0140662;NA;GO:0005524|GO:0006457|GO:0016887|GO:0051082|GO:0140662;NA;GO:0005524|GO:0006457|GO:0051082;NA
Cc000927.1	PANTHER;Pfam	CCHC-TYPE DOMAIN-CONTAINING PROTEIN;Retrotransposon gag domain	NA;NA
Cc000928.1	Gene3D;PANTHER	Ribonuclease H superfamily;YALI0A06105P	GO:0003676;NA
Cc000929.1	Gene3D;PANTHER;Pfam	P-loop containing nucleoside triphosphate hydrolase;MSS1/TRME-RELATED GTP-BINDING PROTEIN;GTP binding domain	NA;NA;GO:0005525
Cc000930.1	CDD;FunFam;Gene3D;PANTHER;Pfam;ProSitePatterns;SFLD;SFLD	Polyprenyl synthetase;Farnesyl pyrophosphate synthase;Isoprenoid synthase domain superfamily;Farnesyl pyrophosphate synthase-like;Polyprenyl synthetase;Polyprenyl synthetase, conserved site;Isoprenoid Synthase Type I;Polyprenyl Transferase Like	GO:0008299;NA;NA;GO:0008299|GO:0016765;GO:0008299;NA;NA;NA
Cc000932.1	FunFam;Gene3D;PANTHER;Pfam;Pfam;ProSiteProfiles;SMART	ABC transporter G family member 22;P-loop containing nucleoside triphosphate hydrolase;ABC TRANSPORTER G FAMILY MEMBER 28;ABC-2 type transporter;ABC transporter-like, ATP-binding domain;ABC transporter-like, ATP-binding domain;AAA+ ATPase domain	NA;NA;NA;GO:0016020|GO:0140359;GO:0005524;GO:0005524;NA
Cc000932.2	FunFam;Gene3D;PANTHER;Pfam;Pfam;Pfam;ProSiteProfiles;SMART	ABC transporter G family member 22;P-loop containing nucleoside triphosphate hydrolase;ABC TRANSPORTER G FAMILY MEMBER 28;ABC-2 type transporter;ABC transporter family G domain;ABC transporter-like, ATP-binding domain;ABC transporter-like, ATP-binding domain;AAA+ ATPase domain	NA;NA;NA;GO:0016020|GO:0140359;GO:0140359;GO:0005524;GO:0005524;NA
Cc000933.1	PANTHER;Pfam	SOLUTE CARRIER FAMILY 35;Sugar phosphate transporter domain	NA;NA
Cc000933.2	PANTHER;Pfam	SOLUTE CARRIER FAMILY 35;Sugar phosphate transporter domain	NA;NA
Cc000934.1	PANTHER;Pfam;Pfam;Pfam	DUF4218 DOMAIN-CONTAINING PROTEIN-RELATED;Domain of unknown function DUF4216;Domain of unknown function DUF4218;Transposon, En/Spm-like	NA;NA;NA;NA
Cc000935.1	FunFam;Gene3D;Gene3D;PANTHER;Pfam;Pfam;PRINTS;PRINTS;ProSiteProfiles;TIGRFAM	Ribosomal RNA methyltransferase Nop2;Sun protein; domain 3;S-adenosyl-L-methionine-dependent methyltransferase superfamily;RNA (C5-cytosine) methyltransferase;Ribosomal RNA small subunit methyltransferase F, N-terminal;SAM-dependent methyltransferase RsmB/NOP2-type;RNA (C5-cytosine) methyltransferase;RNA (C5-cytosine) methyltransferase, NOP2;SAM-dependent methyltransferase RsmB/NOP2-type;Nop2p	NA;NA;NA;GO:0001510;NA;GO:0008168;GO:0001510;GO:0008168;GO:0008168;GO:0003723|GO:0006396|GO:0008757
Cc000936.1	CDD;Gene3D;PANTHER;Pfam;ProSiteProfiles;SMART	CRAL-TRIO lipid binding domain;CRAL-TRIO lipid binding domain superfamily;CRAL-TRIO DOMAIN-CONTAINING PROTEIN;CRAL-TRIO lipid binding domain;CRAL-TRIO lipid binding domain;CRAL-TRIO lipid binding domain	NA;NA;NA;NA;NA;NA
Cc000937.1	PANTHER;Pfam	ACID PHOSPHATASE-RELATED;Folate-sensitive fragile site protein Fra10Ac1	NA;NA
Cc000938.1	PANTHER;Pfam	RPM1-interacting protein 4/NOI4;RIN4, pathogenic type III effector avirulence factor Avr cleavage site	NA;NA
Cc000939.1	CDD;CDD;FunFam;FunFam;FunFam;FunFam;Gene3D;Gene3D;Gene3D;PANTHER;Pfam;Pfam;Pfam;Pfam;Pfam;ProSiteProfiles;ProSiteProfiles;SMART;SMART	UBA_atUPL1_2_like;HECT domain;E3 ubiquitin-protein ligase HACE1;E3 ubiquitin-protein ligase NEDD4-like;E3 ubiquitin-protein ligase UPL1;Putative E3 ubiquitin-protein ligase UPL1-like;Hect, E3 ligase catalytic domain;Hect, E3 ligase catalytic domains;Armadillo-like helical;HECT DOMAIN UBIQUITIN-PROTEIN LIGASE;E3 ubiquitin ligase, domain of unknown function DUF908;E3 ubiquitin ligase, domain of unk…	NA;GO:0004842;NA;NA;NA;NA;NA;NA;NA;NA;NA;NA;GO:0004842;NA;NA;GO:0004842;NA;GO:0004842;NA
Cc000940.1	Gene3D;PANTHER;Pfam;ProSiteProfiles;TIGRFAM	Tetratricopeptide-like helical domain superfamily;PENTATRICOPEPTIDE REPEAT-CONTAINING PROTEIN 3, MITOCHONDRIAL;Pentatricopeptide repeat;Pentatricopeptide repeat;Pentatricopeptide repeat	GO:0005515;NA;NA;NA;NA
Cc000941.1	Gene3D;PANTHER;Pfam;ProSitePatterns	Tryptophan synthase beta chain-like, PALP domain superfamily;CYSTATHIONINE BETA-SYNTHASE;Tryptophan synthase beta chain-like, PALP domain;Cysteine synthase/cystathionine beta-synthase, pyridoxal-phosphate attachment site	NA;NA;NA;GO:0006535
Cc000942.1	Gene3D;Pfam	Transcription factor, MADS-box superfamily;Transcription factor, MADS-box	GO:0003677|GO:0046983;GO:0003677|GO:0046983
Cc000943.1	Gene3D;PANTHER;Pfam	Ribonuclease H superfamily;POLY A -SPECIFIC RIBONUCLEASE/TARGET OF EGR1, MEMBER 1;Ribonuclease CAF1	GO:0003676;NA;NA
Cc000943.2	Gene3D;PANTHER;Pfam	Ribonuclease H superfamily;POLY A -SPECIFIC RIBONUCLEASE/TARGET OF EGR1, MEMBER 1;Ribonuclease CAF1	GO:0003676;NA;NA
Cc000944.1	PANTHER	DCD domain-containing protein NRP-like	GO:0034976
Cc000945.1	PANTHER;Pfam;Pfam;ProSiteProfiles;SMART	Transposase-like protein DAYSLEEPER;HAT, C-terminal dimerisation domain;Zinc finger, BED-type;Zinc finger, BED-type;bed5	NA;GO:0046983;GO:0003677;GO:0003677;NA
Cc000946.1	CDD;CDD;FunFam;Gene3D;Gene3D;Pfam;Pfam;ProSitePatterns;ProSitePatterns;ProSitePatterns;ProSiteProfiles;SMART	STKc_IRAK;Legume lectin domain;L-type lectin-domain containing receptor kinase VIII.1;Phosphorylase Kinase; domain 1;Transferase(Phosphotransferase) domain 1;Legume lectin domain;Protein kinase domain;Legume lectin, beta chain, Mn/Ca-binding site;Protein kinase, ATP binding site;Serine/threonine-protein kinase, active site;Protein kinase domain;Protein kinase domain	NA;GO:0030246;NA;NA;NA;GO:0030246;GO:0004672|GO:0005524|GO:0006468;NA;GO:0005524;GO:0004672|GO:0006468;GO:0004672|GO:0005524|GO:0006468;GO:0004672|GO:0005524|GO:0006468
Cc000947.1	FunFam;PANTHER;Pfam	DEK domain-containing chromatin associated protein;Protein DEK;DEK, C-terminal	NA;GO:0003677|GO:0006325;NA
Cc000948.1	PANTHER;Pfam;Pfam;ProSitePatterns;ProSiteProfiles;ProSiteProfiles;SMART	DNA-DEPENDENT METALLOPROTEASE WSS1;WLM domain;Zinc finger, RanBP2-type;Zinc finger, RanBP2-type;WLM domain;Zinc finger, RanBP2-type;Zinc finger, RanBP2-type	NA;NA;NA;NA;NA;NA;NA
Cc000949.1	CDD;FunFam;FunFam;Gene3D;PANTHER;Pfam;ProSitePatterns	CBS_like;Cysteine synthase;Cysteine synthase, putative;Tryptophan synthase beta chain-like, PALP domain superfamily;CYSTATHIONINE BETA-SYNTHASE;Tryptophan synthase beta chain-like, PALP domain;Cysteine synthase/cystathionine beta-synthase, pyridoxal-phosphate attachment site	NA;NA;NA;NA;NA;NA;GO:0006535
Cc000950.1	FunFam;PANTHER;Pfam	DEK domain-containing chromatin associated protein;Protein DEK;DEK, C-terminal	NA;GO:0003677|GO:0006325;NA
Cc000951.1	Gene3D;PANTHER;Pfam;Pfam;ProSiteProfiles;SMART;SMART	Bromo adjacent homology (BAH) domain superfamily;AGENET DOMAIN-CONTAINING PROTEIN-RELATED;Agenet-like domain;Bromo adjacent homology (BAH) domain;Bromo adjacent homology (BAH) domain;Agenet domain, plant type;Bromo adjacent homology (BAH) domain	NA;NA;NA;GO:0003682;GO:0003682;NA;GO:0003682
Cc000952.1	CDD;FunFam;Gene3D;Gene3D;PANTHER;Pfam;Pfam;ProSitePatterns;SMART;TIGRFAM	Serine acetyltransferase, LbH domain;Serine acetyltransferase;Hexapeptide repeat proteins;Serine acetyltransferase, N-terminal domain superfamily;SERINE ACETYLTRANSFERASE;Hexapeptide repeat;Serine acetyltransferase, N-terminal;Hexapeptide transferase, conserved site;Serine acetyltransferase, N-terminal;Serine O-acetyltransferase	NA;NA;NA;NA;NA;NA;GO:0005737|GO:0006535|GO:0009001;GO:0016740;GO:0005737|GO:0006535|GO:0009001;GO:0005737|GO:0006535|GO:0009001
Cc000952.2	CDD;FunFam;Gene3D;Gene3D;PANTHER;Pfam;Pfam;ProSitePatterns;SMART	Serine acetyltransferase, LbH domain;Serine acetyltransferase;Hexapeptide repeat proteins;Serine acetyltransferase, N-terminal domain superfamily;SERINE ACETYLTRANSFERASE;Hexapeptide repeat;Serine acetyltransferase, N-terminal;Hexapeptide transferase, conserved site;Serine acetyltransferase, N-terminal	NA;NA;NA;NA;NA;NA;GO:0005737|GO:0006535|GO:0009001;GO:0016740;GO:0005737|GO:0006535|GO:0009001
Cc000953.1	FunFam;Gene3D;PANTHER;Pfam;PRINTS;PRINTS;ProSitePatterns	Cytochrome P450 71D8;Cytochrome P450 superfamily;OS08G0105600 PROTEIN;Cytochrome P450;Cytochrome P450;Cytochrome P450, E-class, group I;Cytochrome P450, conserved site	NA;GO:0004497|GO:0005506|GO:0016705|GO:0020037;NA;GO:0004497|GO:0005506|GO:0016705|GO:0020037;GO:0004497|GO:0005506|GO:0016705|GO:0020037;GO:0004497|GO:0005506|GO:0016705|GO:0020037;GO:0005506|GO:0016705
Cc000954.1	CDD;PANTHER	RNase_HI_RT_Ty1;GAG-POL-RELATED RETROTRANSPOSON	NA;NA
Cc000955.1	CDD;FunFam;FunFam;FunFam;FunFam;FunFam;Gene3D;Gene3D;Gene3D;PANTHER;Pfam;Pfam;Pfam;ProSitePatterns;ProSitePatterns;ProSiteProfiles;ProSiteProfiles;SMART;SMART	STKc_IRAK;Leucine-rich repeat receptor-like protein kinase PXL1;LRR receptor-like serine/threonine-protein kinase ERECTA;LRR receptor-like serine/threonine-protein kinase GSO1;LRR receptor-like serine/threonine-protein kinase RPK2;Serine/threonine-protein kinase-like protein CCR4;Phosphorylase Kinase; domain 1;Transferase(Phosphotransferase) domain 1;Leucine-rich repeat domain superfamily;LEUCINE…	NA;NA;NA;NA;NA;NA;NA;NA;NA;NA;GO:0005515;NA;GO:0004672|GO:0005524|GO:0006468;GO:0005524;GO:0004672|GO:0006468;GO:0005515;GO:0004672|GO:0005524|GO:0006468;NA;GO:0004672|GO:0005524|GO:0006468
Cc000956.1	PANTHER	WD REPEAT PROTEIN	NA
Cc000957.1	CDD;FunFam;FunFam;FunFam;Gene3D;Gene3D;PANTHER;Pfam	AAT_like;alanine aminotransferase 1;alanine aminotransferase 2;Alanine aminotransferase 2;Pyridoxal phosphate-dependent transferase, major domain;Pyridoxal phosphate-dependent transferase, small domain;Aminotransferase ALAT1/2-like;Aminotransferase, class I/classII	NA;NA;NA;NA;GO:0003824;GO:0003824;GO:0008483;GO:0009058|GO:0030170
Cc000958.1	CDD;Gene3D;PANTHER;Pfam;Pfam	Ribonuclease H-like domain, plant type;Ribonuclease H superfamily;REVERSE TRANSCRIPTASE ZINC-BINDING DOMAIN-CONTAINING PROTEIN-RELATED-RELATED;Reverse transcriptase zinc-binding domain;Ribonuclease H domain	NA;GO:0003676;NA;NA;GO:0003676|GO:0004523
Cc000959.1	FunFam;Gene3D;PANTHER;Pfam;PRINTS;SMART	Histone H2B;Histone-fold;Histone H2B;Histone H2A/H2B/H3;Histone H2B;Histone H2B	NA;GO:0046982;GO:0000786|GO:0003677|GO:0030527;GO:0003677;GO:0000786|GO:0003677|GO:0030527;GO:0000786|GO:0003677|GO:0030527
Cc000960.1	PANTHER;Pfam;ProSiteProfiles	FCS-Like Zinc finger 17/18;Zf-FLZ domain;Zf-FLZ domain	NA;NA;NA
Cc000961.1	CDD;Gene3D;PANTHER;Pfam	GDSL lipase/esterase-like, plant;SGNH hydrolase superfamily;GDSL esterase/lipase GLIP1-5/GLL25;GDSL lipase/esterase	NA;NA;NA;GO:0016788
Cc000961.2	CDD;Gene3D;PANTHER;Pfam	GDSL lipase/esterase-like, plant;SGNH hydrolase superfamily;GDSL esterase/lipase GLIP1-5/GLL25;GDSL lipase/esterase	NA;NA;NA;GO:0016788
Cc000962.1	PANTHER;Pfam;ProSiteProfiles	Polyphosphoinositide phosphatase Fig4-like;SAC domain;SAC domain	GO:0043813|GO:0046856;GO:0016791;GO:0016791
Cc000963.1	PANTHER;Pfam	CEBPZ/Mak21-like;CCAAT-binding factor	NA;NA
Cc000964.1	Gene3D;Hamap;PANTHER;Pfam;ProSiteProfiles;TIGRFAM	ACP-like superfamily;Acyl carrier protein (ACP);Acyl carrier protein, chloroplastic;Phosphopantetheine binding ACP domain;Phosphopantetheine binding ACP domain;Acyl carrier protein (ACP)	NA;GO:0006633;GO:0000036|GO:0006633;NA;NA;GO:0006633
Cc000965.1	FunFam;Gene3D;PANTHER;Pfam;ProSiteProfiles	2-oxoglutarate-dependent dioxygenase family protein;Alpha-ketoglutarate-dependent dioxygenase AlkB-like superfamily;Alkylated DNA repair protein AlkB;Alpha-ketoglutarate-dependent dioxygenase AlkB-like;Oxoglutarate/iron-dependent dioxygenase	NA;NA;NA;NA;NA
Cc000966.1	CDD;FunFam;Gene3D;PANTHER;Pfam;PIRSF;ProSitePatterns;ProSiteProfiles	Alpha-hydroxy acid dehydrogenase, FMN-dependent;Peroxisomal (S)-2-hydroxy-acid oxidase GLO4;Aldolase-type TIM barrel;S -2-HYDROXY-ACID OXIDASE-RELATED;FMN-dependent dehydrogenase;Alpha-hydroxy acid dehydrogenase, FMN-dependent;FMN-dependent alpha-hydroxy acid dehydrogenase, active site;FMN hydroxy acid dehydrogenase domain	GO:0010181|GO:0016491;NA;NA;NA;GO:0016491;GO:0010181|GO:0016491;GO:0016491;NA
Cc000966.2	CDD;FunFam;Gene3D;PANTHER;Pfam;PIRSF;ProSitePatterns;ProSiteProfiles	Alpha-hydroxy acid dehydrogenase, FMN-dependent;Peroxisomal (S)-2-hydroxy-acid oxidase GLO4;Aldolase-type TIM barrel;S -2-HYDROXY-ACID OXIDASE-RELATED;FMN-dependent dehydrogenase;Alpha-hydroxy acid dehydrogenase, FMN-dependent;FMN-dependent alpha-hydroxy acid dehydrogenase, active site;FMN hydroxy acid dehydrogenase domain	GO:0010181|GO:0016491;NA;NA;NA;GO:0016491;GO:0010181|GO:0016491;GO:0016491;NA
Cc000967.1	PANTHER;Pfam;Pfam	Transcription factor Spt20;PHL domain;Spt20-like, SEP domain	GO:0000124|GO:0003712;NA;NA
Cc000968.1	PANTHER;Pfam	Nuclear pore protein 84/107;Nuclear pore protein 84/107	GO:0005643|GO:0017056;GO:0005643|GO:0017056
Cc000969.1	PANTHER;Pfam;Pfam;ProSiteProfiles;SMART	DUF4219 DOMAIN-CONTAINING PROTEIN-RELATED;gag-polypeptide of LTR copia-type;Zinc finger, CCHC-type;Zinc finger, CCHC-type;Zinc finger, CCHC-type	NA;NA;GO:0003676|GO:0008270;GO:0003676|GO:0008270;GO:0003676|GO:0008270
Cc000970.1	CDD;CDD;CDD;FunFam;FunFam;FunFam;Gene3D;PANTHER;Pfam;ProSiteProfiles;SMART	RRM1_TIA1_like;RRM2_PUB1;RRM3_TIA1_like;oligouridylate-binding protein 1B-like isoform X2;Oligouridylate-binding protein 1C;oligouridylate-binding protein 1-like isoform X2;Nucleotide-binding alpha-beta plait domain superfamily;TRNA SELENOCYSTEINE 1-ASSOCIATED PROTEIN 1-RELATED-RELATED;RNA recognition motif domain;RNA recognition motif domain;RNA recognition motif domain	NA;NA;NA;NA;NA;NA;NA;NA;GO:0003723;GO:0003723;GO:0003723
Cc000971.1	FunFam;Gene3D;PANTHER;Pfam	Exocyst subunit Exo70 family protein;Exocyst complex component Exo70;Exocyst complex component Exo70;Exocyst complex subunit Exo70, C-terminal	NA;NA;GO:0000145|GO:0006887;GO:0000145|GO:0005546|GO:0006887
Cc000972.1	PANTHER	LAZY family	GO:0009630|GO:0040008
Cc000972.2	PANTHER	LAZY family	GO:0009630|GO:0040008
Cc000973.1	Gene3D;PANTHER;Pfam;PRINTS;SMART	Nucleoside diphosphate kinase-like domain superfamily;NUCLEOSIDE DIPHOSPHATE KINASE;Nucleoside diphosphate kinase-like domain;Nucleoside diphosphate kinase;Nucleoside diphosphate kinase-like domain	NA;NA;NA;GO:0004550|GO:0006165|GO:0006183|GO:0006228|GO:0006241;NA
Cc000974.1	CDD;Gene3D;PANTHER;Pfam;Pfam	Lipase_3;Alpha/Beta hydrolase fold;LIPASE CLASS 3 PROTEIN-LIKE;Fungal lipase-like domain;Mono-/di-acylglycerol lipase, N-terminal	NA;NA;NA;GO:0006629;GO:0016042
Cc000975.1	PANTHER;Pfam	Protein of unknown function DUF1677, plant;Protein of unknown function DUF1677, plant	NA;NA
Cc000976.1	Gene3D;PANTHER;Pfam	NCX, central ion-binding domain superfamily;NA+/CA2+ K+ INDEPENDENT EXCHANGER;Sodium/calcium exchanger membrane region	NA;NA;GO:0016020|GO:0055085
Cc000977.1	CDD;FunFam;Gene3D;PANTHER;Pfam;ProSiteProfiles	mRING-H2-C3H2C2D_RBX1;E3 ubiquitin-protein ligase RBX1;Zinc finger, RING/FYVE/PHD-type;RING BOX;Zinc finger, RING-H2-type;Zinc finger, RING-type	NA;NA;NA;NA;GO:0008270;NA
Cc000978.1	CDD;FunFam;Gene3D;Gene3D;PANTHER;Pfam;Pfam;PRINTS;PRINTS;ProSitePatterns;ProSitePatterns;ProSiteProfiles;ProSiteProfiles;SMART	Plant lipoxygenase, PLAT/LH2 domain;Lipoxygenase;PLAT/LH2 domain;Lipoxygenase, domain 3;Lipoxygenase;Lipoxygenase, C-terminal;PLAT/LH2 domain;Lipoxygenase, C-terminal;Lipoxygenase, plant;Lipoxygenase, conserved site;Lipoxygenase, iron binding site;Lipoxygenase, C-terminal;PLAT/LH2 domain;PLAT/LH2 domain	NA;NA;NA;NA;GO:0016702|GO:0034440|GO:0046872;GO:0016702|GO:0046872;GO:0005515;GO:0016702|GO:0046872;GO:0016491;GO:0016702|GO:0046872;GO:0016702|GO:0046872;GO:0016702|GO:0046872;GO:0005515;GO:0005515
Cc000978.2	CDD;FunFam;Gene3D;Gene3D;PANTHER;Pfam;Pfam;PRINTS;PRINTS;ProSitePatterns;ProSitePatterns;ProSiteProfiles;ProSiteProfiles;SMART	Plant lipoxygenase, PLAT/LH2 domain;Lipoxygenase;PLAT/LH2 domain;Lipoxygenase, domain 3;Lipoxygenase;Lipoxygenase, C-terminal;PLAT/LH2 domain;Lipoxygenase, C-terminal;Lipoxygenase, plant;Lipoxygenase, conserved site;Lipoxygenase, iron binding site;Lipoxygenase, C-terminal;PLAT/LH2 domain;PLAT/LH2 domain	NA;NA;NA;NA;GO:0016702|GO:0034440|GO:0046872;GO:0016702|GO:0046872;GO:0005515;GO:0016702|GO:0046872;GO:0016491;GO:0016702|GO:0046872;GO:0016702|GO:0046872;GO:0016702|GO:0046872;GO:0005515;GO:0005515
Cc000978.3	FunFam;Gene3D;Gene3D;PANTHER;Pfam;PRINTS;PRINTS;ProSitePatterns;ProSitePatterns;ProSiteProfiles;ProSiteProfiles	Lipoxygenase;PLAT/LH2 domain;Lipoxygenase, domain 3;Lipoxygenase;Lipoxygenase, C-terminal;Lipoxygenase, C-terminal;Lipoxygenase, plant;Lipoxygenase, conserved site;Lipoxygenase, iron binding site;Lipoxygenase, C-terminal;PLAT/LH2 domain	NA;NA;NA;GO:0016702|GO:0034440|GO:0046872;GO:0016702|GO:0046872;GO:0016702|GO:0046872;GO:0016491;GO:0016702|GO:0046872;GO:0016702|GO:0046872;GO:0016702|GO:0046872;GO:0005515
Cc000979.1	FunFam;FunFam;Gene3D;Gene3D;PANTHER;Pfam;ProSitePatterns;ProSiteProfiles	protein STRUBBELIG-RECEPTOR FAMILY 8;Serine/threonine-protein kinase BIK1;Phosphorylase Kinase; domain 1;Transferase(Phosphotransferase) domain 1;OS01G0588500 PROTEIN-RELATED;Serine-threonine/tyrosine-protein kinase, catalytic domain;Serine/threonine-protein kinase, active site;Protein kinase domain	NA;NA;NA;NA;NA;GO:0004672|GO:0006468;GO:0004672|GO:0006468;GO:0004672|GO:0005524|GO:0006468
Cc000980.1	FunFam;Gene3D;PANTHER;Pfam;Pfam	Exportin-T;Armadillo-like helical;Exportin-T;Exportin-1/Importin-beta-like;Exportin-T, C-terminal domain	NA;NA;GO:0000049|GO:0006409|GO:0031267|GO:0071528;NA;NA
Cc000981.1	CDD;CDD;FunFam;Gene3D;Gene3D;PANTHER;Pfam;Pfam;ProSiteProfiles;ProSiteProfiles;SMART;SMART	HD/PDEase domain;RelA/SpoT;GTP pyrophosphokinase RelA;Hypothetical protein af1432;Nucleotidyltransferase superfamily;GUANOSINE-3',5'-BIS DIPHOSPHATE 3'-PYROPHOSPHOHYDROLASE;HD domain;RelA/SpoT;S4 RNA-binding domain profile.;HD domain;HD/PDEase domain;RelA/SpoT	NA;GO:0015969;NA;NA;NA;NA;NA;GO:0015969;NA;NA;NA;GO:0015969
Cc000982.1	PANTHER	PROLINE-RICH FAMILY PROTEIN	NA
Cc000983.1	CDD;FunFam;FunFam;Gene3D;PANTHER;Pfam;Pfam;Pfam;PRINTS;ProSitePatterns;ProSiteProfiles;ProSiteProfiles;TIGRFAM	Developmentally regulated GTP-binding protein;Developmentally-regulated GTP-binding protein;Developmentally-regulated GTP-binding protein 1;Beta-grasp domain superfamily;Developmentally regulated GTP-binding protein;GTP binding domain;GTP binding protein, second domain;TGS;GTP binding domain;GTP1/OBG, conserved site;OBG-type guanine nucleotide-binding (G) domain;TGS;Small GTP-binding protein doma…	GO:0003924|GO:0005525;NA;NA;NA;GO:0003924|GO:0005525;GO:0005525;NA;NA;GO:0005525;GO:0005525;GO:0005525;NA;GO:0005525
Cc000984.1	PANTHER	Protein BIG GRAIN 1-like	GO:0009734
Cc000985.1	CDD;FunFam;Gene3D;Gene3D;PANTHER;Pfam;Pfam;Pfam;PRINTS;ProSitePatterns;SFLD;SFLD;TIGRFAM;TIGRFAM	P-type_ATPase_APLT_Dnf-like;Phospholipid-transporting ATPase;HAD superfamily;P-type ATPase, cytoplasmic domain N;PROBABLE PHOSPHOLIPID-TRANSPORTING ATPASE;Cation transport ATPase (P-type);P-type ATPase, C-terminal;P-type ATPase, N-terminal;P-type cation-transporting ATPase superfamily signature;P-type ATPase, phosphorylation site;C1.7: P-type atpase like;P-type ATPase, haloacid dehalogenase domai…	NA;NA;NA;GO:0000166;NA;NA;NA;NA;NA;NA;NA;NA;GO:0005215|GO:0005524|GO:0016020|GO:0016887;GO:0000287|GO:0005524|GO:0015914|GO:0016020|GO:0140326
Cc000985.2	CDD;FunFam;Gene3D;Gene3D;PANTHER;Pfam;Pfam;Pfam;PRINTS;ProSitePatterns;SFLD;SFLD;TIGRFAM;TIGRFAM	P-type_ATPase_APLT_Dnf-like;Phospholipid-transporting ATPase;HAD superfamily;P-type ATPase, cytoplasmic domain N;PROBABLE PHOSPHOLIPID-TRANSPORTING ATPASE;Cation transport ATPase (P-type);P-type ATPase, C-terminal;P-type ATPase, N-terminal;P-type cation-transporting ATPase superfamily signature;P-type ATPase, phosphorylation site;Haloacid Dehalogenase;P-type ATPase, haloacid dehalogenase domain;P…	NA;NA;NA;GO:0000166;NA;NA;NA;NA;NA;NA;NA;NA;GO:0005215|GO:0005524|GO:0016020|GO:0016887;GO:0000287|GO:0005524|GO:0015914|GO:0016020|GO:0140326
Cc000985.3	CDD;FunFam;Gene3D;Gene3D;PANTHER;Pfam;Pfam;Pfam;PRINTS;ProSitePatterns;SFLD;SFLD;TIGRFAM;TIGRFAM	P-type_ATPase_APLT_Dnf-like;Phospholipid-transporting ATPase;HAD superfamily;P-type ATPase, cytoplasmic domain N;PROBABLE PHOSPHOLIPID-TRANSPORTING ATPASE;Cation transport ATPase (P-type);P-type ATPase, C-terminal;P-type ATPase, N-terminal;P-type cation-transporting ATPase superfamily signature;P-type ATPase, phosphorylation site;Haloacid Dehalogenase;P-type ATPase, haloacid dehalogenase domain;P…	NA;NA;NA;GO:0000166;NA;NA;NA;NA;NA;NA;NA;NA;GO:0005215|GO:0005524|GO:0016020|GO:0016887;GO:0000287|GO:0005524|GO:0015914|GO:0016020|GO:0140326
Cc000985.4	CDD;FunFam;Gene3D;Gene3D;PANTHER;Pfam;Pfam;PRINTS;ProSitePatterns;SFLD;SFLD;TIGRFAM;TIGRFAM	P-type_ATPase_APLT_Dnf-like;Phospholipid-transporting ATPase;HAD superfamily;P-type ATPase, cytoplasmic domain N;PROBABLE PHOSPHOLIPID-TRANSPORTING ATPASE;Cation transport ATPase (P-type);P-type ATPase, C-terminal;P-type cation-transporting ATPase superfamily signature;P-type ATPase, phosphorylation site;Haloacid Dehalogenase;P-type ATPase, haloacid dehalogenase domain;P-type ATPase;P-type ATPase…	NA;NA;NA;GO:0000166;NA;NA;NA;NA;NA;NA;NA;GO:0005215|GO:0005524|GO:0016020|GO:0016887;GO:0000287|GO:0005524|GO:0015914|GO:0016020|GO:0140326
Cc000986.1	CDD;FunFam;FunFam;Gene3D;PANTHER;Pfam;ProSitePatterns;ProSitePatterns;ProSiteProfiles;SMART	STKc_CK1_delta_epsilon;Casein kinase I isoform delta-like;Putative Casein kinase I;Transferase(Phosphotransferase) domain 1;CASEIN KINASE-RELATED;Protein kinase domain;Protein kinase, ATP binding site;Serine/threonine-protein kinase, active site;Protein kinase domain;Protein kinase domain	NA;NA;NA;NA;NA;GO:0004672|GO:0005524|GO:0006468;GO:0005524;GO:0004672|GO:0006468;GO:0004672|GO:0005524|GO:0006468;GO:0004672|GO:0005524|GO:0006468
Cc000986.2	CDD;FunFam;FunFam;Gene3D;PANTHER;Pfam;ProSitePatterns;ProSitePatterns;ProSiteProfiles;SMART	STKc_CK1_delta_epsilon;Casein kinase I isoform delta-like;Putative Casein kinase I;Transferase(Phosphotransferase) domain 1;CASEIN KINASE-RELATED;Protein kinase domain;Protein kinase, ATP binding site;Serine/threonine-protein kinase, active site;Protein kinase domain;Protein kinase domain	NA;NA;NA;NA;NA;GO:0004672|GO:0005524|GO:0006468;GO:0005524;GO:0004672|GO:0006468;GO:0004672|GO:0005524|GO:0006468;GO:0004672|GO:0005524|GO:0006468
Cc000986.3	CDD;FunFam;FunFam;Gene3D;PANTHER;Pfam;ProSitePatterns;ProSitePatterns;ProSiteProfiles;SMART	STKc_CK1_delta_epsilon;Casein kinase I isoform delta-like;Putative Casein kinase I;Transferase(Phosphotransferase) domain 1;CASEIN KINASE-RELATED;Protein kinase domain;Protein kinase, ATP binding site;Serine/threonine-protein kinase, active site;Protein kinase domain;Protein kinase domain	NA;NA;NA;NA;NA;GO:0004672|GO:0005524|GO:0006468;GO:0005524;GO:0004672|GO:0006468;GO:0004672|GO:0005524|GO:0006468;GO:0004672|GO:0005524|GO:0006468
Cc000987.1	PANTHER;Pfam	DOMAIN PROTEIN, PUTATIVE (DUF3511)-RELATED;Protein of unknown function DUF3511	NA;NA
Cc000988.1	CDD;FunFam;Gene3D;PANTHER;Pfam;Pfam;ProSiteProfiles;ProSiteProfiles;ProSiteProfiles;SMART;SMART	SANT_TRF;Telomere repeat-binding factor 1;Winged helix-like DNA-binding domain superfamily;Single myb histone 1-6;Linker histone H1/H5, domain H15;SANT/Myb domain;Linker histone H1/H5, domain H15;Myb domain;SANT/Myb domain;Linker histone H1/H5, domain H15;SANT/Myb domain	NA;NA;NA;GO:0003691;GO:0000786|GO:0003677|GO:0006334;NA;GO:0000786|GO:0003677|GO:0006334;NA;NA;GO:0000786|GO:0003677|GO:0006334;NA
Cc000988.2	CDD;FunFam;Gene3D;PANTHER;Pfam;Pfam;ProSiteProfiles;ProSiteProfiles;ProSiteProfiles;SMART;SMART	SANT_TRF;Telomere repeat-binding factor 1;Winged helix-like DNA-binding domain superfamily;Single myb histone 1-6;Linker histone H1/H5, domain H15;SANT/Myb domain;Linker histone H1/H5, domain H15;Myb domain;SANT/Myb domain;Linker histone H1/H5, domain H15;SANT/Myb domain	NA;NA;NA;GO:0003691;GO:0000786|GO:0003677|GO:0006334;NA;GO:0000786|GO:0003677|GO:0006334;NA;NA;GO:0000786|GO:0003677|GO:0006334;NA
Cc000989.1	CDD;FunFam;Gene3D;Gene3D;PANTHER;Pfam;Pfam;Pfam;ProSitePatterns;ProSiteProfiles;ProSiteProfiles;TIGRFAM	lipoyl_domain;Acetyltransferase component of pyruvate dehydrogenase complex;Chloramphenicol acetyltransferase-like domain superfamily;E3-binding domain superfamily;Dihydrolipoamide acetyltransferase/Pyruvate dehydrogenase protein X component;2-oxoacid dehydrogenase acyltransferase, catalytic domain;Biotin/lipoyl attachment;Peripheral subunit-binding domain;2-oxo acid dehydrogenase, lipoyl-binding…	NA;NA;NA;GO:0016746;GO:0006086|GO:0045254;GO:0016746;NA;GO:0016746;NA;NA;GO:0016746;GO:0004742|GO:0006090|GO:0045254
Cc000990.1	CDD;FunFam;FunFam;Gene3D;Gene3D;Gene3D;PANTHER;Pfam;Pfam;ProSitePatterns;ProSiteProfiles;SMART	STK_N;Adenine nucleotide alpha hydrolase-like domain kinase;U-box domain-containing protein 51;Phosphorylase Kinase; domain 1;Transferase(Phosphotransferase) domain 1;Rossmann-like alpha/beta/alpha sandwich fold;OS02G0152300 PROTEIN;Protein kinase domain;UspA;Serine/threonine-protein kinase, active site;Protein kinase domain;Protein kinase domain	NA;NA;NA;NA;NA;NA;NA;GO:0004672|GO:0005524|GO:0006468;NA;GO:0004672|GO:0006468;GO:0004672|GO:0005524|GO:0006468;GO:0004672|GO:0005524|GO:0006468
Cc000990.2	CDD;FunFam;FunFam;Gene3D;Gene3D;Gene3D;PANTHER;Pfam;Pfam;ProSitePatterns;ProSiteProfiles;SMART	STK_N;Adenine nucleotide alpha hydrolase-like domain kinase;U-box domain-containing protein 51;Phosphorylase Kinase; domain 1;Transferase(Phosphotransferase) domain 1;Rossmann-like alpha/beta/alpha sandwich fold;OS02G0152300 PROTEIN;Protein kinase domain;UspA;Serine/threonine-protein kinase, active site;Protein kinase domain;Protein kinase domain	NA;NA;NA;NA;NA;NA;NA;GO:0004672|GO:0005524|GO:0006468;NA;GO:0004672|GO:0006468;GO:0004672|GO:0005524|GO:0006468;GO:0004672|GO:0005524|GO:0006468
Cc000991.1	CDD;FunFam;Gene3D;PANTHER;Pfam;ProSitePatterns;ProSiteProfiles;SMART	PPM-type phosphatase-like domain;Protein phosphatase 2C 16;PPM-type phosphatase-like domain superfamily;PROTEIN PHOSPHATASE;PPM-type phosphatase-like domain;PPM-type phosphatase, divalent cation binding;PPM-type phosphatase-like domain;PPM-type phosphatase-like domain	NA;NA;NA;NA;NA;GO:0043169;NA;NA
Cc000991.2	CDD;FunFam;Gene3D;PANTHER;Pfam;ProSitePatterns;ProSiteProfiles;SMART	PPM-type phosphatase-like domain;Protein phosphatase 2C 16;PPM-type phosphatase-like domain superfamily;PROTEIN PHOSPHATASE;PPM-type phosphatase-like domain;PPM-type phosphatase, divalent cation binding;PPM-type phosphatase-like domain;PPM-type phosphatase-like domain	NA;NA;NA;NA;NA;GO:0043169;NA;NA
Cc000992.1	PANTHER;Pfam	RNA polymerase I associated factor, A49-like;RNA polymerase I associated factor, A49-like	GO:0003677|GO:0006351;GO:0003677|GO:0006351
Cc000993.1	CDD;PANTHER;Pfam;ProSiteProfiles;SMART	Homeobox domain;WUSCHEL-related homeobox 13-like;Homeobox domain;Homeobox domain;Homeobox domain	GO:0003677;GO:0003700;GO:0003677;GO:0003677;GO:0003677
Cc000994.1	PANTHER;Pfam	COTTON FIBER (DUF761);Protein of unknown function DUF761, plant	NA;NA
Cc000995.1	Gene3D;PANTHER;Pfam;ProSiteProfiles	Mitochondrial carrier domain superfamily;MITOCHONDRIAL SUBSTRATE CARRIER FAMILY PROTEIN J;Mitochondrial substrate/solute carrier;Mitochondrial substrate/solute carrier	NA;NA;NA;NA
Cc000996.1	PANTHER	OS10G0409366 PROTEIN-RELATED	NA
Cc000997.1	FunFam;Gene3D;PANTHER;ProSiteProfiles	Zinc finger protein;Classic Zinc Finger;Protein indeterminate-domain 1-16;Zinc finger C2H2-type	NA;NA;NA;NA
Cc000998.1	PANTHER;Pfam;PRINTS;ProSitePatterns;ProSiteProfiles;SMART	Nuclear transcription factor Y subunit A;Nuclear transcription factor Y subunit A;Nuclear transcription factor Y subunit A;CCAAT-binding factor, conserved site;Nuclear transcription factor Y subunit A;Nuclear transcription factor Y subunit A	GO:0003700|GO:0006355;GO:0003700|GO:0006355;GO:0003700|GO:0006355;GO:0003677|GO:0016602;GO:0003700|GO:0006355;GO:0003700|GO:0006355
Cc000998.2	PANTHER;Pfam;PRINTS;ProSitePatterns;ProSiteProfiles;SMART	Nuclear transcription factor Y subunit A;Nuclear transcription factor Y subunit A;Nuclear transcription factor Y subunit A;CCAAT-binding factor, conserved site;Nuclear transcription factor Y subunit A;Nuclear transcription factor Y subunit A	GO:0003700|GO:0006355;GO:0003700|GO:0006355;GO:0003700|GO:0006355;GO:0003677|GO:0016602;GO:0003700|GO:0006355;GO:0003700|GO:0006355
Cc000999.1	PANTHER;Pfam;PRINTS;ProSitePatterns;ProSiteProfiles;SMART	Nuclear transcription factor Y subunit A;Nuclear transcription factor Y subunit A;Nuclear transcription factor Y subunit A;CCAAT-binding factor, conserved site;Nuclear transcription factor Y subunit A;Nuclear transcription factor Y subunit A	GO:0003700|GO:0006355;GO:0003700|GO:0006355;GO:0003700|GO:0006355;GO:0003677|GO:0016602;GO:0003700|GO:0006355;GO:0003700|GO:0006355
Cc000999.2	PANTHER;Pfam;PRINTS;ProSitePatterns;ProSiteProfiles;SMART	Nuclear transcription factor Y subunit A;Nuclear transcription factor Y subunit A;Nuclear transcription factor Y subunit A;CCAAT-binding factor, conserved site;Nuclear transcription factor Y subunit A;Nuclear transcription factor Y subunit A	GO:0003700|GO:0006355;GO:0003700|GO:0006355;GO:0003700|GO:0006355;GO:0003677|GO:0016602;GO:0003700|GO:0006355;GO:0003700|GO:0006355
Cc001000.1	CDD;FunFam;PANTHER;Pfam	Zeta-COP;Coatomer subunit zeta-2;Coatomer subunit zeta;AP complex, mu/sigma subunit	NA;NA;GO:0006890|GO:0030126;NA
Cc001000.2	CDD;FunFam;PANTHER;Pfam	Zeta-COP;Coatomer subunit zeta-2;Coatomer subunit zeta;AP complex, mu/sigma subunit	NA;NA;GO:0006890|GO:0030126;NA
Cc001001.1	PANTHER	OS09G0363700 PROTEIN	NA
Cc001001.2	PANTHER	OS09G0363700 PROTEIN	NA
Cc001002.1	PANTHER	IQ domain-containing protein IQM	NA
Cc001002.2	PANTHER	IQ domain-containing protein IQM	NA
Cc001003.1	PANTHER;ProSiteProfiles	IQ-DOMAIN 5-RELATED;IQ motif, EF-hand binding site	NA;GO:0005515
Cc001003.2	PANTHER;ProSiteProfiles	IQ-DOMAIN 5-RELATED;IQ motif, EF-hand binding site	NA;GO:0005515
Cc001004.1	Gene3D;PANTHER;Pfam	SurE-like phosphatase/nucleotidase superfamily;Survival protein SurE;Survival protein SurE-like phosphatase/nucleotidase	GO:0016787;GO:0008252;GO:0016787
Cc001005.1	FunFam;FunFam;Gene3D;PANTHER;Pfam	Nucleosome assembly protein11;Nucleosome assembly protein 1-like 1;Nucleosome assembly protein;Nucleosome assembly protein (NAP);Nucleosome assembly protein (NAP)	NA;NA;NA;GO:0005634|GO:0006334;GO:0005634|GO:0006334
Cc001006.1	PANTHER;Pfam;ProSiteProfiles	LOB DOMAIN-CONTAINING PROTEIN 4-RELATED;Lateral organ boundaries, LOB;Lateral organ boundaries, LOB	NA;NA;NA
Cc001007.1	CDD;FunFam;FunFam;Gene3D;Gene3D;PANTHER;Pfam;ProSitePatterns;ProSitePatterns;ProSiteProfiles	STKc_IRAK;receptor-like serine/threonine-protein kinase ALE2;Receptor-like serine/threonine-protein kinase ALE2;Phosphorylase Kinase; domain 1;Transferase(Phosphotransferase) domain 1;OS01G0750732 PROTEIN;Serine-threonine/tyrosine-protein kinase, catalytic domain;Protein kinase, ATP binding site;Serine/threonine-protein kinase, active site;Protein kinase domain	NA;NA;NA;NA;NA;NA;GO:0004672|GO:0006468;GO:0005524;GO:0004672|GO:0006468;GO:0004672|GO:0005524|GO:0006468
Cc001008.1	Gene3D;PANTHER;Pfam;Pfam;PIRSF;ProSitePatterns	FAD/NAD(P)-binding domain superfamily;OSJNBA0019K04.7 PROTEIN;Glucose-methanol-choline oxidoreductase, C-terminal;Glucose-methanol-choline oxidoreductase, N-terminal;Glucose-methanol-choline oxidoreductase;Glucose-methanol-choline oxidoreductase, N-terminal	NA;NA;GO:0016614;GO:0016614|GO:0050660;GO:0050660;GO:0016614|GO:0050660
Cc001009.1	CDD;FunFam;Gene3D;Hamap;PANTHER;Pfam;Pfam;ProSiteProfiles	GBP;Protein ROOT HAIR DEFECTIVE 3 homolog;P-loop containing nucleoside triphosphate hydrolase;RHD3/Sey1;RHD3/Sey1;Root hair defective 3 GTP-binding protein (RHD3) GTPase domain;Sey1/RHD3-like, three-helix bundle domain;GB1/RHD3-type guanine nucleotide-binding (G) domain	NA;NA;NA;NA;NA;NA;NA;GO:0005525
Cc001009.2	CDD;FunFam;Gene3D;Hamap;PANTHER;Pfam;Pfam;ProSiteProfiles	GBP;Protein ROOT HAIR DEFECTIVE 3 homolog;P-loop containing nucleoside triphosphate hydrolase;RHD3/Sey1;RHD3/Sey1;Root hair defective 3 GTP-binding protein (RHD3) GTPase domain;Sey1/RHD3-like, three-helix bundle domain;GB1/RHD3-type guanine nucleotide-binding (G) domain	NA;NA;NA;NA;NA;NA;NA;GO:0005525
Cc001009.3	CDD;FunFam;Gene3D;Hamap;PANTHER;Pfam;Pfam;ProSiteProfiles	GBP;Protein ROOT HAIR DEFECTIVE 3 homolog;P-loop containing nucleoside triphosphate hydrolase;RHD3/Sey1;RHD3/Sey1;Root hair defective 3 GTP-binding protein (RHD3) GTPase domain;Sey1/RHD3-like, three-helix bundle domain;GB1/RHD3-type guanine nucleotide-binding (G) domain	NA;NA;NA;NA;NA;NA;NA;GO:0005525
Cc001010.1	CDD;Gene3D;PANTHER;Pfam;Pfam;Pfam;Pfam;PIRSF;ProSiteProfiles;SMART	PLDc_pPLD_like_2;Endonuclease Chain A;Phospholipase D family;C2 domain;Phospholipase D, C-terminal;Phospholipase D-like domain;Phospholipase D/Transphosphatidylase;Phospholipase D, plant;Phospholipase D/Transphosphatidylase;Phospholipase D/Transphosphatidylase	NA;NA;NA;NA;NA;NA;GO:0003824;GO:0004630|GO:0005509|GO:0016020|GO:0046470;GO:0003824;GO:0003824
Cc001011.1	PANTHER;Pfam	Prenylated rab acceptor PRA1;Prenylated rab acceptor PRA1	NA;NA
Cc001012.1	PANTHER	F-BOX/KELCH-REPEAT PROTEIN-RELATED	NA
Cc001013.1	PANTHER	F-BOX/KELCH-REPEAT PROTEIN-RELATED	NA
Cc001014.1	CDD;CDD;FunFam;FunFam;Gene3D;Gene3D;Gene3D;PANTHER;Pfam;ProSitePatterns;ProSiteProfiles	STKc_IRAK;USP_Like;Adenine nucleotide alpha hydrolase-like domain kinase;Dual-specific kinase DSK1-like;Phosphorylase Kinase; domain 1;Transferase(Phosphotransferase) domain 1;Rossmann-like alpha/beta/alpha sandwich fold;OS01G0750732 PROTEIN;Serine-threonine/tyrosine-protein kinase, catalytic domain;Tyrosine-protein kinase, active site;Protein kinase domain	NA;NA;NA;NA;NA;NA;NA;NA;GO:0004672|GO:0006468;GO:0004672|GO:0006468;GO:0004672|GO:0005524|GO:0006468
Cc001015.1	PANTHER	CHROMO DOMAIN-CONTAINING PROTEIN	NA
Cc001016.1	Gene3D;PANTHER;Pfam;PIRSF;TIGRFAM;TIGRFAM	HAD superfamily;Phosphatase PHOSPHO-type;Phosphatase PHOSPHO-type;Phosphatase PHOSPHO-type;HAD-SF-IB: HAD phosphoserine phosphatase-like hydrolase, family IB;HAD hydrolase, subfamily IA, Pyridoxal phosphate phosphatase-like	NA;GO:0016791;GO:0016791;GO:0016791;NA;GO:0016791
Cc001017.1	Gene3D;PANTHER;Pfam;PIRSF;TIGRFAM;TIGRFAM	HAD superfamily;Phosphatase PHOSPHO-type;Phosphatase PHOSPHO-type;Phosphatase PHOSPHO-type;HAD-SF-IB: HAD phosphoserine phosphatase-like hydrolase, family IB;HAD hydrolase, subfamily IA, Pyridoxal phosphate phosphatase-like	NA;GO:0016791;GO:0016791;GO:0016791;NA;GO:0016791
Cc001017.2	Gene3D;PANTHER;Pfam;PIRSF;TIGRFAM;TIGRFAM	HAD superfamily;Phosphatase PHOSPHO-type;Phosphatase PHOSPHO-type;Phosphatase PHOSPHO-type;HAD-SF-IB: HAD phosphoserine phosphatase-like hydrolase, family IB;HAD hydrolase, subfamily IA, Pyridoxal phosphate phosphatase-like	NA;GO:0016791;GO:0016791;GO:0016791;NA;GO:0016791
Cc001018.1	PANTHER;Pfam;Pfam	DUF4218 DOMAIN-CONTAINING PROTEIN-RELATED;Domain of unknown function DUF4218;Transposon, En/Spm-like	NA;NA;NA
Cc001019.1	CDD;FunFam;Gene3D;Gene3D;PANTHER;Pfam;Pfam;Pfam;Pfam;Pfam;ProSiteProfiles;ProSiteProfiles;ProSiteProfiles	RNase_HI_like;Retrovirus-related Pol polyprotein from transposon 297-like Protein;Reverse transcriptase/Diguanylate cyclase domain;Ribonuclease H superfamily;TRANSPOSON TY3-I GAG-POL POLYPROTEIN;Integrase, catalytic core;Integrase zinc-binding domain;Reverse transcriptase domain;Reverse transcriptase/retrotransposon-derived protein, RNase H-like domain;Ribonuclease H domain;Integrase, catalytic c…	NA;NA;NA;GO:0003676;NA;GO:0015074;NA;NA;NA;GO:0003676|GO:0004523;GO:0015074;NA;GO:0003676|GO:0004523
Cc001020.1	Gene3D	S-adenosyl-L-methionine-dependent methyltransferase superfamily	NA
Cc001020.2	Gene3D	S-adenosyl-L-methionine-dependent methyltransferase superfamily	NA
Cc001021.1	PANTHER;Pfam;Pfam;Pfam	DUF4218 DOMAIN-CONTAINING PROTEIN-RELATED;Domain of unknown function DUF4216;Domain of unknown function DUF4218;Transposon, En/Spm-like	NA;NA;NA;NA
Cc001022.1	Gene3D	S-adenosyl-L-methionine-dependent methyltransferase superfamily	NA
Cc001022.2	Gene3D	S-adenosyl-L-methionine-dependent methyltransferase superfamily	NA
Cc001023.1	Gene3D;PANTHER;Pfam;ProSiteProfiles	Adenoviral Proteinase; Chain A;SENTRIN/SUMO-SPECIFIC PROTEASE;Ulp1 protease family, C-terminal catalytic domain;Ulp1 protease family, C-terminal catalytic domain	NA;NA;GO:0006508|GO:0008234;GO:0006508|GO:0008234
Cc001024.1	PANTHER;SMART	OS02G0783600 PROTEIN;F-box domain	NA;GO:0005515
Cc001025.1	Gene3D	S-adenosyl-L-methionine-dependent methyltransferase superfamily	NA
Cc001025.2	Gene3D	S-adenosyl-L-methionine-dependent methyltransferase superfamily	NA
Cc001026.1	CDD;Gene3D;PANTHER;Pfam	Ribonuclease H-like domain, plant type;Ribonuclease H superfamily;BNAC02G40300D PROTEIN;Ribonuclease H domain	NA;GO:0003676;NA;GO:0003676|GO:0004523
Cc001027.1	PANTHER;SMART	OS02G0783600 PROTEIN;F-box domain	NA;GO:0005515
Cc001028.1	FunFam;Gene3D;PANTHER;Pfam;PIRSF;PRINTS;ProSitePatterns;SMART	Serine/threonine-protein phosphatase 2A 55 kDa regulatory subunit B;WD40/YVTN repeat-like-containing domain superfamily;Protein phosphatase 2A regulatory subunit PR55;WD40 repeat;Protein phosphatase 2A regulatory subunit PR55;Protein phosphatase 2A regulatory subunit PR55;Protein phosphatase 2A regulatory subunit PR55, conserved site;WD40 repeat	NA;GO:0005515;GO:0000159|GO:0019888;GO:0005515;GO:0000159|GO:0019888;GO:0000159|GO:0019888;NA;GO:0005515
Cc001028.2	FunFam;Gene3D;PANTHER;Pfam;PIRSF;PRINTS;ProSitePatterns;SMART	Serine/threonine-protein phosphatase 2A 55 kDa regulatory subunit B;WD40/YVTN repeat-like-containing domain superfamily;Protein phosphatase 2A regulatory subunit PR55;WD40 repeat;Protein phosphatase 2A regulatory subunit PR55;Protein phosphatase 2A regulatory subunit PR55;Protein phosphatase 2A regulatory subunit PR55, conserved site;WD40 repeat	NA;GO:0005515;GO:0000159|GO:0019888;GO:0005515;GO:0000159|GO:0019888;GO:0000159|GO:0019888;NA;GO:0005515
Cc001029.1	CDD;CDD;FunFam;Gene3D;PANTHER;Pfam;Pfam;ProSitePatterns;ProSitePatterns;ProSiteProfiles;ProSiteProfiles;SMART	Peptidase_C19A;Ubl_USP14_like;Ubiquitin carboxyl-terminal hydrolase 14;Cysteine proteinases;Ubiquitin carboxyl-terminal hydrolase 14-like;Peptidase C19, ubiquitin carboxyl-terminal hydrolase;Ubiquitin-like domain;Ubiquitin conserved site;Ubiquitin specific protease, conserved site;Ubiquitin-like domain;Ubiquitin specific protease domain;Ubiquitin-like domain	NA;NA;NA;NA;GO:0004843|GO:0016579|GO:0043161;GO:0004843|GO:0016579;GO:0005515;NA;GO:0004843|GO:0006511;GO:0005515;NA;GO:0005515
Cc001030.1	PANTHER;Pfam;ProSiteProfiles	DENTIN SIALOPHOSPHOPROTEIN-LIKE PROTEIN;Occludin homology domain;Occludin homology domain	NA;NA;NA
Cc001031.1	PANTHER;Pfam;SMART	Calvin cycle protein CP12-like;CP12 domain;CP12 domain	NA;NA;NA
Cc001032.1	FunFam;Gene3D;PANTHER;Pfam;ProSiteProfiles;SMART	RWD domain-containing protein 1;Ubiquitin-conjugating enzyme/RWD-like;GIR2-like;RWD domain;RWD domain;RWD domain	NA;NA;NA;GO:0005515;GO:0005515;GO:0005515
Cc001033.1	FunFam;PANTHER;Pfam	60S ribosomal protein L28;Ribosomal protein L28e;Ribosomal L28e/Mak16	NA;GO:0003735|GO:0005840|GO:0006412;NA
Cc001034.1	PANTHER	OS01G0558700 PROTEIN	NA
Cc001035.1	PANTHER;Pfam;ProSiteProfiles	F-BOX PROTEIN-LIKE;F-box domain;F-box domain	NA;GO:0005515;GO:0005515
Cc001035.2	PANTHER;Pfam;ProSiteProfiles	F-BOX PROTEIN-LIKE;F-box domain;F-box domain	NA;GO:0005515;GO:0005515
Cc001036.1	PANTHER;Pfam;ProSiteProfiles;SMART	F-BOX PROTEIN-LIKE;F-box domain;F-box domain;F-box domain	NA;GO:0005515;GO:0005515;GO:0005515
Cc001037.1	PANTHER;Pfam	OS06G0165300 PROTEIN;Putative gypsy type transposon	NA;NA
Cc001038.1	CDD;FunFam;Gene3D;PANTHER;Pfam;Pfam;PIRSF;TIGRFAM	IAA-amino acid hydrolase ILR1-like;N-acetyldiaminopimelate deacetylase;Zn peptidases;Amidohydrolase;Peptidase M20;Peptidase M20, dimerisation domain;Amidohydrolase;Amidohydrolase	GO:0009850|GO:0016787;NA;NA;GO:0016787;GO:0016787;NA;GO:0016787;GO:0016787
Cc001039.1	PANTHER;Pfam	Glycosyltransferase BC10-like;Glycosyl transferase, family 14	GO:0016757;GO:0016020|GO:0016757
Cc001039.2	PANTHER;Pfam	Glycosyltransferase BC10-like;Glycosyl transferase, family 14	GO:0016757;GO:0016020|GO:0016757
Cc001039.3	PANTHER;Pfam	Glycosyltransferase BC10-like;Glycosyl transferase, family 14	GO:0016757;GO:0016020|GO:0016757
Cc001040.1	PANTHER;Pfam;SMART;TIGRFAM	BNACNNG10540D PROTEIN;F-box domain;F-box domain;F-box associated interaction domain	NA;GO:0005515;GO:0005515;NA
Cc001041.1	PANTHER;Pfam;SMART;TIGRFAM	BNAA05G37150D PROTEIN-RELATED;F-box domain;F-box domain;F-box associated interaction domain	NA;GO:0005515;GO:0005515;NA
Cc001043.1	PANTHER;Pfam;SMART;TIGRFAM	OS09G0372900 PROTEIN-RELATED;F-box domain;F-box domain;F-box associated interaction domain	NA;GO:0005515;GO:0005515;NA
Cc001044.1	CDD;Gene3D;PANTHER;Pfam;ProSiteProfiles;SMART	bHLH_AtIND_like;Helix-loop-helix DNA-binding domain superfamily;Transcription factor IND-like;Myc-type, basic helix-loop-helix (bHLH) domain;Myc-type, basic helix-loop-helix (bHLH) domain;Myc-type, basic helix-loop-helix (bHLH) domain	NA;GO:0046983;GO:0003700|GO:0006355;GO:0046983;GO:0046983;GO:0046983
Cc001045.1	CDD;FunFam;Gene3D;PANTHER;Pfam;PRINTS;ProSitePatterns;SMART	Profilin;Profilin;Dynein light chain 2a, cytoplasmic;Profilin;Profilin;Profilin;Profilin conserved site;Profilin	GO:0003779;NA;NA;GO:0003779;GO:0003779;GO:0003779;GO:0003779;GO:0003779
Cc001046.1	PANTHER	OS08G0516900 PROTEIN	NA
Cc001046.2	PANTHER	OS08G0516900 PROTEIN	NA
Cc001047.1	PANTHER;Pfam;Pfam;ProSiteProfiles;SMART	IQ-DOMAIN 5-RELATED;Domain of unknown function DUF4005;IQ motif, EF-hand binding site;IQ motif, EF-hand binding site;IQ motif, EF-hand binding site	NA;NA;GO:0005515;GO:0005515;GO:0005515
Cc001048.1	Gene3D;PANTHER;Pfam;Pfam;ProSitePatterns;SMART;SMART	Classic Zinc Finger;OS06G0651300 PROTEIN-RELATED;Zinc-finger of C2H2 type;TB2/DP1/HVA22-related protein;Zinc finger C2H2-type;Matrin/U1-C-like, C2H2-type zinc finger;Zinc finger C2H2-type	NA;NA;NA;NA;NA;GO:0003676|GO:0008270;NA
Cc001049.1	PANTHER;Pfam	SKI-interacting protein, SKIP;SKI-interacting protein SKIP, SNW domain	GO:0000398|GO:0005681;GO:0000398|GO:0005681
Cc001050.1	PANTHER	F-BOX/KELCH-REPEAT PROTEIN-RELATED	NA
Cc001051.1	CDD;PANTHER	RNase_HI_RT_Ty1;GAG-POL-RELATED RETROTRANSPOSON	NA;NA
Cc001052.1	PANTHER	F-box protein At3g18720-like	NA
Cc001053.1	CDD;FunFam;FunFam;FunFam;Gene3D;Gene3D;PANTHER;Pfam;Pfam;Pfam	NT_PAP_TUTase;Nuclear poly(A) polymerase 4;Poly(A) polymerase alpha, putative;Putative poly(A) polymerase gamma;Poly(A) polymerase predicted RNA binding domain;Nucleotidyltransferase superfamily;POLY A POLYMERASE;Poly(A) polymerase, central domain;Poly(A) polymerase, RNA-binding domain;Polymerase, nucleotidyl transferase domain	NA;NA;NA;NA;NA;NA;NA;GO:0004652|GO:0043631;GO:0003723|GO:0043631;GO:0016779
Cc001053.2	CDD;FunFam;FunFam;FunFam;Gene3D;Gene3D;PANTHER;Pfam;Pfam;Pfam	NT_PAP_TUTase;Nuclear poly(A) polymerase 4;Poly(A) polymerase alpha, putative;Putative poly(A) polymerase gamma;Poly(A) polymerase predicted RNA binding domain;Nucleotidyltransferase superfamily;POLY A POLYMERASE;Poly(A) polymerase, central domain;Poly(A) polymerase, RNA-binding domain;Polymerase, nucleotidyl transferase domain	NA;NA;NA;NA;NA;NA;NA;GO:0004652|GO:0043631;GO:0003723|GO:0043631;GO:0016779
Cc001054.1	CDD;FunFam;PANTHER;Pfam;Pfam;PRINTS;ProSiteProfiles	NBD_sugar-kinase_HSP70_actin;Phosphotransferase;Hexokinase;Hexokinase, C-terminal;Hexokinase, N-terminal;Hexokinase family signature;Hexokinase	NA;NA;GO:0001678|GO:0004396|GO:0005524|GO:0005536|GO:0005975;GO:0005524|GO:0005975|GO:0016773;GO:0005524|GO:0005975|GO:0016773;NA;GO:0001678|GO:0004396|GO:0005524|GO:0005536|GO:0005975
Cc001055.1	FunFam;PANTHER;Pfam;ProSiteProfiles	Auxin-responsive protein;AUX/IAA protein;AUX/IAA domain;PB1 domain	NA;GO:0005634|GO:0006355;NA;GO:0005515
Cc001056.1	FunFam;Gene3D;PANTHER;Pfam	Clavaminate synthase-like protein At3g21360;Taurine dioxygenase TauD-like superfamily;GAMMA-BUTYROBETAINE HYDROXYLASE-RELATED;TauD/TfdA-like domain	NA;NA;NA;GO:0016491
Cc001057.1	FunFam;Gene3D;PANTHER;Pfam	Clavaminate synthase-like protein At3g21360;Taurine dioxygenase TauD-like superfamily;GAMMA-BUTYROBETAINE HYDROXYLASE-RELATED;TauD/TfdA-like domain	NA;NA;NA;GO:0016491
Cc001058.1	FunFam;Gene3D;PANTHER;Pfam	Clavaminate synthase-like protein At3g21360;Taurine dioxygenase TauD-like superfamily;GAMMA-BUTYROBETAINE HYDROXYLASE-RELATED;TauD/TfdA-like domain	NA;NA;NA;GO:0016491
Cc001059.1	CDD;FunFam;Gene3D;PANTHER;Pfam;Pfam;Pfam;Pfam;ProSitePatterns;ProSiteProfiles;ProSiteProfiles;SMART;SMART;SMART	SF2_C_RHA;Pre-mRNA-splicing factor ATP-dependent RNA helicase;P-loop containing nucleoside triphosphate hydrolase;ATP-DEPENDENT RNA HELICASE;DEAD-box helicase, OB fold;DEAD/DEAH box helicase domain;Helicase-associated domain;Helicase, C-terminal;DNA/RNA helicase, ATP-dependent, DEAH-box type, conserved site;Helicase, C-terminal;Helicase superfamily 1/2, ATP-binding domain;Helicase-associated doma…	NA;NA;NA;NA;NA;GO:0003676|GO:0005524;GO:0004386;NA;NA;NA;NA;GO:0004386;NA;NA
Cc001060.1	FunFam;Gene3D;PANTHER;Pfam;ProSiteProfiles	Histidine-containing phosphotransfer protein 4;HPT domain superfamily;Histidine-containing phosphotransfer protein 1-5/Phosphorelay intermediate protein YPD1;Signal transduction histidine kinase, phosphotransfer (Hpt) domain;Signal transduction histidine kinase, phosphotransfer (Hpt) domain	NA;GO:0000160;GO:0000160|GO:0009927|GO:0043424;GO:0000160;GO:0000160
Cc001061.1	CDD;FunFam;PANTHER;Pfam;ProSiteProfiles;ProSiteProfiles;ProSiteProfiles;SMART;TIGRFAM	SANT/Myb domain;transcription factor MYB1R1;TRANSCRIPTION FACTOR KUA1;SANT/Myb domain;Myb domain;SANT domain;SANT/Myb domain;SANT/Myb domain;Myb domain, plants	NA;NA;NA;NA;NA;NA;NA;NA;GO:0003677
Cc001061.2	CDD;FunFam;PANTHER;Pfam;ProSiteProfiles;ProSiteProfiles;ProSiteProfiles;SMART;TIGRFAM	SANT/Myb domain;transcription factor MYB1R1;TRANSCRIPTION FACTOR KUA1;SANT/Myb domain;Myb domain;SANT domain;SANT/Myb domain;SANT/Myb domain;Myb domain, plants	NA;NA;NA;NA;NA;NA;NA;NA;GO:0003677
Cc001062.1	PANTHER	AVR9/CF-9 RAPIDLY ELICITED PROTEIN-RELATED	NA
Cc001063.1	Gene3D;PANTHER;Pfam	Chloramphenicol acetyltransferase-like domain superfamily;FAMILY REGULATORY PROTEIN, PUTATIVE (AFU_ORTHOLOGUE AFUA_3G14730)-RELATED;Transferase family	NA;NA;NA
Cc001064.1	Gene3D;PANTHER;Pfam;PRINTS;PRINTS;ProSitePatterns	Cytochrome P450 superfamily;CYTOCHROME P450;Cytochrome P450;Cytochrome P450;Cytochrome P450, E-class, group I;Cytochrome P450, conserved site	GO:0004497|GO:0005506|GO:0016705|GO:0020037;NA;GO:0004497|GO:0005506|GO:0016705|GO:0020037;GO:0004497|GO:0005506|GO:0016705|GO:0020037;GO:0004497|GO:0005506|GO:0016705|GO:0020037;GO:0005506|GO:0016705
Cc001065.1	CDD;Gene3D;PANTHER;Pfam;Pfam;Pfam;SMART	PDZ_serine_protease;PDZ superfamily;OS09G0436400 PROTEIN;Trypsin-like peptidase domain;PDZ domain 6;Peptidase M50;PDZ domain	NA;GO:0005515;NA;NA;NA;GO:0004222|GO:0006508;GO:0005515
Cc001066.1	PANTHER;Pfam;Pfam	GAG_PRE-INTEGRS DOMAIN-CONTAINING PROTEIN;gag-polypeptide of LTR copia-type;Retrotransposon Copia-like, N-terminal	NA;NA;NA
Cc001067.1	CDD;PANTHER;Pfam	RNase_HI_RT_Ty1;GAG-POL-RELATED RETROTRANSPOSON;Reverse transcriptase, RNA-dependent DNA polymerase	NA;NA;NA
Cc001068.1	FunFam;PANTHER;Pfam	Cation-transporting ATPase;CATION-TRANSPORTING ATPASE-RELATED;E1-E2 ATPase	NA;NA;NA
Cc001069.1	CDD;Gene3D;PANTHER;Pfam;ProSiteProfiles;ProSiteProfiles	RNase_HI_like;Ribonuclease H superfamily;ENDONUCLEASE-RELATED;Ribonuclease H domain;Integrase, catalytic core;Ribonuclease H domain	NA;GO:0003676;NA;GO:0003676|GO:0004523;GO:0015074;GO:0003676|GO:0004523
Cc001070.1	Gene3D;Gene3D;PANTHER;Pfam	HAD superfamily;P-type ATPase, cytoplasmic domain N;CATION-TRANSPORTING ATPASE-RELATED;Cation transport ATPase (P-type)	NA;GO:0000166;NA;NA
Cc001071.1	FunFam;PANTHER;Pfam	Cation-transporting ATPase;CATION-TRANSPORTING ATPASE-RELATED;E1-E2 ATPase	NA;NA;NA
Cc001072.1	Gene3D;PANTHER;Pfam	Glutaredoxin;THIOREDOXIN;Thioredoxin-like fold	NA;NA;NA
Cc001073.1	PANTHER;Pfam;Pfam;Pfam;ProSiteProfiles;SMART	FHY3/FAR1 family;FAR1 DNA binding domain;MULE transposase domain;Zinc finger, SWIM-type;Zinc finger, SWIM-type;Zinc finger, PMZ-type	GO:0006355;NA;NA;GO:0008270;GO:0008270;GO:0008270
Cc001074.1	Gene3D;PANTHER;Pfam;ProSiteProfiles	Adenoviral Proteinase; Chain A;SENTRIN/SUMO-SPECIFIC PROTEASE;Ulp1 protease family, C-terminal catalytic domain;Ulp1 protease family, C-terminal catalytic domain	NA;NA;GO:0006508|GO:0008234;GO:0006508|GO:0008234
Cc001075.1	CDD;FunFam;FunFam;Gene3D;Gene3D;PANTHER;Pfam;Pfam;Pfam;PRINTS;SMART	AAA;Inactive ATP-dependent zinc metalloprotease FTSHI 2 like;probable inactive ATP-dependent zinc metalloprotease FTSHI 2, chloroplastic;Peptidase M41-like;P-loop containing nucleoside triphosphate hydrolase;METALLOPROTEASE M41 FTSH;AAA ATPase, AAA+ lid domain;ATPase, AAA-type, core;Peptidase M41;Endopeptidase La (Lon) serine protease (S16) signature;AAA+ ATPase domain	NA;NA;NA;GO:0004176|GO:0004222|GO:0005524|GO:0006508;NA;NA;NA;GO:0005524|GO:0016887;GO:0004176|GO:0004222|GO:0005524|GO:0006508;NA;NA
Cc001076.1	FunFam;Gene3D;PANTHER;Pfam;ProSiteProfiles	Early nodulin-like protein 1;Cupredoxin;Phytocyanin;Phytocyanin domain;Phytocyanin domain	NA;NA;GO:0009055;GO:0009055;GO:0009055
Cc001077.1	CDD;FunFam;Gene3D;PANTHER;Pfam;PRINTS;ProSiteProfiles;SMART	AP2/ERF domain;Ethylene-responsive transcription factor 2;AP2/ERF domain superfamily;ETHYLENE-RESPONSIVE TRANSCRIPTION FACTOR ERF042-RELATED;AP2/ERF domain;AP2/ERF domain;AP2/ERF domain;AP2/ERF domain	GO:0003700|GO:0006355;NA;GO:0003700|GO:0006355;NA;GO:0003700|GO:0006355;GO:0003700|GO:0006355;GO:0003700|GO:0006355;GO:0003700|GO:0006355
Cc001078.1	PANTHER;TIGRFAM	BNACNNG10540D PROTEIN;F-box associated interaction domain	NA;NA
Cc001079.1	PANTHER;Pfam;ProSiteProfiles	CYTOCHROME C OXIDASE 19-1;CHCH;Coiled coil-helix-coiled coil-helix (CHCH) domain profile.	NA;NA;NA
Cc001080.1	PANTHER	LETM1/MDM38-like	GO:0005743
Cc001081.1	PANTHER	LETM1/MDM38-like	GO:0005743
Cc001082.1	PANTHER;Pfam	LETM1/MDM38-like;LETM1-like, ribosome-binding domain	GO:0005743;GO:0043022
Cc001083.1	CDD;PANTHER;Pfam	RNase_HI_RT_Ty1;GAG-POL-RELATED RETROTRANSPOSON;Reverse transcriptase, RNA-dependent DNA polymerase	NA;NA;NA
Cc001084.1	CDD;FunFam;FunFam;Gene3D;Hamap;PANTHER;Pfam	RNaseZ_ELAC1_ELAC2-C-term-like_MBL-fold;tRNAse Z4;tRNAse Z TRZ4, mitochondrial;Ribonuclease Z/Hydroxyacylglutathione hydrolase-like;Ribonuclease Z/BN;ZINC PHOSPHODIESTERASE ELAC PROTEIN 2;tRNase Z endonuclease	NA;NA;NA;NA;GO:0016891|GO:0042779;NA;GO:0008033
Cc001085.1	Gene3D;PANTHER;Pfam;ProSiteProfiles	Ribonuclease H superfamily;ENDONUCLEASE-RELATED;Integrase, catalytic core;Integrase, catalytic core	GO:0003676;NA;GO:0015074;GO:0015074
Cc001086.1	CDD;Gene3D	retropepsin_like;Aspartic peptidase domain superfamily	NA;NA
Cc001087.1	CDD;CDD;FunFam;FunFam;FunFam;FunFam;FunFam;FunFam;Gene3D;Gene3D;Gene3D;PANTHER;Pfam;Pfam;Pfam;Pfam;PIRSF;ProSiteProfiles;ProSiteProfiles;SMART;SMART;SMART;SMART	DEXHc_Brr2_2;SF2_C_Ski2;Activating signal cointegrator 1 complex subunit 3;Pre-mRNA splicing helicase, putative;RNA helicase, activating signal cointegrator 1;U5 small nuclear ribonucleoprotein 200 kDa helicase;U5 small nuclear ribonucleoprotein helicase;U5 small nuclear ribonucleoprotein kDa helicase;C2 domain superfamily;P-loop containing nucleoside triphosphate hydrolase;Winged helix-like DNA-…	NA;NA;NA;NA;NA;NA;NA;NA;NA;NA;NA;NA;NA;GO:0003676|GO:0005524;NA;NA;NA;NA;NA;NA;NA;NA;NA
Cc001088.1	FunFam;Gene3D;Hamap;PANTHER;Pfam;ProSitePatterns	40S ribosomal protein S17;Ribosomal protein S17e-like superfamily;Ribosomal protein S17e;Ribosomal protein S17e;Ribosomal protein S17e;Ribosomal protein S17e, conserved site	NA;GO:0003735|GO:0005840|GO:0006412;GO:0003735|GO:0005840|GO:0006412;GO:0003735|GO:0005840|GO:0006412;GO:0003735|GO:0005840|GO:0006412;GO:0003735|GO:0005840|GO:0006412
Cc001089.1	PANTHER;Pfam;SMART;TIGRFAM	OS02G0783600 PROTEIN;F-box domain;F-box domain;F-box associated interaction domain	NA;GO:0005515;GO:0005515;NA
Cc001090.1	CDD;FunFam;Gene3D;PANTHER;Pfam;ProSitePatterns;SMART	AAA;AAA-ATPase ASD, mitochondrial;P-loop containing nucleoside triphosphate hydrolase;BCS1 AAA-TYPE ATPASE;ATPase, AAA-type, core;ATPase, AAA-type, conserved site;AAA+ ATPase domain	NA;NA;NA;NA;GO:0005524|GO:0016887;GO:0005524|GO:0016887;NA
Cc001091.1	CDD;Gene3D;PANTHER;Pfam	PaaI_thioesterase;Hotdog Thioesterase;Acyl-coenzyme A thioesterase 13;Thioesterase domain	NA;NA;GO:0047617;NA
Cc001092.1	CDD;Gene3D;Gene3D;PANTHER;Pfam;Pfam;ProSitePatterns	MCS;AMP-binding enzyme, C-terminal domain superfamily;ANL, N-terminal domain;ACYL-COA SYNTHETASE;AMP-binding enzyme, C-terminal domain;AMP-dependent synthetase/ligase;AMP-binding, conserved site	NA;NA;NA;NA;NA;NA;NA
Cc001093.1	PANTHER	GH03947P	NA
Cc001094.1	PANTHER	ELECTRON CARRIER/IRON ION-BINDING PROTEIN	NA
Cc001095.1	CDD;Gene3D;Gene3D;PANTHER;Pfam;Pfam;SMART	PDZ_serine_protease;PDZ superfamily;Peptidase S1, PA clan, chymotrypsin-like fold;OS09G0436400 PROTEIN;Trypsin-like peptidase domain;PDZ domain 6;PDZ domain	NA;GO:0005515;NA;NA;NA;NA;GO:0005515
Cc001096.1	CDD;CDD;Gene3D;Gene3D;PANTHER;Pfam;Pfam;SMART	PDZ_serine_protease;Sm_like;PDZ superfamily;Peptidase S1, PA clan, chymotrypsin-like fold;OS09G0436400 PROTEIN;Trypsin-like peptidase domain;PDZ domain 6;PDZ domain	NA;NA;GO:0005515;NA;NA;NA;NA;GO:0005515
Cc001097.1	CDD;FunFam;Gene3D;PANTHER;Pfam;Pfam;Pfam;Pfam;SMART	CPSF2, metallo-hydrolase domain;Cleavage and polyadenylation specificity factor subunit 2;Ribonuclease Z/Hydroxyacylglutathione hydrolase-like;Cleavage and polyadenylation specificity factor subunit 2;Beta-Casp domain;Cleavage and polyadenylation specificity factor 2, C-terminal;Metallo-beta-lactamase;Zn-dependent metallo-hydrolase, RNA specificity domain;Beta-Casp domain	NA;NA;NA;GO:0005847|GO:0006378|GO:0006379;NA;NA;NA;NA;NA
Cc001098.1	CDD;CDD;FunFam;FunFam;Gene3D;PANTHER;Pfam;Pfam;ProSitePatterns;ProSiteProfiles;ProSiteProfiles;SMART;SMART	START_ArGLABRA2_like;Homeobox domain;Homeobox-leucine zipper protein GLABRA 2;Homeobox-leucine zipper protein HDG1;START-like domain superfamily;Homeobox-leucine zipper protein GLABRA2/ANL2/PDF2/ATML1-like;Homeobox domain;START domain;Homeobox, conserved site;Homeobox domain;START domain;Homeobox domain;START domain	NA;GO:0003677;NA;NA;NA;NA;GO:0003677;GO:0008289;GO:0000981|GO:0006355;GO:0003677;GO:0008289;GO:0003677;GO:0008289
Cc001098.2	CDD;CDD;FunFam;FunFam;Gene3D;PANTHER;Pfam;Pfam;ProSitePatterns;ProSiteProfiles;ProSiteProfiles;SMART;SMART	START_ArGLABRA2_like;Homeobox domain;Homeobox-leucine zipper protein GLABRA 2;Homeobox-leucine zipper protein HDG1;START-like domain superfamily;Homeobox-leucine zipper protein GLABRA2/ANL2/PDF2/ATML1-like;Homeobox domain;START domain;Homeobox, conserved site;Homeobox domain;START domain;Homeobox domain;START domain	NA;GO:0003677;NA;NA;NA;NA;GO:0003677;GO:0008289;GO:0000981|GO:0006355;GO:0003677;GO:0008289;GO:0003677;GO:0008289
Cc001098.3	CDD;CDD;FunFam;Gene3D;PANTHER;Pfam;Pfam;PRINTS;ProSitePatterns;ProSiteProfiles;ProSiteProfiles;SMART;SMART	START_ArGLABRA2_like;Homeobox domain;Homeobox-leucine zipper protein GLABRA 2;START-like domain superfamily;Homeobox-leucine zipper protein GLABRA2/ANL2/PDF2/ATML1-like;Homeobox domain;START domain;Helix-turn-helix motif;Homeobox, conserved site;Homeobox domain;START domain;Homeobox domain;START domain	NA;GO:0003677;NA;NA;NA;GO:0003677;GO:0008289;GO:0003677;GO:0000981|GO:0006355;GO:0003677;GO:0008289;GO:0003677;GO:0008289
Cc001099.1	PANTHER;Pfam;Pfam;TIGRFAM	Transcription factor TFIIH subunit p52/Tfb2;Transcription factor Tfb2, C-terminal domain;Transcription factor TFIIH subunit p52/Tfb2;Transcription factor TFIIH subunit p52/Tfb2	GO:0000439|GO:0001671|GO:0006289;NA;GO:0000439|GO:0001671|GO:0006289;GO:0000439|GO:0001671|GO:0006289
Cc001100.1	PANTHER	Defensin-like protein 20-28	GO:0005576|GO:0050832
Cc001101.1	PANTHER;Pfam	LATE EMBRYOGENESIS ABUNDANT (LEA) HYDROXYPROLINE-RICH GLYCOPROTEIN FAMILY;Late embryogenesis abundant protein, LEA_2 subgroup	NA;NA
Cc001102.1	PANTHER;Pfam	CEREBLON;Transmembrane protein TauE-like	NA;GO:0016020
Cc001103.1	PANTHER	OS09G0344700 PROTEIN	NA
Cc001104.1	PANTHER	p53 and DNA damage-regulated protein 1	NA
Cc001104.2	PANTHER	p53 and DNA damage-regulated protein 1	NA
Cc001105.1	PANTHER	p53 and DNA damage-regulated protein 1	NA
Cc001105.2	PANTHER	p53 and DNA damage-regulated protein 1	NA
Cc001106.1	CDD;Gene3D;Gene3D;PANTHER	PDZ_serine_protease;PDZ superfamily;Peptidase S1, PA clan, chymotrypsin-like fold;OS09G0436400 PROTEIN	NA;GO:0005515;NA;NA
Cc001107.1	PANTHER	BNAANNG14610D PROTEIN	NA
Cc001108.1	FunFam;Gene3D;PANTHER;Pfam;PIRSF;ProSiteProfiles	Pyridoxine biosynthesis protein PDX1;Aldolase-type TIM barrel;Pyridoxal 5'-phosphate synthase subunit PdxS/SNZ;PdxS/SNZ N-terminal domain;Pyridoxal 5'-phosphate synthase subunit PdxS/SNZ;Pyridoxal 5'-phosphate synthase subunit PdxS/SNZ	NA;NA;GO:0042819|GO:0042823;NA;GO:0042819|GO:0042823;GO:0042819|GO:0042823
Cc001109.1	PANTHER;Pfam	Translation machinery associated TMA7;Translation machinery associated TMA7	NA;NA
Cc001110.1	FunFam;Gene3D;PANTHER;Pfam	Vacuolar protein sorting-associated protein IST1;Vacuolar protein sorting-associated protein IST1-like;Vacuolar protein sorting-associated protein Ist1;Vacuolar protein sorting-associated protein Ist1	NA;NA;GO:0015031;GO:0015031
Cc001111.1	CDD;FunFam;FunFam;Gene3D;Gene3D;Gene3D;PANTHER;Pfam;PRINTS	HSPA4_like_NDB;Heat shock 70 kDa protein 14;Heat shock 70 kDa protein 4;Actin; Chain A, domain 4;Heat shock protein 70kD, C-terminal domain superfamily;Heat shock protein 70kD, peptide-binding domain superfamily;HSC70CB, ISOFORM G-RELATED;Heat shock protein 70 family;70kDa heat shock protein signature	NA;NA;NA;NA;NA;NA;NA;GO:0005524|GO:0140662;NA
Cc001112.1	PANTHER;TIGRFAM	F-BOX PROTEIN INTERACTION DOMAIN PROTEIN-RELATED;F-box associated interaction domain	NA;NA
Cc001114.1	Gene3D;PANTHER;Pfam;ProSiteProfiles;TIGRFAM	Tetratricopeptide-like helical domain superfamily;PENTATRICOPEPTIDE REPEAT-CONTAINING PROTEIN 3, MITOCHONDRIAL;Pentatricopeptide repeat;Pentatricopeptide repeat;Pentatricopeptide repeat	GO:0005515;NA;NA;NA;NA
Cc001115.1	FunFam;PANTHER;Pfam;ProSiteProfiles	trihelix transcription factor ASIL2;Trihelix transcription factor ASIL1/2-like;Myb/SANT-like DNA-binding domain 4;SANT/Myb domain	NA;NA;NA;NA
Cc001116.1	PANTHER;Pfam	Pre-rRNA-processing protein TSR2;Pre-rRNA-processing protein TSR2	NA;NA
Cc001117.1	PANTHER;Pfam	Pre-rRNA-processing protein TSR2;Pre-rRNA-processing protein TSR2	NA;NA
Cc001118.1	PANTHER	STRUCTURAL MAINTENANCE OF CHROMOSOMES PROTEIN 2	NA
Cc001119.1	PANTHER;Pfam	Integral membrane protein SYS1-related;Integral membrane protein SYS1-related	NA;NA
Cc001120.1	CDD;FunFam;Gene3D;PANTHER;Pfam;Pfam;ProSitePatterns;ProSiteProfiles;TIGRFAM	STAS_SulP_like_sulfate_transporter;Sulfate transporter 31;STAS domain superfamily;SLC26A/SulP transporter;SLC26A/SulP transporter domain;STAS domain;Sulphate anion transporter, conserved site;STAS domain;SLC26A/SulP transporter	NA;NA;NA;GO:0016020|GO:0055085;GO:0016020;NA;GO:0008271|GO:0008272;NA;GO:0016020|GO:0055085
Cc001120.2	CDD;FunFam;Gene3D;PANTHER;Pfam;Pfam;ProSitePatterns;ProSiteProfiles;TIGRFAM	STAS_SulP_like_sulfate_transporter;Sulfate transporter 31;STAS domain superfamily;SLC26A/SulP transporter;SLC26A/SulP transporter domain;STAS domain;Sulphate anion transporter, conserved site;STAS domain;SLC26A/SulP transporter	NA;NA;NA;GO:0016020|GO:0055085;GO:0016020;NA;GO:0008271|GO:0008272;NA;GO:0016020|GO:0055085
Cc001120.3	CDD;FunFam;Gene3D;PANTHER;Pfam;Pfam;ProSitePatterns;ProSiteProfiles;TIGRFAM	STAS_SulP_like_sulfate_transporter;Sulfate transporter 31;STAS domain superfamily;SLC26A/SulP transporter;SLC26A/SulP transporter domain;STAS domain;Sulphate anion transporter, conserved site;STAS domain;SLC26A/SulP transporter	NA;NA;NA;GO:0016020|GO:0055085;GO:0016020;NA;GO:0008271|GO:0008272;NA;GO:0016020|GO:0055085
Cc001121.1	PANTHER;Pfam;Pfam;ProSiteProfiles;SMART;TIGRFAM	BNACNNG10540D PROTEIN;F-box associated domain, type 3;F-box domain;F-box domain;F-box domain;F-box associated interaction domain	NA;NA;GO:0005515;GO:0005515;GO:0005515;NA
Cc001122.1	PANTHER	Thionin-like protein	NA
Cc001123.1	CDD;Gene3D;PANTHER;Pfam;Pfam;ProSiteProfiles;SMART	NUP50, Ran-binding domain;PH-like domain superfamily;Ran binding protein RanBP1-like;Nuclear pore complex, NUP2/50/61;Ran binding domain;Ran binding domain;Ran binding domain	NA;NA;NA;GO:0005643;GO:0046907;GO:0046907;GO:0046907
Cc001124.1	CDD;FunFam;Gene3D;PANTHER;Pfam;Pfam;PIRSF;PRINTS;ProSiteProfiles;ProSiteProfiles;SMART	WD40;Coatomer subunit beta;WD40/YVTN repeat-like-containing domain superfamily;COATOMER;Coatomer, WD associated region;WD40 repeat;Coatomer beta' subunit (COPB2);G-protein beta WD-40 repeat;Trp-Asp (WD) repeats circular profile.;WD40 repeat;WD40 repeat	NA;NA;GO:0005515;NA;GO:0005198|GO:0006886|GO:0016192|GO:0030117;GO:0005515;NA;NA;NA;GO:0005515;GO:0005515
Cc001124.2	CDD;FunFam;Gene3D;PANTHER;Pfam;Pfam;PIRSF;PRINTS;ProSiteProfiles;ProSiteProfiles;SMART	WD40;Coatomer subunit beta;WD40/YVTN repeat-like-containing domain superfamily;COATOMER;Coatomer, WD associated region;WD40 repeat;Coatomer beta' subunit (COPB2);G-protein beta WD-40 repeat;Trp-Asp (WD) repeats circular profile.;WD40 repeat;WD40 repeat	NA;NA;GO:0005515;NA;GO:0005198|GO:0006886|GO:0016192|GO:0030117;GO:0005515;NA;NA;NA;GO:0005515;GO:0005515
Cc001125.1	PANTHER;Pfam;ProSiteProfiles;SMART	Stress-response A/B barrel domain-containing protein HS1/DABB1-like;Stress responsive alpha-beta barrel;Stress responsive alpha-beta barrel;Stress responsive alpha-beta barrel	NA;NA;NA;NA
Cc001126.1	PANTHER;Pfam;TIGRFAM	F-BOX PROTEIN INTERACTION DOMAIN PROTEIN-RELATED;F-box domain;F-box associated interaction domain	NA;GO:0005515;NA
Cc001127.1	Gene3D;PANTHER;Pfam;Pfam;SMART	Kelch-type beta propeller;F-box/kelch-repeat protein KMD1-4;Kelch motif;Kelch repeat type 1;Kelch repeat type 1	GO:0005515;GO:0080037|GO:2000762;NA;GO:0005515;GO:0005515
Cc001128.1	PANTHER;TIGRFAM	F-BOX PROTEIN INTERACTION DOMAIN PROTEIN-RELATED;F-box associated interaction domain	NA;NA
Cc001129.1	PANTHER	Centromere protein C/Mif2/cnp3	GO:0000776|GO:0019237|GO:0051382
Cc001130.1	Gene3D;PANTHER	Nucleotide-diphospho-sugar transferases;EXPRESSED PROTEIN	NA;NA
Cc001132.1	Gene3D;PANTHER;ProSiteProfiles	Leucine-rich repeat domain superfamily;F-BOX PROTEIN-LIKE;F-box domain	NA;NA;GO:0005515
Cc001132.2	Gene3D;PANTHER;ProSiteProfiles	Leucine-rich repeat domain superfamily;F-BOX PROTEIN-LIKE;F-box domain	NA;NA;GO:0005515
Cc001133.1	FunFam;Gene3D;PANTHER;Pfam;Pfam;Pfam;Pfam;ProSiteProfiles;TIGRFAM	Pentatricopeptide repeat-containing protein;Tetratricopeptide-like helical domain superfamily;PENTATRICOPEPTIDE REPEAT-CONTAINING PROTEIN;DYW domain;E motif;E+ motif;Pentatricopeptide repeat;Pentatricopeptide repeat;Pentatricopeptide repeat	NA;GO:0005515;NA;GO:0008270;NA;NA;NA;NA;NA
Cc001134.1	FunFam;FunFam;FunFam;FunFam;Gene3D;PANTHER;Pfam;Pfam;Pfam;ProSiteProfiles;TIGRFAM	Pentatricopeptide repeat-containing protein At3g49710;Pentatricopeptide repeat-containing protein mitochondrial;Putative pentatricopeptide repeat-containing protein;Uncharacterized protein;Tetratricopeptide-like helical domain superfamily;PENTATRICOPEPTIDE REPEAT-CONTAINING PROTEIN;E motif;E+ motif;Pentatricopeptide repeat;Pentatricopeptide repeat;Pentatricopeptide repeat	NA;NA;NA;NA;GO:0005515;NA;NA;NA;NA;NA;NA
Cc001135.1	CDD;Gene3D;Gene3D;PANTHER;Pfam;Pfam;PRINTS;ProSiteProfiles;SMART	Dynamin, GTPase domain;Dynamin, middle domain;P-loop containing nucleoside triphosphate hydrolase;Dynamin;Dynamin, N-terminal;Dynamin stalk domain;Dynamin;Dynamin-type guanine nucleotide-binding (G) domain;Dynamin, GTPase domain	GO:0003924|GO:0005525;NA;NA;NA;NA;NA;NA;GO:0005525;GO:0003924|GO:0005525
Cc001135.2	CDD;Gene3D;Gene3D;PANTHER;Pfam;Pfam;PRINTS;ProSiteProfiles;SMART	Dynamin, GTPase domain;Dynamin, middle domain;P-loop containing nucleoside triphosphate hydrolase;Dynamin;Dynamin, N-terminal;Dynamin stalk domain;Dynamin;Dynamin-type guanine nucleotide-binding (G) domain;Dynamin, GTPase domain	GO:0003924|GO:0005525;NA;NA;NA;NA;NA;NA;GO:0005525;GO:0003924|GO:0005525
Cc001136.1	FunFam;FunFam;Gene3D;PANTHER;Pfam;Pfam;Pfam;ProSiteProfiles;TIGRFAM	Pentatricopeptide repeat-containing protein mitochondrial;Putative pentatricopeptide repeat-containing protein;Tetratricopeptide-like helical domain superfamily;PENTATRICOPEPTIDE REPEAT-CONTAINING PROTEIN;DYW domain;E+ motif;Pentatricopeptide repeat;Pentatricopeptide repeat;Pentatricopeptide repeat	NA;NA;GO:0005515;NA;GO:0008270;NA;NA;NA;NA
Cc001137.1	CDD;FunFam;PANTHER;Pfam;Pfam;PIRSF;SMART;SMART	Cyclin-like;Cyclin A1;Cyclin;Cyclin, C-terminal domain;Cyclin, N-terminal;Cyclin;Cyclin, C-terminal domain;Cyclin-like	NA;NA;NA;NA;NA;NA;NA;NA
Cc001138.1	FunFam;Gene3D;PANTHER;Pfam	D-glycerate 3-kinase, chloroplastic;P-loop containing nucleoside triphosphate hydrolase;URIDINE KINASE;Phosphoribulokinase/uridine kinase	NA;NA;NA;GO:0005524|GO:0016301
Cc001139.1	Gene3D;PANTHER;Pfam;ProSiteProfiles;SMART	Leucine-rich repeat domain superfamily;F-BOX PROTEIN-LIKE;F-box domain;F-box domain;F-box domain	NA;NA;GO:0005515;GO:0005515;GO:0005515
Cc001140.1	CDD;Gene3D;PANTHER;Pfam;Pfam	SF1_C_RecD;P-loop containing nucleoside triphosphate hydrolase;UNCHARACTERIZED;DNA helicase Pif1-like;Helitron helicase-like domain	NA;NA;NA;GO:0000723|GO:0003678|GO:0006281;NA
Cc001141.1	Gene3D;Pfam	Nucleic acid-binding, OB-fold;Replication factor A, C-terminal	NA;NA
Cc001142.1	CDD;FunFam;FunFam;Gene3D;Gene3D;PANTHER;Pfam;PIRSF;ProSitePatterns	Cys/Met metabolism, pyridoxal phosphate-dependent enzyme;Cystathionine gamma-lyase;Cystathionine gamma-synthase;Pyridoxal phosphate-dependent transferase, major domain;Pyridoxal phosphate-dependent transferase, small domain;Cystathionine gamma-synthase 1/2;Cys/Met metabolism, pyridoxal phosphate-dependent enzyme;Cys/Met metabolism, pyridoxal phosphate-dependent enzyme;Cys/Met metabolism, pyridoxa…	GO:0019346|GO:0030170;NA;NA;GO:0003824;GO:0003824;GO:0003962|GO:0009086;GO:0019346|GO:0030170;GO:0019346|GO:0030170;GO:0019346|GO:0030170
Cc001143.1	Gene3D;PANTHER;Pfam	Leucine-rich repeat domain superfamily;F-BOX PROTEIN-LIKE;F-box domain	NA;NA;GO:0005515
Cc001144.1	PANTHER;Pfam;ProSiteProfiles;SMART	F-BOX PROTEIN-LIKE;F-box domain;F-box domain;F-box domain	NA;GO:0005515;GO:0005515;GO:0005515
Cc001144.2	PANTHER;Pfam;ProSiteProfiles;SMART	F-BOX PROTEIN-LIKE;F-box domain;F-box domain;F-box domain	NA;GO:0005515;GO:0005515;GO:0005515
Cc001145.1	Gene3D;ProSiteProfiles;SMART	Bulb-type lectin domain superfamily;Bulb-type lectin domain;Bulb-type lectin domain	NA;NA;NA
Cc001146.1	Gene3D;PANTHER;Pfam;ProSiteProfiles	Class II Aminoacyl-tRNA synthetase/Biotinyl protein ligase (BPL) and lipoyl protein ligase (LPL);LYSYL-TRNA SYNTHETASE;Aminoacyl-tRNA synthetase, class II (D/K/N);Aminoacyl-tRNA synthetase, class II	NA;NA;GO:0000166|GO:0004812|GO:0005524|GO:0006418;NA
Cc001147.1	Gene3D;PANTHER;Pfam;Pfam;PIRSF;ProSiteProfiles;SMART	Armadillo-like helical;IMPORTIN ALPHA;Armadillo;Atypical Arm repeat;Importin subunit alpha;Armadillo;Armadillo	NA;NA;GO:0005515;NA;GO:0005737|GO:0006606|GO:0061608;GO:0005515;GO:0005515
Cc001148.1	CDD;PANTHER;Pfam	retropepsin_like;OS08G0508500 PROTEIN;Retrotransposon gag domain	NA;NA;NA
Cc001149.1	FunFam;Gene3D;PANTHER;Pfam;Pfam;ProSiteProfiles	Gibberellin 3-beta-dioxygenase 1;Isopenicillin N synthase-like superfamily;2-OXOGLUTARATE (2OG) AND FE(II)-DEPENDENT OXYGENASE SUPERFAMILY PROTEIN-RELATED;Isopenicillin N synthase-like, Fe(2+) 2OG dioxygenase domain;Non-haem dioxygenase N-terminal domain;Oxoglutarate/iron-dependent dioxygenase	NA;NA;NA;NA;NA;NA
Cc001150.1	CDD;CDD;FunFam;FunFam;Gene3D;PANTHER;Pfam;Pfam;Pfam;Pfam;Pfam;ProSiteProfiles;SMART	ATP-binding cassette transporter, PDR-like subfamily G, domain 1;ATP-binding cassette transporter, PDR-like subfamily G, domain 2;ABC transporter G family member 34;ABC transporter G family member 40;P-loop containing nucleoside triphosphate hydrolase;PLEIOTROPIC DRUG RESISTANCE PROTEIN 1-LIKE ISOFORM X1;ABC-2 type transporter;ABC transporter family G domain;ABC transporter-like, ATP-binding doma…	NA;NA;NA;NA;NA;NA;GO:0016020|GO:0140359;GO:0140359;GO:0005524;NA;NA;GO:0005524;NA
Cc001150.2	CDD;CDD;FunFam;FunFam;Gene3D;PANTHER;Pfam;Pfam;Pfam;Pfam;Pfam;ProSiteProfiles;SMART	ATP-binding cassette transporter, PDR-like subfamily G, domain 1;ATP-binding cassette transporter, PDR-like subfamily G, domain 2;ABC transporter G family member 34;ABC transporter G family member 40;P-loop containing nucleoside triphosphate hydrolase;PLEIOTROPIC DRUG RESISTANCE PROTEIN 1-LIKE ISOFORM X1;ABC-2 type transporter;ABC transporter family G domain;ABC transporter-like, ATP-binding doma…	NA;NA;NA;NA;NA;NA;GO:0016020|GO:0140359;GO:0140359;GO:0005524;NA;NA;GO:0005524;NA
Cc001150.3	CDD;CDD;FunFam;FunFam;Gene3D;PANTHER;Pfam;Pfam;Pfam;Pfam;Pfam;ProSiteProfiles;SMART	ATP-binding cassette transporter, PDR-like subfamily G, domain 1;ATP-binding cassette transporter, PDR-like subfamily G, domain 2;ABC transporter G family member 34;ABC transporter G family member 40;P-loop containing nucleoside triphosphate hydrolase;PLEIOTROPIC DRUG RESISTANCE PROTEIN 1-LIKE ISOFORM X1;ABC-2 type transporter;ABC transporter family G domain;ABC transporter-like, ATP-binding doma…	NA;NA;NA;NA;NA;NA;GO:0016020|GO:0140359;GO:0140359;GO:0005524;NA;NA;GO:0005524;NA
Cc001151.1	PANTHER;TIGRFAM	F-BOX PROTEIN INTERACTION DOMAIN PROTEIN-RELATED;F-box associated interaction domain	NA;NA
Cc001152.1	PANTHER;Pfam	Photosynthetic reaction centre, L/M;Photosynthetic reaction centre, L/M	GO:0009772|GO:0019684|GO:0045156;GO:0009772|GO:0019684|GO:0045156
Cc001153.1	CDD;CDD;FunFam;FunFam;Gene3D;PANTHER;Pfam;Pfam;Pfam;Pfam;Pfam;ProSiteProfiles;SMART	ATP-binding cassette transporter, PDR-like subfamily G, domain 1;ATP-binding cassette transporter, PDR-like subfamily G, domain 2;ABC transporter G family member 34;ABC transporter G family member 40;P-loop containing nucleoside triphosphate hydrolase;PLEIOTROPIC DRUG RESISTANCE PROTEIN 1-LIKE ISOFORM X1;ABC-2 type transporter;ABC transporter family G domain;ABC transporter-like, ATP-binding doma…	NA;NA;NA;NA;NA;NA;GO:0016020|GO:0140359;GO:0140359;GO:0005524;NA;NA;GO:0005524;NA
Cc001153.2	CDD;CDD;FunFam;FunFam;Gene3D;PANTHER;Pfam;Pfam;Pfam;Pfam;Pfam;ProSiteProfiles;SMART	ATP-binding cassette transporter, PDR-like subfamily G, domain 1;ATP-binding cassette transporter, PDR-like subfamily G, domain 2;ABC transporter G family member 34;ABC transporter G family member 40;P-loop containing nucleoside triphosphate hydrolase;PLEIOTROPIC DRUG RESISTANCE PROTEIN 1-LIKE ISOFORM X1;ABC-2 type transporter;ABC transporter family G domain;ABC transporter-like, ATP-binding doma…	NA;NA;NA;NA;NA;NA;GO:0016020|GO:0140359;GO:0140359;GO:0005524;NA;NA;GO:0005524;NA
Cc001153.3	CDD;CDD;FunFam;FunFam;Gene3D;PANTHER;Pfam;Pfam;Pfam;Pfam;Pfam;ProSiteProfiles;SMART	ATP-binding cassette transporter, PDR-like subfamily G, domain 1;ATP-binding cassette transporter, PDR-like subfamily G, domain 2;ABC transporter G family member 34;ABC transporter G family member 40;P-loop containing nucleoside triphosphate hydrolase;PLEIOTROPIC DRUG RESISTANCE PROTEIN 1-LIKE ISOFORM X1;ABC-2 type transporter;ABC transporter family G domain;ABC transporter-like, ATP-binding doma…	NA;NA;NA;NA;NA;NA;GO:0016020|GO:0140359;GO:0140359;GO:0005524;NA;NA;GO:0005524;NA
Cc001154.1	CDD;CDD;FunFam;FunFam;Gene3D;PANTHER;Pfam;Pfam;Pfam;Pfam;Pfam;ProSiteProfiles;SMART	ATP-binding cassette transporter, PDR-like subfamily G, domain 1;ATP-binding cassette transporter, PDR-like subfamily G, domain 2;ABC transporter G family member 34;ABC transporter G family member 40;P-loop containing nucleoside triphosphate hydrolase;PLEIOTROPIC DRUG RESISTANCE PROTEIN 1-LIKE ISOFORM X1;ABC-2 type transporter;ABC transporter family G domain;ABC transporter-like, ATP-binding doma…	NA;NA;NA;NA;NA;NA;GO:0016020|GO:0140359;GO:0140359;GO:0005524;NA;NA;GO:0005524;NA
Cc001154.2	CDD;CDD;FunFam;FunFam;Gene3D;PANTHER;Pfam;Pfam;Pfam;Pfam;Pfam;ProSiteProfiles;SMART	ATP-binding cassette transporter, PDR-like subfamily G, domain 1;ATP-binding cassette transporter, PDR-like subfamily G, domain 2;ABC transporter G family member 34;ABC transporter G family member 40;P-loop containing nucleoside triphosphate hydrolase;PLEIOTROPIC DRUG RESISTANCE PROTEIN 1-LIKE ISOFORM X1;ABC-2 type transporter;ABC transporter family G domain;ABC transporter-like, ATP-binding doma…	NA;NA;NA;NA;NA;NA;GO:0016020|GO:0140359;GO:0140359;GO:0005524;NA;NA;GO:0005524;NA
Cc001155.1	CDD;CDD;FunFam;FunFam;Gene3D;PANTHER;Pfam;Pfam;Pfam;Pfam;Pfam;ProSiteProfiles;SMART	ATP-binding cassette transporter, PDR-like subfamily G, domain 1;ATP-binding cassette transporter, PDR-like subfamily G, domain 2;ABC transporter G family member 34;ABC transporter G family member 40;P-loop containing nucleoside triphosphate hydrolase;PLEIOTROPIC DRUG RESISTANCE PROTEIN 1-LIKE ISOFORM X1;ABC-2 type transporter;ABC transporter family G domain;ABC transporter-like, ATP-binding doma…	NA;NA;NA;NA;NA;NA;GO:0016020|GO:0140359;GO:0140359;GO:0005524;NA;NA;GO:0005524;NA
Cc001155.2	CDD;CDD;FunFam;FunFam;Gene3D;PANTHER;Pfam;Pfam;Pfam;Pfam;Pfam;ProSiteProfiles;SMART	ATP-binding cassette transporter, PDR-like subfamily G, domain 1;ATP-binding cassette transporter, PDR-like subfamily G, domain 2;ABC transporter G family member 34;ABC transporter G family member 40;P-loop containing nucleoside triphosphate hydrolase;PLEIOTROPIC DRUG RESISTANCE PROTEIN 1-LIKE ISOFORM X1;ABC-2 type transporter;ABC transporter family G domain;ABC transporter-like, ATP-binding doma…	NA;NA;NA;NA;NA;NA;GO:0016020|GO:0140359;GO:0140359;GO:0005524;NA;NA;GO:0005524;NA
Cc001156.1	CDD;CDD;FunFam;FunFam;Gene3D;PANTHER;Pfam;Pfam;Pfam;Pfam;Pfam;ProSiteProfiles;SMART	ATP-binding cassette transporter, PDR-like subfamily G, domain 1;ATP-binding cassette transporter, PDR-like subfamily G, domain 2;ABC transporter G family member 34;ABC transporter G family member 40;P-loop containing nucleoside triphosphate hydrolase;PLEIOTROPIC DRUG RESISTANCE PROTEIN 1-LIKE ISOFORM X1;ABC-2 type transporter;ABC transporter family G domain;ABC transporter-like, ATP-binding doma…	NA;NA;NA;NA;NA;NA;GO:0016020|GO:0140359;GO:0140359;GO:0005524;NA;NA;GO:0005524;NA
Cc001156.2	CDD;CDD;FunFam;FunFam;Gene3D;PANTHER;Pfam;Pfam;Pfam;Pfam;Pfam;ProSiteProfiles;SMART	ATP-binding cassette transporter, PDR-like subfamily G, domain 1;ATP-binding cassette transporter, PDR-like subfamily G, domain 2;ABC transporter G family member 34;ABC transporter G family member 40;P-loop containing nucleoside triphosphate hydrolase;PLEIOTROPIC DRUG RESISTANCE PROTEIN 1-LIKE ISOFORM X1;ABC-2 type transporter;ABC transporter family G domain;ABC transporter-like, ATP-binding doma…	NA;NA;NA;NA;NA;NA;GO:0016020|GO:0140359;GO:0140359;GO:0005524;NA;NA;GO:0005524;NA
Cc001156.3	CDD;CDD;FunFam;FunFam;Gene3D;PANTHER;Pfam;Pfam;Pfam;Pfam;Pfam;ProSiteProfiles;SMART	ATP-binding cassette transporter, PDR-like subfamily G, domain 1;ATP-binding cassette transporter, PDR-like subfamily G, domain 2;ABC transporter G family member 34;ABC transporter G family member 40;P-loop containing nucleoside triphosphate hydrolase;PLEIOTROPIC DRUG RESISTANCE PROTEIN 1-LIKE ISOFORM X1;ABC-2 type transporter;ABC transporter family G domain;ABC transporter-like, ATP-binding doma…	NA;NA;NA;NA;NA;NA;GO:0016020|GO:0140359;GO:0140359;GO:0005524;NA;NA;GO:0005524;NA
Cc001156.4	CDD;CDD;FunFam;FunFam;Gene3D;PANTHER;Pfam;Pfam;Pfam;Pfam;Pfam;ProSiteProfiles;SMART	ATP-binding cassette transporter, PDR-like subfamily G, domain 1;ATP-binding cassette transporter, PDR-like subfamily G, domain 2;ABC transporter G family member 34;ABC transporter G family member 40;P-loop containing nucleoside triphosphate hydrolase;PLEIOTROPIC DRUG RESISTANCE PROTEIN 1-LIKE ISOFORM X1;ABC-2 type transporter;ABC transporter family G domain;ABC transporter-like, ATP-binding doma…	NA;NA;NA;NA;NA;NA;GO:0016020|GO:0140359;GO:0140359;GO:0005524;NA;NA;GO:0005524;NA
Cc001156.5	CDD;FunFam;FunFam;Gene3D;PANTHER;Pfam;Pfam;Pfam;Pfam;Pfam;ProSiteProfiles;SMART	ATP-binding cassette transporter, PDR-like subfamily G, domain 2;ABC transporter G family member 34;ABC transporter G family member 40;P-loop containing nucleoside triphosphate hydrolase;PLEIOTROPIC DRUG RESISTANCE PROTEIN 1-LIKE ISOFORM X1;ABC-2 type transporter;ABC transporter family G domain;ABC transporter-like, ATP-binding domain;ABC-transporter, N-terminal domain;Plant PDR ABC transporter a…	NA;NA;NA;NA;NA;GO:0016020|GO:0140359;GO:0140359;GO:0005524;NA;NA;GO:0005524;NA
Cc001156.6	CDD;CDD;FunFam;FunFam;Gene3D;PANTHER;Pfam;Pfam;Pfam;Pfam;Pfam;ProSiteProfiles;SMART	ATP-binding cassette transporter, PDR-like subfamily G, domain 1;ATP-binding cassette transporter, PDR-like subfamily G, domain 2;ABC transporter G family member 34;ABC transporter G family member 40;P-loop containing nucleoside triphosphate hydrolase;PLEIOTROPIC DRUG RESISTANCE PROTEIN 1-LIKE ISOFORM X1;ABC-2 type transporter;ABC transporter family G domain;ABC transporter-like, ATP-binding doma…	NA;NA;NA;NA;NA;NA;GO:0016020|GO:0140359;GO:0140359;GO:0005524;NA;NA;GO:0005524;NA
Cc001157.1	FunFam;Gene3D;Gene3D;PANTHER;Pfam;Pfam;ProSitePatterns;SMART	DNA-directed RNA polymerase;DNA-directed RNA polymerase, helix hairpin domain superfamily;DNA-directed RNA polymerase, N-terminal domain superfamily;DNA-directed RNA polymerase, phage-type;DNA-dependent RNA polymerase;DNA-directed RNA polymerase, N-terminal;DNA-directed RNA polymerase, phage-type;DNA-directed RNA polymerase, N-terminal	NA;GO:0003899;NA;GO:0003677|GO:0003899|GO:0006351;NA;NA;GO:0003677|GO:0003899|GO:0006351;NA
Cc001157.2	FunFam;Gene3D;Gene3D;PANTHER;Pfam;Pfam;ProSitePatterns;SMART	DNA-directed RNA polymerase;DNA-directed RNA polymerase, helix hairpin domain superfamily;DNA-directed RNA polymerase, N-terminal domain superfamily;DNA-directed RNA polymerase, phage-type;DNA-dependent RNA polymerase;DNA-directed RNA polymerase, N-terminal;DNA-directed RNA polymerase, phage-type;DNA-directed RNA polymerase, N-terminal	NA;GO:0003899;NA;GO:0003677|GO:0003899|GO:0006351;NA;NA;GO:0003677|GO:0003899|GO:0006351;NA
Cc001158.1	PANTHER;Pfam	AMINO ACID TRANSPORTER;Amino acid transporter, transmembrane domain	NA;NA
Cc001158.2	PANTHER;Pfam	AMINO ACID TRANSPORTER;Amino acid transporter, transmembrane domain	NA;NA
Cc001159.1	FunFam;FunFam;FunFam;FunFam;FunFam;FunFam;FunFam;Gene3D;PANTHER;Pfam;Pfam;Pfam;ProSiteProfiles;TIGRFAM	Pentatricopeptide (PPR) repeat-containing protein;Pentatricopeptide repeat-containing protein;Pentatricopeptide repeat-containing protein At4g14850;Pentatricopeptide repeat-containing protein At4g33990;Pentatricopeptide repeat-containing protein, chloroplastic;Pentatricopeptide repeat-containing protein isoform A;Pentatricopeptide repeat-containing protein mitochondrial;Tetratricopeptide-like hel…	NA;NA;NA;NA;NA;NA;NA;GO:0005515;NA;NA;NA;NA;NA;NA
Cc001160.1	FunFam;Gene3D;PANTHER;Pfam;ProSiteProfiles;SMART	E3 ubiquitin-protein ligase RING1-like;Zinc finger, RING/FYVE/PHD-type;E3 UBIQUITIN-PROTEIN LIGASE PRAJA;Zinc finger, RING-type;Zinc finger, RING-type;Zinc finger, RING-type	NA;NA;NA;NA;NA;NA
Cc001161.1	CDD;Gene3D;PANTHER;Pfam	GT8_like_1;Nucleotide-diphospho-sugar transferases;Plant galacturonosyltransferase GAUT;Glycosyl transferase, family 8	NA;NA;GO:0047262;GO:0016757
Cc001162.1	PANTHER	Protein glutamine dumper	GO:0080143
Cc001163.1	CDD;PANTHER;Pfam;Pfam;ProSiteProfiles;ProSiteProfiles;SMART	Bbox1_BBX-like;Zinc finger protein CONSTANS-like;B-box-type zinc finger;CCT domain;B-box-type zinc finger;CCT domain;B-box-type zinc finger	NA;GO:0009909;GO:0008270;GO:0005515;GO:0008270;GO:0005515;GO:0008270
Cc001164.1	FunFam;FunFam;FunFam;Gene3D;Gene3D;Gene3D;PANTHER;Pfam;Pfam;Pfam;ProSitePatterns;ProSitePatterns;ProSiteProfiles;ProSiteProfiles;ProSiteProfiles;SMART	Putative LRR receptor-like serine/threonine-protein kinase;Somatic embryogenesis receptor kinase 1;Somatic embryogenesis receptor-like kinase 1;Phosphorylase Kinase; domain 1;Transferase(Phosphotransferase) domain 1;Leucine-rich repeat domain superfamily;SOMATIC EMBRYOGENESIS RECEPTOR KINASE 1;Leucine-rich repeat;Leucine-rich repeat-containing N-terminal, plant-type;Protein kinase domain;Protein …	NA;NA;NA;NA;NA;NA;NA;GO:0005515;NA;GO:0004672|GO:0005524|GO:0006468;GO:0005524;GO:0004672|GO:0006468;NA;GO:0005515;GO:0004672|GO:0005524|GO:0006468;GO:0004672|GO:0005524|GO:0006468
Cc001164.2	FunFam;FunFam;FunFam;Gene3D;Gene3D;Gene3D;PANTHER;Pfam;Pfam;ProSitePatterns;ProSitePatterns;ProSiteProfiles;ProSiteProfiles;SMART	LRR receptor-like serine/threonine-protein kinase ERECTA;Somatic embryogenesis receptor kinase 1;Somatic embryogenesis receptor-like kinase 1;Phosphorylase Kinase; domain 1;Transferase(Phosphotransferase) domain 1;Leucine-rich repeat domain superfamily;SOMATIC EMBRYOGENESIS RECEPTOR KINASE 1;Leucine-rich repeat;Protein kinase domain;Protein kinase, ATP binding site;Serine/threonine-protein kinase…	NA;NA;NA;NA;NA;NA;NA;GO:0005515;GO:0004672|GO:0005524|GO:0006468;GO:0005524;GO:0004672|GO:0006468;GO:0005515;GO:0004672|GO:0005524|GO:0006468;GO:0004672|GO:0005524|GO:0006468
Cc001165.1	FunFam;FunFam;FunFam;Gene3D;PANTHER;Pfam;ProSiteProfiles;SMART	EVI5-like protein isoform X1;GTPase activating protein (Evi5);TBC1 domain family member 1;putative rabgap domain of human tbc1 domain family member 14 like domains;RAB GTPASE-ACTIVATING PROTEIN 1-LIKE;Rab-GTPase-TBC domain;Rab-GTPase-TBC domain;Rab-GTPase-TBC domain	NA;NA;NA;NA;NA;NA;NA;NA
Cc001166.1	PANTHER;Pfam	BNAA05G33520D PROTEIN;S-adenosyl-l-methionine decarboxylase leader peptide	NA;NA
Cc001167.1	FunFam;PANTHER;Pfam;PIRSF;ProSitePatterns;TIGRFAM	S-adenosylmethionine decarboxylase proenzyme;S-adenosylmethionine decarboxylase;S-adenosylmethionine decarboxylase;S-adenosylmethionine decarboxylase;S-adenosylmethionine decarboxylase, conserved site;S-adenosylmethionine decarboxylase	NA;GO:0004014|GO:0006597|GO:0008295;GO:0004014|GO:0006597|GO:0008295;GO:0004014|GO:0006597|GO:0008295;GO:0004014;GO:0004014|GO:0006597|GO:0008295
Cc001168.1	CDD;PANTHER;Pfam	RRP7_Rrp7A;Ribosomal RNA-processing protein 7;Ribosomal RNA-processing protein 7, C-terminal domain	NA;NA;NA
Cc001169.1	Gene3D;PANTHER;Pfam;SMART	Armadillo-like helical;IMPORTIN ALPHA;Armadillo;Armadillo	NA;NA;GO:0005515;GO:0005515
Cc001171.1	CDD;FunFam;FunFam;Gene3D;PANTHER;Pfam;Pfam;Pfam;ProSitePatterns;SMART	AAA;ATP-dependent zinc metalloprotease FtsH;Probable inactive ATP-dependent zinc metalloprotease FTSHI 4, chloroplastic;P-loop containing nucleoside triphosphate hydrolase;METALLOPROTEASE M41 FTSH;AAA ATPase, AAA+ lid domain;ATPase, AAA-type, core;Peptidase M41, FtsH extracellular;ATPase, AAA-type, conserved site;AAA+ ATPase domain	NA;NA;NA;NA;NA;NA;GO:0005524|GO:0016887;GO:0004176|GO:0004222|GO:0005524|GO:0008270|GO:0016020;GO:0005524|GO:0016887;NA
Cc001172.1	CDD;FunFam;Gene3D;PANTHER;Pfam;PRINTS;ProSitePatterns;ProSiteProfiles;TIGRFAM	Sugar transport protein STP/MST-like, plant;Sugar transport protein 13;MFS transporter superfamily;Sugar transport protein STP/Polyol transporter PLT, plant;Major facilitator, sugar transporter-like;Sugar/inositol transporter;Sugar transporter, conserved site;Major facilitator superfamily domain;Sugar/inositol transporter	GO:0015145|GO:0015749;NA;NA;GO:0015144;GO:0016020|GO:0022857|GO:0055085;GO:0016020|GO:0022857|GO:0055085;GO:0016020|GO:0022857|GO:0055085;GO:0022857;GO:0016020|GO:0022857|GO:0055085
[truncated: 47,593 more rows]

## Sheet: B) Database contributions
Database	Number of functionally annotated transcripts	Proportion of functionally annotated transcripts
AntiFam	35	0.0677704
CDD	18654	36.1197
FunFam	20677	40.0368
Gene3D	34637	67.0675
Hamap	1700	3.2917
PANTHER	47862	92.675
Pfam	42908	83.0826
PIRSF	2649	5.12925
PRINTS	7226	13.9917
[truncated: 5 more rows]

## Sheet: C) Candidate Genes
traits	contig	feature	start	end	strand	attributes	Gene ID	db	function	GO
[truncated: 2,369 more rows]
